# Supplementary material for: Analysis of Genome-Wide Alternative Splicing Profiling and Development of Potential Drugs in Lung Adenocarcinoma
Source: Front Genet. 2021 Oct 19;12:767259. doi: 10.3389/fgene.2021.767259 (PMC8560713; doi:10.3389/fgene.2021.767259)
Supplement: Supplementary file 2 [file Table9.XLSX]

## Sheet: all-risk
id	futime	fustat	SEC14L2|61745|ES	MORF4L2|89774|ES	CHEK2|61538|ES	TRAPPC8|45017|AA	IMMP1L|14819|ES	NTPCR|10316|AT	C10orf32|12982|RI	EMCN|70092|ES	TTC39C|44852|AP	TMEM51|739|ES	MRPL33|53046|ES	RAMP1|58148|AP	ATP2A3|38511|ES	LDB1|12935|AP	KDM5A|19596|AT	FAM71D|28039|AT	GOLGA8M|29754|RI	riskScore	risk
TCGA-05-4244	0.00273973	1	0.9732	0.8073	1	0.9752	0.3396	0.2055	0.9507	1	0.1904	0.6248	0.8451	0.0568	0.21627	0.3883	0.1648	0.9097	0.6375	2.17395	high
TCGA-05-4249	4.1726	0	1	0.9328	1	1	0.2334	0.1303	0.9826	1	0.0554	0.585	0.6436	0.1896	0.2029	0.3583	0.1269	0.8585	1	0.570528	low
TCGA-05-4250	0.331507	1	1	0.7479	1	1	0.548	0.115	0.9465	1	0.3666	0.7198	0.8564	0.2784	0.3427	0.2797	0.1552	0.901	0.77563	3.10451	high
TCGA-05-4382	1.66301	1	1	0.814	1	1	0.2062	0.2513	0.9463	0.9419	0.0933	0.7675	0.7399	0.1667	0.087	0.4933	0.1264	0.5675	0.8204	1.68261	high
TCGA-05-4384	1.16712	1	1	0.8486	1	1	0.1124	0.2162	1	0.9868	0.3227	1	0.8271	0.0329	0.1889	0.5773	0.3144	0.7765	0.7528	1.08129	high
TCGA-05-4389	3.75068	1	1	0.774	1	0.9921	0.174	0.2161	0.9942	1	0.5175	0.6005	0.7934	0.0537	0.1802	0.5796	0.3177	1	0.7701	1.56511	high
TCGA-05-4390	3.08493	0	1	0.8892	1	1	0.0921	0.3323	0.9748	1	0.0471	0.4177	0.6741	0.2142	0.1313	0.5587	0.1426	1	0.7601	0.594226	low
TCGA-05-4395	0.00273973	1	1	0.9042	1	0.9852	0.7791	0.143	0.978	0.9302	0.2016	0.7583	0.8982	0.1964	0.0813	0.4777	0.2758	1	0.4652	2.94209	high
TCGA-05-4396	0.830137	1	1	0.9453	1	0.9864	0.2076	0.1231	0.9743	1	0.3995	0.746244	0.8005	0.1843	0.1191	0.4293	0.2835	1	1	2.2019	high
TCGA-05-4397	2.00274	0	1	0.5581	0.9828	0.9949	0.2204	0.1514	0.9621	1	0.12	0.6607	0.7488	0.014	0.0216	0.7931	0.1662	0.8013	0.8774	3.69239	high
TCGA-05-4398	3.92055	0	0.9933	0.9451	1	0.9846	0.3641	0.1622	0.9607	1	0.1415	0.5618	0.7673	0.1536	0.0547	0.3375	0.2155	0.924	0.7952	0.520161	low
TCGA-05-4402	0.668493	1	1	0.8782	1	1	0.1718	0.2098	0.9917	0.9474	0.153	0.737	0.8166	0.1629	0.0435	0.577	0.2788	0.8276	0.8204	2.95907	high
TCGA-05-4403	1.58356	0	1	0.9035	1	1	0.3666	0.0836	0.9783	1	0.179	0.5407	0.7378	0.0296	0.159	0.6668	0.1986	0.850125	1	1.0283	high
TCGA-05-4405	1.67123	1	1	0.9397	1	1	0.2319	0.1209	0.9873	1	0.1685	1	0.6428	0.1998	0	0.5145	0.2283	1	0.7271	1.69419	high
TCGA-05-4410	0.00273973	1	1	0.945	1	1	0.25093	0.1928	0.9768	1	0.1336	0.5605	0.7979	0.204	0.1973	0.6504	0.3348	1	0.81	1.9912	high
TCGA-05-4415	0.249315	0	1	0.8199	1	1	0.6516	0.2039	0.9343	1	0.2899	0.8627	0.7738	0.4236	0.1213	0.333	0.3926	0.9454	0.5781	2.79397	high
TCGA-05-4417	1.24658	0	0.9587	0.859	1	1	0.1352	0.1306	0.9766	0.9838	0.1235	0.6456	0.7768	0.0858	0.0985	0.4793	0.148	1	0.772044	1.05878	high
TCGA-05-4418	0.750685	0	1	0.8985	1	1	0.2025	0.2878	0.9161	1	0.8878	0.6376	0.838	0.2693	0.1605	0.4955	0.3497	0.8796	0.8457	1.28525	high
TCGA-05-4420	2.49863	0	0.9708	0.6203	1	0.983	0.3002	0.0937	0.949	1	0.0341	0.6885	0.7906	0.092	0.0895	0.5696	0.1299	0.5552	0.8204	1.48806	high
TCGA-05-4422	1	0	1	0.8463	1	1	0.234	0.4243	0.9448	0.9555	0.0422	0.5811	0.7893	0.0393	0.256	0.659	0.2102	0.7252	0.6807	1.02174	high
TCGA-05-4424	2.50137	0	1	0.9469	1	1	0.2608	0.1707	0.9618	1	0.0242	0.6966	0.8242	0.1517	0.2935	0.5607	0.3159	0.6787	0.709	0.764918	low
TCGA-05-4425	1.83288	1	1	0.8754	1	0.9724	0.2443	0.0457	0.9626	1	0	0.5573	0.7521	0.2433	0.14192	0.7108	0.2273	0.82224	0.756722	1.53481	high
TCGA-05-4426	2.16712	0	1	0.6715	1	1	0.2064	0.1503	0.9692	0.9854	0.0365	0.7665	0.7284	0.0575	0.1517	0.6041	0.1884	1	0.8726	1.29024	high
TCGA-05-4427	2.16712	0	1	0.8881	1	1	0.2552	0.2515	0.9892	1	0.289	0.6403	0.7857	0.4119	0.15795	0.3352	0.2601	0.8619	1	1.94911	high
TCGA-05-4430	2.08493	0	1	0.9083	1	0.99	0.2339	0.1649	0.9899	0.9696	0.0471	0.8359	0.6728	0.0385	0.2374	0.4187	0.1308	1	0.6955	4.29384	high
TCGA-05-4432	2.08493	0	1	0.898	1	0.9897	0.1992	0.2775	0.9765	1	0.3777	0.6186	0.7564	0.1917	0.2243	0.3724	0.1951	0.8736	0.8204	0.210857	low
TCGA-05-4433	2	0	1	0.8997	1	1	0.4319	0.1544	1	1	0.2456	0.5774	0.7698	0.0523	0.3675	0.6983	0.1841	0.833343	1	0.481001	low
TCGA-05-4434	1.25205	1	1	0.8332	1	0.9917	0.206	0.1859	0.9713	1	0.0446	0.654	0.7461	0.177	0.1798	0.5508	0.2679	0.8521	0.8381	1.55239	high
TCGA-05-5420	1.25205	0	1	0.84	1	1	0.3437	0.113	0.9418	1	0.8578	0.7612	0.7605	0.149	0.15877	0.5019	0.2219	0.787438	0.762643	1.48405	high
TCGA-05-5423	0.413699	0	1	0.7804	1	0.985	0.0899	0.0915	0.9265	0.951	0	0.5223	0.6918	0.0478	0.0656	0.6604	0.0952	0.4019	1	0.459216	low
TCGA-05-5425	2.41644	0	1	0.7008	1	1	0	0.0816	0.9642	1	0.2079	0.718	0.777	0.0164	0.1454	0.4844	0.2444	0.836689	0.767722	0.754371	low
TCGA-05-5428	1.83562	0	1	0.906	1	0.9879	0.1661	0.2249	1	1	0.0417	0.4505	0.7545	0.1283	0.13623	0.3376	0	0.80971	0.772587	0.410471	low
TCGA-05-5429	0.753425	0	0.9925	0.7526	1	1	0.5428	0.0692	1	1	0.4326	0.7546	0.7959	0.0429	0.5343	0.5011	0.171	0.82165	0.755912	0.539232	low
TCGA-05-5715	0.169863	1	1	0.8982	1	1	0.5065	0.2701	0.9501	1	0	0.6987	0.5553	0.11	0.1793	0.6874	0.2294	1	0.787575	2.52903	high
TCGA-35-3615	0.0383562	1	0.8716	0.887	1	0.9903	0.3234	0.107	0.9701	1	0.1632	1	0.6723	0.0486	0.1679	0.3686	0.1486	0.2744	0.9042	1.74317	high
TCGA-35-4122	0.616438	1	1	0.7824	0.8433	1	0.5468	0.0988	0.9769	1	0.0854	0.6007	0.7834	0.157	0.11704	0.4552	0.1297	0.9766	0.794957	0.616054	low
TCGA-35-4123	0.49863	0	0.9927	0.8188	1	1	0.4943	0.0897	0.9788	1	0	0.733	0.7739	0.1671	0.2391	0.4987	0.1225	0.913	0.793329	2.7014	high
TCGA-35-5375	0.723288	0	1	0.9127	1	1	0.188	0.0773	0.9621	1	0	0.673367	0.6902	0.0476	0.12784	0.4761	0.0519	0.5734	0.814975	0.665092	low
TCGA-38-4625	8.14521	0	0.9976	0.5782	1	1	0.2671	0.0702	0.9896	1	0.0899	0.8065	0.637	0.3498	0.13085	0.6064	0.3379	1	1	0.56252	low
TCGA-38-4626	10.0658	0	1	0.9063	1	0.9781	0.1502	0.1567	0.9695	0.9894	0	0.6999	0.6823	0.1014	0.256	0.7532	0.1725	0.5136	0.8701	0.416508	low
TCGA-38-4627	3.14247	0	1	0.7949	1	1	0.402	0.0754	0.9727	1	0	0.5577	0.7159	0.0216	0.1408	0.7066	0.1001	1	0.5159	1.93751	high
TCGA-38-4628	4.08767	1	1	0.9099	1	1	0.1995	0.126	0.9558	0.9579	0	0.7087	0.7386	0.0299	0.2039	0.6381	0.2274	0.8229	0.788512	1.60083	high
TCGA-38-4629	2.36712	0	1	0.8363	1	1	0.2945	0.1186	0.9751	1	0.1293	0.6402	0.77	0.4582	0.1263	0.3232	0.2559	1	0.77245	0.531413	low
TCGA-38-4630	2.93973	1	1	0.6606	1	0.9854	0.2959	0.2705	0.9791	1	0.119	0.8067	0.6053	0.1358	0.1643	0.425	0.1348	0.5353	0.7122	0.447141	low
TCGA-38-4631	0.969863	0	1	0.8992	1	1	0.178	0.1955	0.843	1	0.6141	1	0.7944	0.0703	0.2163	0.3939	0.2607	0.5734	0.745257	4.54885	high
TCGA-38-4632	3.71781	1	1	0.8207	1	1	0.24639	0.1554	0.9639	1	0.0941	0.821	0.8041	0.1374	0.1386	0.3053	0.2963	0.7756	1	1.46956	high
TCGA-38-6178	1.2274	1	1	0.8461	1	1	0.29389	0.2155	1	1	0.1196	0.7865	0.5975	0.1081	0.2193	0.5972	0.1682	1	0.8839	0.974718	low
TCGA-38-7271	2.19178	0	1	0.9057	1	1	0.3348	0.1117	0.9859	0.9762	0	0.8123	0.6465	0.0412	0.072	0.7328	0.2512	1	0.755725	0.739434	low
TCGA-38-A44F	0.364384	0	1	0.822488	1	1	0.4585	0.14	0.9841	1	0.0384	0.653783	0.6336	0.045	0.1202	0.5273	0.0172	0.7655	1	0.490988	low
TCGA-44-2655	3.6274	1	1	0.9204	1	0.9924	0.3471	0.1118	0.9512	0.9776	0.364	0.7994	0.7846	0.1181	0.1095	0.5934	0.2628	1	0.8839	2.01444	high
TCGA-44-2656	3.91507	1	1	0.9294	1	1	0.247175	0.1674	0.9877	0.8926	0.1057	1	0.6762	0.19807	0.39772	0.4702	0.2095	0.2819	0.7851	1.51545	high
TCGA-44-2657	3.70137	0	1	0.7386	1	1	0.2605	0.1608	1	1	0	0.5223	0.6378	0.1472	0	0.6661	0.1546	0.6335	0.709	0.738759	low
TCGA-44-2659	3.74521	1	1	0.939	1	1	0.3529	0.1169	0.9947	0.9867	0.0727	0.8339	0.6533	0.1481	0.1479	0.6719	0.0796	1	0.9013	1.1891	high
TCGA-44-2661	3.17534	0	1	0.9175	1	1	0.2857	0.1175	0.9841	1	0.057	0.7321	0.6071	0.0695	0.1773	0.6777	0.1741	0.5571	0.8945	0.21134	low
TCGA-44-2662	3.50685	0	1	0.8454	1	1	0.246557	0.2554	1	1	0.3361	0.62354	0.8161	0.183478	0.43072	0.4772	0.0251	0.3009	0.7001	0.559785	low
TCGA-44-2665	3.56438	0	1	0.7704	1	1	0.2058	0.0892	0.9265	1	0.1736	0.579357	0.4967	0.3922	0.37206	0.5579	0.1576	0.4726	0.7451	0.697977	low
TCGA-44-2666	0.265753	0	1	0.865125	1	1	0.272512	0.1655	0.958	1	0.3533	0.6869	0.6988	0	0.43805	0.441	0.0629	0.1499	0.9028	0.381336	low
TCGA-44-2668	2.08493	0	1	0.8685	1	1	0.28731	0.1841	0.9789	1	0.261	1	0.6588	0.1696	1	0.6642	0.0577	0.646571	0.929	1.24033	high
TCGA-44-3396	3.09589	0	1	0.8245	1	1	0.3668	0.1406	0.9845	1	0.0989	0.6794	0.563	0.1437	0.1696	0.5407	0.1795	0.6576	0.8879	0.888167	low
TCGA-44-3398	3.1863	0	1	0.8391	1	1	0.212	0.0645	0.9858	0.9917	0.1178	0.907	0.6683	0.0227	0.0305	0.6902	0.0435	0.6804	0.9068	0.897723	low
TCGA-44-3917	3.2411	0	1	0.78728	1	1	0.267422	0.1282	1	1	0.3462	0.49414	0.786	0.2073	0.6324	0.7584	0.0675	0.5983	1	0.51304	low
TCGA-44-3919	2.81096	1	1	0.8985	1	1	0.1753	0.1948	0.9839	1	0.2497	0.5017	0.7567	0.0922	0.187	0.4084	0.1847	0.4151	0.6712	1.87603	high
TCGA-44-4112	2.2137	0	1	0.7398	1	1	0.244289	0.0931	0.9681	1	0.2039	0.6159	0.7219	0.1895	0.456556	0.7896	0.0454	0.1341	0.9352	0.895093	low
TCGA-44-5643	2.77534	0	1	0.8389	1	1	0.26811	0.1364	1	1	0.0132	0.5252	0.7097	0.2028	0.177	0.2493	0.194	0.84892	0.8526	1.04078	high
TCGA-44-5644	2.36438	0	1	0.8475	1	1	0.1156	0.237	1	1	0.333	0.6029	0.7068	0.1119	0.164	0.3916	0.102	0.8432	1	0.592216	low
TCGA-44-6145	1.63014	0	1	0.9241	1	1	0.4531	0.0885	0.9425	1	0.2676	0.6732	0.8286	0.0467	0.1849	0.594	0.2029	1	0.709	0.625786	low
TCGA-44-6146	1.99452	0	1	0.8347	1	1	0.25535	0.1639	0.9672	0.9749	0.2186	1	0.7575	0.151667	0.7468	0.636	0.0405	0.3813	0.5938	1.46199	high
TCGA-44-6147	2.31507	0	1	0.775	1	1	0.1836	0.0464	1	1	0.0798	0.543267	0.444	0.147622	0.354611	0.8429	0.0366	0.1714	0.9119	0.496866	low
TCGA-44-6148	1.92877	0	1	0.8203	1	1	0.227	0.0867	0.9877	0.9657	0.0789	0.6497	0.696	0.034	0.0877	0.6163	0.0573	0.4344	0.9013	1.13946	high
TCGA-44-6774	1.80274	0	1	0.9049	1	1	0.26624	0.2017	0.9694	1	0.0937	0.3755	0.7596	0.1259	0.2965	0.6442	0.2699	1	0.7731	1.19117	high
TCGA-44-6775	1.93151	1	1	0.788	1	1	0.2031	0.1618	0.9761	1	0.2028	0.7947	0.7199	0.0957	0.2193	0.673	0.2452	0.716383	0.6261	1.75343	high
TCGA-44-6776	7.16712	1	1	0.846357	1	1	0.24383	0.1305	1	0.9431	0	0.7082	0.5827	0	0.4077	0.7514	0.0281	1	0.801611	0.164151	low
TCGA-44-6777	2.70411	1	1	0.9018	1	1	0.23497	0.1164	0.9489	0.9507	0.0976	0.7622	0.7868	0.1412	0.1327	0.7575	0.2713	0.6057	0.7528	1.33971	high
TCGA-44-6778	5.10685	1	1	0.7371	1	1	0.2157	0.1762	0.9893	1	0.1216	0.4989	0.6384	0.15264	0.1826	0.5545	0.1406	0.811071	0.834	0.64894	low
TCGA-44-6779	1.36986	1	1	0.828317	1	0.9558	0.3273	0.1258	0.8851	0.9122	0.3578	0.6671	0.8118	0.6341	0	0.6093	0.074	1	0.7645	13.7122	high
TCGA-44-7659	1.89315	1	1	0.8987	1	1	0.1077	0.1858	0.9689	1	0	1	0.6956	0.1956	0.1332	0.8025	0.1168	0.811943	0.81	1.61278	high
TCGA-44-7660	1.62192	0	1	0.8633	1	1	0.3065	0.2622	0.9594	1	0.2182	0.6851	0.8189	0.2901	0.1973	0.2954	0.1058	0.8963	0.8983	1.07266	high
TCGA-44-7661	1.52603	1	1	0.9169	1	0.991	0.4642	0.2085	0.9835	1	0.193	0.7513	0.8288	0.0811	0.0687	0.4224	0.2393	0.9238	0.6129	6.14562	high
TCGA-44-7662	0.59726	1	1	0.8942	1	1	0.3859	0.2229	0.9831	1	0.1168	0.6741	0.711	0.3693	0.2193	0.4574	0.1134	1	0.6537	0.734401	low
TCGA-44-7667	3.00548	1	1	0.8932	1	1	0.1118	0.1472	0.9875	1	0.022	0.5974	0.7654	0.4499	0.0624	0.3736	0.2207	0.6974	0.7842	1.15888	high
TCGA-44-7669	1.5726	0	1	0.6905	1	0.9808	0.1314	0.2835	0.9373	0.9761	0.4201	0.6207	0.7561	0.149	0.0534	0.4345	0.1616	0.6335	0.859	2.13178	high
TCGA-44-7670	2.41644	1	1	0.8676	0.9759	0.9914	0.5213	0.2626	0.9901	1	0.097	0.6791	0.8297	0.266	0.3296	0.3616	0.1801	1	0.6463	2.05321	high
TCGA-44-7671	2.43562	1	1	0.8953	1	0.9913	0.4026	0.0567	0.9518	1	0.1356	0.8429	0.6888	0.184	0.1408	0.5868	0.2763	1	0.307	2.18317	high
TCGA-44-7672	1.96986	0	1	0.8893	1	1	0.1401	0.0952	0.9822	1	0	0.5641	0.7338	0.1623	0.1653	0.5126	0.1828	1	1	0.59822	low
TCGA-44-8117	1.05479	1	1	0.8935	0.9809	1	0.1975	0.1346	0.9785	1	0.0479	0.5605	0.695	0.1045	0.1941	0.6733	0.1169	0.8897	0.9142	2.06073	high
TCGA-44-8119	0.780822	0	1	0.7232	1	1	0.1644	0.2533	0.9882	1	0.1224	0.5448	0.7856	0.396	0.1194	0.5505	0.1775	0.6806	0.9223	0.535665	low
TCGA-44-8120	0.712329	1	0.971	0.879	1	0.9893	0.142	0.1216	0.9903	0.9637	0.057	0.5756	0.6201	0.2711	0.1048	0.4241	0.1515	0.5145	0.7646	0.766132	low
TCGA-44-A479	1.33151	0	1	0.8933	1	0.9856	0.1722	0.2129	1	1	0.2173	0.9013	0.5543	0.2386	0.2319	0.4666	0.1843	1	0.8204	1.01324	low
TCGA-44-A47A	1.27671	0	1	0.9343	1	0.9805	0.4536	0.252	0.9682	1	0.1306	0.668175	0.8589	0.0792	0.2077	0.6079	0.2207	1	0.8457	1.19639	high
TCGA-44-A47B	0.786301	0	1	0.868	1	1	0.448	0.2016	0.9726	1	0.0443	0.8361	0.762	0.1363	0.2823	0.4615	0.0496	0.7326	1	0.650832	low
TCGA-44-A47G	0.961644	0	1	0.8962	1	1	0.3788	0.202	0.9887	1	0.1353	0.6551	0.7521	0.0885	0.2694	0.5684	0.0262	0.8833	0.8897	0.422798	low
TCGA-44-A4SS	1.13699	0	1	0.9529	1	1	0.27572	0.2029	0.9879	1	0.1141	0.471	0.7874	0.0625	0.1973	0.5761	0.2017	1	0.8381	1.30364	high
TCGA-44-A4SU	1.12055	0	1	0.7921	1	1	0.1283	0.194	1	1	0.2028	0.6606	0.7472	0.0423	0.1835	0.4908	0.0841	0.6057	0.9119	0.967879	low
TCGA-49-4486	6.35068	0	1	0.8374	1	1	0.089	0.1366	0.9723	1	0.0447	0.668033	0.7832	0.0759	0.3645	0.5938	0.1188	0.2775	1	0.369325	low
TCGA-49-4487	2.34247	1	1	0.9309	1	1	0.504	0.1415	1	1	0	0.696343	0.6934	0.1623	0.405	0.6083	0.243	0.8672	1	0.632619	low
TCGA-49-4488	2.38082	0	1	0.7635	1	0.9397	0.24858	0.0545	0.9448	1	0	0.8311	0.6059	0.0235	0.11901	0.606	0.1985	0.8457	0.811087	1.65585	high
TCGA-49-4490	1.05479	1	1	0.822933	1	1	0.2652	0.1495	0.9421	1	0	0.6117	0.7458	0.0838	0.174	0.5868	0.2824	1	0.86931	4.24863	high
TCGA-49-4494	2.96164	1	1	0.7768	1	1	0.4723	0.0779	0.9775	1	0.0951	0.7651	0.7744	0.0773	0.15388	0.338	0.1892	0.7216	0.856856	5.36943	high
TCGA-49-4501	3.89315	1	1	0.7976	1	1	0.2133	0.0464	0.9938	1	0.0666	0.5751	0.4857	0.053	0.133	0.6845	0.2378	0.6685	0.8297	1.07143	high
TCGA-49-4505	1.1726	0	1	0.7913	1	1	0.153	0.0975	0.9879	0.9784	0.0538	0.5495	0.7162	0.0252	0.0983	0.5898	0.0671	0.8606	1	0.598721	low
TCGA-49-4506	2.73699	1	1	0.9082	1	1	0.4215	0.0922	0.8925	1	0.4586	0.7321	0.6809	0	0.0121	0.3091	0.1973	1	1	3.81411	high
TCGA-49-4507	0.734247	1	1	0.8525	1	0.8284	0.5522	0.1279	0.9776	1	0.1982	0.7868	0.7509	0.0132	0.1957	0.277	0.074	0.9269	1	1.82426	high
TCGA-49-4510	2.45479	0	1	0.7917	1	0.9861	0.211	0.1909	0.9789	0.9944	0.0383	0.6429	0.5764	0.0761	0.3112	0.739	0.0562	0.4344	0.9512	0.419884	low
TCGA-49-4512	2.47945	0	1	0.9022	1	1	0.5241	0.152	0.9853	1	0	0.2146	0.6295	0.0551	0.21829	0.5477	0.1415	1	0.81	0.221517	low
TCGA-49-4514	4.65753	0	1	0.5077	1	1	0.0963	0.0961	1	0.9065	0.0662	1	0.6488	0.0382	0.1622	0.571	0.204	1	0.87895	0.322124	low
TCGA-49-6742	1.33699	1	1	0.9341	1	1	0.658	0.1315	0.9608	1	0.5587	1	0.8014	0.2266	0.0979	0.2886	0.3844	1	0.3785	4.11891	high
TCGA-49-6743	4.4411	0	1	0.9421	1	1	0.2043	0.183	0.9573	1	0.1358	0.5116	0.6813	0.1468	0.3561	0.4744	0.2636	0.5211	0.7983	1.02168	high
TCGA-49-6744	4.61096	0	1	0.6163	1	1	0.2526	0.1616	0.9904	1	0.104	0.4747	0.5768	0.0796	0.1278	0.7227	0.1411	1	0.4103	0.711327	low
TCGA-49-6745	1.43014	0	1	0.8792	1	1	0.2487	0.1235	0.9815	1	0.1547	0.6134	0.8295	0.2606	0.0441	0.3642	0.2158	0.6974	0.76741	4.13151	high
TCGA-49-6761	0.969863	0	1	0.9176	1	1	0.6535	0.1266	0.9424	1	0.1499	0.660471	0.827	0.1673	0.18956	0.4196	0.1873	0.6883	0.80255	1.93561	high
TCGA-49-6767	1.85479	0	1	0.8798	1	1	0.2933	0.1618	0.984	1	0.156	0.6722	0.895	0.3266	0.13483	0.2212	0.2561	0.94	0.815725	1.23884	high
TCGA-49-AAQV	1.85479	1	1	0.8672	1	1	0.2787	0.1239	1	1	0.0957	0.7224	0.5342	0.0732	0.0665	0.5905	0.1883	0.7619	0.9569	0.576902	low
TCGA-49-AAR0	13.0548	1	1	0.7081	1	1	0.1084	0.1943	0.9737	1	0.0152	0.6721	0.6251	0.0846	0.2063	0.6314	0.0503	0.8383	0.8751	0.632491	low
TCGA-49-AAR2	6.09315	1	1	0.789975	1	0.9537	0.4358	0.1456	0.9813	1	0.0885	0.7093	0.6987	0.1646	0.256	0.6448	0.1005	0.7335	1	0.713244	low
TCGA-49-AAR3	5.1863	0	1	0.8175	1	1	0.1465	0.1956	1	1	0.1566	0.6613	0.6945	0.6227	0.1722	0.494	0.0963	0.9485	0.81	1.6289	high
TCGA-49-AAR4	2.40822	1	1	0.643	1	1	0.3474	0.2509	1	1	0.0925	0.8083	0.6988	0.1804	0.2445	0.4325	0.1256	0.6826	0.9042	0.790184	low
TCGA-49-AAR9	0.712329	0	1	0.8135	1	1	0.1472	0.2233	0.9599	1	0.195	0.6564	0.8571	0.0729	0.16691	0.3371	0.1635	1	0.7617	1.72587	high
TCGA-49-AARE	3.36712	0	1	0.8699	1	1	0.3139	0.2157	0.9866	1	0	0.6048	0.7571	0.0937	0.2659	0.3446	0.1428	1	0.8818	0.498787	low
TCGA-49-AARN	3.10959	1	1	0.7481	1	1	0	0.1123	0.9838	1	0	0.508	0.6504	0.0713	0.0953	0.3346	0.1049	0.8672	0.6807	0.507154	low
TCGA-49-AARO	10.2986	1	1	0.8787	1	1	0.25948	0.1541	0.9434	1	0.0774	0.7815	0.8308	0.0815	0.3669	0.4496	0.0981	0.926	0.9205	0.903712	low
TCGA-49-AARQ	18.4438	0	1	0.8717	1	1	0.124	0.1323	1	1	0.107	0.7664	0.5129	0.2577	0.4695	0.6834	0	0.9003	0.9606	0.271916	low
TCGA-49-AARR	13.6767	0	1	0.7093	1	1	0.23959	0.1258	0.9807	0.988	0.0397	0.4621	0.6638	0.1338	0.2514	0.7112	0.1165	0.4344	0.774	0.516986	low
TCGA-4B-A93V	0.821918	0	1	0.958	1	0.9633	0.1277	0.2923	0.9692	1	0.1681	0.722944	0.7279	0.117	0.2468	0.464	0.2033	0.7849	0.9095	0.532427	low
TCGA-50-5044	1.70959	0	0.9763	0.9282	1	1	0.5969	0.121	1	1	0	0.563	0.6415	0.0403	0.16019	0.3365	0.2026	0.5552	0.867413	0.425809	low
TCGA-50-5045	5.95616	1	1	0.9021	1	1	0.1346	0.0721	0.9649	0.9888	0.0812	0.6068	0.6767	0.0521	0.1344	0.6928	0.0388	1	0.81	0.684139	low
TCGA-50-5049	8.47671	0	1	0.8487	1	0.9847	0.2712	0.119	0.986	1	0	0.7192	0.6313	0.08	0.159	0.6128	0.1835	0.6057	1	0.298662	low
TCGA-50-5051	1.30959	0	1	0.5504	1	1	0.1576	0.1157	0.9885	1	0.0508	0.6355	0.7564	0.0695	0.2614	0.7636	0.0384	0.7238	0.859	0.514827	low
TCGA-50-5055	5.0137	0	1	0.816738	1	1	0.24078	0.1026	0.9704	1	0.0505	0.8326	0.638	0.0424	0.1285	0.6893	0.0934	1	0.817744	0.768833	low
TCGA-50-5066	3.95068	0	0.9839	0.9384	1	1	0.4592	0.1143	0.97	1	0	0.5394	0.7767	0.1878	0.14463	0.6504	0.2536	0.83178	1	2.04769	high
TCGA-50-5068	4.10685	1	1	0.8323	1	1	0.2648	0.0404	1	1	0.0791	0.6567	0.6055	0.0421	0.1589	0.5074	0.1184	0.849543	1	0.273618	low
TCGA-50-5072	0.684932	1	1	0.8603	1	0.9815	0.3601	0.329	0.9301	1	0.3626	0.5931	0.7975	0.4462	0.151	0.3306	0.225	0.8629	0.709	4.16141	high
TCGA-50-5930	0.772603	1	1	0.8174	1	0.9162	0.462	0.2691	0.8642	1	0.2247	0.72394	0.8175	0.0614	0.1344	0.5108	0.2249	0.80676	0.778963	3.41064	high
TCGA-50-5931	1.18904	1	1	0.8601	1	0.9777	0.248	0.1457	0.9854	1	0.0594	0.6257	0.7691	0.1606	0.18076	0.3395	0.2538	1	0.8751	0.784935	low
TCGA-50-5932	3.38356	0	1	0.5996	1	0.9895	0.3151	0.1494	0.9825	1	0.2847	0.4889	0.6948	0.0126	0.4021	0.5845	0.1591	0.79381	1	0.507397	low
TCGA-50-5933	6.55616	0	1	0.9373	1	1	0.5925	0.1577	0.9409	1	0.0929	0.5931	0.7699	0.5296	0.11741	0.5868	0.2701	0.9176	0.76601	3.72829	high
TCGA-50-5935	1.78904	0	1	0.7036	1	1	0.1161	0.1112	0.9659	1	0	0.7046	0.7282	0.0559	0.1858	0.7445	0.1419	0.5211	1	0.702939	low
TCGA-50-5936	0.70411	0	1	0.8162	1	1	0.28446	0.1221	0.9529	1	0.6939	0.724	0.7532	0.1031	0.4509	0.3461	0.2223	1	0.709	1.63032	high
TCGA-50-5939	1.26027	0	1	0.8832	1	1	0.3918	0.1534	0.9668	1	0.3467	0.6276	0.8067	0.182	0.17	0.4991	0.1784	0.83971	0.758988	0.528396	low
TCGA-50-5941	4.03836	0	1	0.8571	1	1	0.24898	0.1037	1	1	0.091	0.7819	0.6348	0.1679	0.0394	0.4931	0.25	1	0.776156	1.44738	high
TCGA-50-5942	5.06027	1	1	0.8701	1	1	0.1424	0.0681	0.9547	1	0.0379	0.711	0.7514	0.0398	0.1182	0.7869	0.0771	0.762487	1	1.47762	high
TCGA-50-5944	4.79452	1	1	0.7792	1	1	0.4047	0.104	1	1	0	0.7051	0.6885	0.0504	0.1408	0.7697	0.2558	0.83439	0.7701	1.71149	high
TCGA-50-5946	4.43014	0	1	0.7786	1	1	0.2836	0.2721	0.972	1	0.0917	0.7523	0.5791	0.1244	0.2096	0.5342	0.0601	0.3565	0.9205	1.24213	high
TCGA-50-6590	3.52877	1	1	0.8749	1	1	0.27337	0.122	0.9776	1	0.0476	0.8361	0.8158	0.1272	0	0.3876	0.2856	0.6787	0.8381	0.892894	low
TCGA-50-6591	0.326027	0	0.9467	0.7014	1	1	0.2732	0.2157	0.9581	1	0.0499	0.705222	0.6383	0.108	0.16096	0.2597	0.168	1	0.6463	0.288174	low
TCGA-50-6592	2.12877	1	1	0.8829	1	1	0.6523	0.206	0.9198	1	0.1823	0.7566	0.8702	0.0253	0.1718	0.4434	0.2569	1	1	3.19983	high
TCGA-50-6593	0.920548	0	1	0.8995	1	1	0.26027	0.0515	0.9733	1	0.2097	0.7023	0.6479	0.0858	0.2599	0.5367	0.1603	0.8134	0.8796	2.29521	high
TCGA-50-6594	1.0137	1	1	0.8125	1	1	0.5654	0.1329	0.9423	1	0.527	0.7847	0.7391	0.1045	0.15451	0.5868	0.3444	1	0.8297	1.62774	high
TCGA-50-6595	0.517808	1	1	0.9252	1	1	0.2711	0.1064	0.9015	1	0.1847	0.6862	0.8398	0.2984	0.1185	0.5588	0.2737	1	0.780637	2.3122	high
TCGA-50-6597	3.47397	0	1	0.6063	1	1	0.253733	0.0592	1	1	0	0.554638	0.4777	0.1062	0.4773	0.5541	0.1477	0.7655	0.888813	0.197181	low
TCGA-50-6673	0.060274	1	1	0.8526	1	0.985	0.222	0.0639	0.9756	1	0.3239	0.9085	0.5594	0.11	0.1973	0.4046	0.2824	1	1	5.91159	high
TCGA-50-7109	0.843836	0	0.9765	0.83885	1	0.9867	0.3781	0.1924	1	1	0.0998	0.671422	0.6632	0.1775	0.1674	0.4896	0.1225	1	0.6955	0.945741	low
TCGA-50-8457	3.08219	0	1	0.7544	1	0.9859	0.1733	0.0701	0.9859	1	0.0949	0.3423	0.6808	0.0305	0.1715	0.69	0.1737	1	0.7213	0.174035	low
TCGA-50-8459	3.06575	0	1	0.837	1	0.9826	0.2679	0.1128	1	1	0.4328	0.4906	0.6032	0.1234	0.433	0.6074	0.1371	1	0.8043	0.190023	low
TCGA-50-8460	2.27123	0	1	0.6172	1	1	0.24242	0.0916	1	0.9831	0.0432	0.6567	0.6147	0.0131	0.2906	0.7025	0.0634	0.6741	0.8381	0.62325	low
TCGA-53-7624	2.85753	0	1	0.961	1	1	0.2517	0.121	0.8459	1	0.1416	0.6195	0.8578	0.2518	0.13871	0.5813	0.1652	0.6657	0.8492	0.567038	low
TCGA-53-7626	2.54521	0	1	0.9259	1	0.9922	0.2314	0.0882	0.9895	1	0.05	0.794	0.6726	0.0606	0.1961	0.6056	0.1802	0.3243	0.8916	1.23697	high
TCGA-53-7813	1.16164	0	1	0.642	1	1	0.3505	0.1122	1	1	0.1612	0.572357	0.7295	0.3183	0.24876	0.542	0.1212	1	0.8751	0.338926	low
TCGA-53-A4EZ	2.93425	0	1	0.8407	1	1	0.23561	0.2948	0.9631	1	0.1085	0.595	0.7119	0.2037	0.3296	0.7396	0.0248	0.6554	0.8726	1.20209	high
TCGA-55-1592	1.92055	0	1	0.9426	1	0.9925	0.105	0.1567	0.9775	1	0.0837	0.5339	0.535	0.138	0.2631	0.6152	0.2007	0.3907	0.9384	2.37973	high
TCGA-55-1594	3.2274	0	1	0.7405	1	1	0.1628	0.2422	0.9604	1	0.6069	0.7537	0.7617	0.1183	0.1297	0.2784	0.2451	0.842733	1	0.543972	low
TCGA-55-1595	4.05205	0	0.9861	0.571	1	0.9938	0.24779	0.0956	0.9933	1	0.1137	0.4385	0.5582	0.2176	0.1654	0.3849	0.1222	1	0.7674	0.493849	low
TCGA-55-1596	5.65753	0	1	0.865	0.9571	0.9812	0.27431	0.1483	1	1	0.444	0.8983	0.7837	0.3941	0.32	0.415	0.2314	0.6584	1	0.721195	low
TCGA-55-5899	2.54795	0	1	0.8685	1	1	0.2388	0.2592	0.905	1	0.9485	0.7663	0.6483	0.0396	0.15	0.437	0.2685	0.6057	1	0.498536	low
TCGA-55-6543	1.19178	1	1	0.6408	1	1	0.251	0.0628	1	0.9526	0	0.6862	0.7586	0.0319	0.0757	0.7715	0.0732	1	0.859	2.61315	high
TCGA-55-6642	6.70959	0	1	0.8134	1	1	0.24547	0.0893	1	0.9193	0.0607	0.7894	0.6193	0.1938	0.1013	0.6069	0.1802	0.7941	0.5491	1.56479	high
TCGA-55-6712	0.468493	1	1	0.9431	1	1	0.27196	0.1506	0.9812	1	0.2114	0.6497	0.7286	0.5879	0.3296	0.5512	0.2942	0.80168	0.7994	7.18077	high
TCGA-55-6968	3.54247	0	1	0.8547	1	1	0.3352	0.1229	0.9612	1	0.2247	0.7051	0.7144	0.254	0.1334	0.3928	0.1404	1	0.4774	2.06489	high
TCGA-55-6969	3.39452	1	1	0.8352	1	1	0.1889	0.1891	0.9402	1	0.0936	0.7423	0.7361	0.1236	0.0861	0.6091	0.1516	0.7892	0.6152	1.85448	high
TCGA-55-6970	1.27123	0	1	0.878	1	1	0.1193	0.0917	0.9505	1	0.4191	0.8208	0.7027	0.0454	0.2906	0.4228	0.254	0.6932	0.8648	1.29396	high
TCGA-55-6971	3.83562	0	1	0.9129	1	1	0.3759	0.1169	0.9704	1	0.0357	0.7579	0.7727	0.1762	0.1005	0.5461	0.2783	0.5552	0.8297	0.840814	low
TCGA-55-6972	4.47123	0	1	0.5401	1	1	0.3173	0.08	0.9937	1	0	0.64965	0.696	0.0365	0.18126	0.6962	0.2265	0.4898	1	0.663687	low
TCGA-55-6975	0.323288	1	1	0.8972	1	1	0.5582	0.109	0.973	0.9675	0.4708	0.8601	0.7337	0.3632	0.1793	0.3213	0.1484	1	0.773071	0.922417	low
TCGA-55-6978	0.482192	0	1	0.9269	1	0.9911	0.5077	0.2178	0.9802	1	0.0598	0.7786	0.7445	0.2607	0.2694	0.3723	0.1215	0.9215	0.5912	0.55569	low
TCGA-55-6979	0.649315	0	1	0.9051	1	1	0.2801	0.1659	0.9851	1	0	0.69321	0.6951	0.1927	0.2702	0.5579	0.0915	1	0.859	5.09784	high
TCGA-55-6980	5.77808	0	1	0.6742	1	1	0.2362	0.1366	0.9667	1	0.0291	0.6501	0.6796	0.0488	0.17148	0.7826	0.0313	0.8931	0.7851	1.89072	high
TCGA-55-6981	3.77808	0	1	0.8291	1	1	0.4048	0.1684	1	1	0.2001	0.5261	0.8208	0.0746	0.19689	0.5921	0.22	0.83918	0.796	1.47014	high
TCGA-55-6982	2.72603	1	1	0.8556	1	1	0.1697	0.17	0.9864	0.995337	0.1841	0.7663	0.7244	0.1847	0.17039	0.6086	0.1824	1	0.6261	1.43126	high
TCGA-55-6983	7.73425	1	1	0.8328	1	1	0.3648	0.1533	0.9795	1	0.1164	0.651	0.7873	0.0323	0.0527	0.6179	0.0761	1	0.8751	1.52792	high
TCGA-55-6984	2.08219	0	1	0.8465	1	1	0.4033	0.1012	1	1	0.3362	0.663	0.7248	0.0064	0.3041	0.5868	0.1272	0.789767	0.7701	0.823016	low
TCGA-55-6985	3.37808	1	1	0.94	1	1	0.5609	0.1768	1	1	0.0901	0.6497	0.6704	0.1224	0.2599	0.3888	0.2394	1	0.709	1.33558	high
TCGA-55-6986	8.93425	0	1	0.9516	1	1	0.4091	0.1193	1	1	0.1234	0.67931	0.7107	0.0818	0.0298	0.4262	0.0778	0.6057	0.709	0.62743	low
TCGA-55-6987	5.85479	1	1	0.7612	1	0.9875	0.1193	0.1415	0.9929	1	0.1155	0.711	0.704	0.1088	0.0333	0.8099	0.2726	1	0.6414	3.26614	high
TCGA-55-7227	2.60822	1	1	0.7934	1	1	0.4962	0.1177	1	0.9706	0.1357	0.7606	0.5741	0.0994	0.174	0.5506	0.1539	1	0.8297	1.16523	high
TCGA-55-7281	2.38904	1	1	0.9636	1	1	0.0672	0.0816	0.989	1	0.0369	0.6212	0.7227	0.0712	0	0.6826	0.1127	1	0.6807	0.872611	low
TCGA-55-7283	1.66849	0	1	0.7691	1	1	0.1867	0.0773	0.9922	1	0.1288	0.238	0.6333	0.2037	0.1622	0.441	0.2071	1	0.80259	0.803505	low
TCGA-55-7284	0.665753	0	1	0.858	1	1	0.5541	0.1606	0.9725	1	0.204	0.6744	0.7404	0.0243	0.2885	0.7456	0.1563	0.4635	0.7173	1.34506	high
TCGA-55-7570	2.25753	0	1	0.7802	1	1	0.0895	0.2685	0.9621	1	0.2262	0.7156	0.7272	0.1468	0.2468	0.2355	0.1381	0.5645	0.9205	0.528892	low
TCGA-55-7573	1.33425	0	1	0.8792	1	1	0.22954	0.1548	0.9885	1	0.0989	0.8644	0.6966	0.098	0	0.6792	0.209	0.805967	0.8381	0.884425	low
TCGA-55-7574	2.72603	0	1	0.9023	1	1	0.24318	0.1432	1	1	0.3135	0.8601	0.662	0.0812	0.2145	0.6726	0.2663	0.5136	0.8457	0.556136	low
TCGA-55-7576	1.83562	0	1	0.8355	1	0.983	0.2188	0.1656	1	0.9733	0.0936	0.6643	0.7855	0.1165	0.7286	0.4012	0.1891	1	0.4652	1.41765	high
TCGA-55-7724	1.93151	0	1	0.744167	1	1	0.293778	0.1116	0.963	1	0.1198	1	0.6994	0.11914	0.16581	0.4385	0.2383	0.736433	0.7715	0.31042	low
TCGA-55-7725	1.21096	1	1	0.8818	1	0.9572	0.5667	0.0915	1	1	0.097	1	0.7507	0.2594	0.21492	0.7951	0.0304	0.65565	0.6955	1.01828	high
TCGA-55-7726	1.7863	0	1	0.853611	1	1	0.25684	0.2032	1	1	0.0386	1	0.8312	0.2696	0.18185	0.6905	0.2254	0.81515	1	1.29974	high
TCGA-55-7727	0.326027	0	1	0.8946	1	1	0.24914	0.0853	0.9457	1	0	1	0.7049	0.329	0.1887	0.48	0.1807	0.7674	0.81	0.78413	low
TCGA-55-7728	1.92877	0	1	0.7531	1	1	0	0.1982	0.9823	1	0.2576	0.5736	0.7279	0.0329	0.3234	0.6319	0.1956	0.8484	0.8897	0.204968	low
TCGA-55-7815	2.11781	1	1	0.8902	1	1	0.1523	0.21	0.9764	1	0.2105	0.655167	0.8059	0.5166	0.0151	0.4152	0.1472	0.808125	0.4774	2.83766	high
TCGA-55-7816	1.28219	0	0.9903	0.7945	1	0.9893	0.3148	0.1184	0.9681	1	0.1382	0.6567	0.6836	0.0171	0.1218	0.6741	0.0659	0.782689	0.67	1.74305	high
TCGA-55-7903	1.55342	0	1	0.3404	1	0.9646	0.25263	0.1734	0.9894	1	0.2021	0.5942	0.5558	0.088	0.3145	0.4302	0.1431	0.4481	0.8381	0.78396	low
TCGA-55-7907	0.939726	0	1	0.8806	1	1	0.1921	0.1584	0.9741	1	0.0544	0.7321	0.7836	0.358	0.421	0.3698	0.1969	0.85042	0.6463	0.707078	low
TCGA-55-7910	2.84932	1	1	0.9271	1	1	0.438	0.2586	0.9643	1	0.1052	0.693067	0.6526	0.0805	0.024	0.3519	0.0994	1	0.709	2.62272	high
TCGA-55-7911	1.47123	0	1	0.8995	1	1	0.25264	0.1885	0.9597	1	0.2843	1	0.8522	0	0.4938	0.3194	0.1771	0.801367	0.5491	3.07673	high
TCGA-55-7913	1.53699	0	1	0.8916	1	1	0.2476	0.1868	0.9674	1	0.0726	0.7537	0.8459	0.1935	0.1527	0.4003	0.233	0.8383	0.9013	0.546728	low
TCGA-55-7914	0.512329	0	0.9802	0.7402	1	0.9842	0.24935	0.1011	0.9926	1	0.1786	0.9323	0.8101	0.0886	0.146	0.5342	0.1136	1	0.5689	0.784196	low
TCGA-55-7994	1.65205	0	1	0.8203	1	1	0.25613	0.097	0.9787	1	0.1343	0.6198	0.9031	0.6288	0.256	0.5136	0.1856	0.8008	0.5547	1.43189	high
TCGA-55-7995	2.43562	0	1	0.6568	1	1	0.1185	0.1521	0.9727	1	0.3371	0.7152	0.789	0.0305	0.1346	0.5614	0.2177	0.8319	0.7153	0.83455	low
TCGA-55-8085	2.47671	1	1	0.7462	1	0.9534	0.2242	0.1265	0.9634	1	0.1894	0.7082	0.6695	0.0975	0.072	0.5932	0.1469	0.7191	0.8559	0.237652	low
TCGA-55-8087	1.26575	0	1	0.8085	1	0.9813	0.2237	0.1747	1	1	0.0575	0.7204	0.6875	0	0.145	0.5087	0.0724	0.7756	0.8897	0.457279	low
TCGA-55-8089	1.92329	1	1	0.7722	1	1	0.27578	0.1135	0.969	1	0.115	0.7348	0.8041	0.4675	0	0.5868	0.1744	0.5211	0.8204	1.89609	high
TCGA-55-8090	1.63836	1	0.9919	0.9243	1	1	0.47	0.1827	0.9524	0.9782	0.0545	0.804	0.875	0.0516	0.3496	0.3722	0.2143	0.8217	0.9481	1.27541	high
TCGA-55-8091	1.64384	1	1	0.7316	1	1	0.3467	0.1717	0.9791	0.9801	0.055	0.5148	0.5645	0.1119	0.2128	0.6565	0.1886	0.8217	0.8569	1.56526	high
TCGA-55-8092	0.421918	0	1	0.9381	1	0.9889	0.25	0.1687	0.9711	1	0.0564	0.8504	0.6743	0.0842	0.1455	0.5458	0.1961	0.6582	0.8122	0.708729	low
TCGA-55-8094	1.48219	1	1	0.8528	1	1	0.0972	0.2341	0.949	1	0.1196	0.6949	0.8046	0.1919	0.0891	0.5357	0.1198	0.8562	1	3.76189	high
TCGA-55-8096	1.96986	0	1	0.8824	1	1	0.1616	0.188	0.9686	1	0.1957	0.7401	0.6424	0.0748	0.1146	0.5963	0.1479	0.8513	0.7764	0.736013	low
TCGA-55-8097	1.30411	0	1	0.8631	1	1	0.0545	0.1724	0.994	1	0.0907	0.82	0.5928	0.1468	0.2379	0.528	0.1504	1	0.8526	0.360043	low
TCGA-55-8203	1.49863	1	1	0.8426	1	1	0.164	0.148	0.9897	0.9591	0.0794	0.7528	0.6528	0.1324	0.0583	0.4745	0.0621	1	0.8457	1.01189	low
TCGA-55-8204	1.41096	1	0.9955	0.9686	1	1	0.6617	0.1459	0.9614	1	0.022	0.8451	0.6632	0.345	0.024	0.2852	0.2447	1	0.709	5.60753	high
TCGA-55-8205	1.6411	1	1	0.958	1	1	0.3312	0.1146	0.9158	1	0.24	0.7134	0.8635	0.3665	0.1833	0.4498	0.3161	0.9052	0.7753	3.61612	high
TCGA-55-8206	2.43288	1	1	0.8838	1	1	0.0559	0.1652	0.9902	1	0.0816	0.6582	0.6063	0.0118	0.2468	0.75	0.0841	0.7508	0.7999	0.646836	low
TCGA-55-8207	2.67671	0	0.9444	0.6691	1	0.9853	0.156	0.1008	0.993	0.9676	0.019	0.4734	0.633	0.0685	0.2637	0.6243	0.0782	0.8766	0.8648	0.242089	low
TCGA-55-8208	1.84658	1	0.9815	0.8859	1	1	0.3091	0.1552	0.9716	1	0.0859	0.8225	0.6438	0.1732	0.051	0.312	0.1617	0.9269	0.7617	1.85045	high
TCGA-55-8299	1.28493	0	1	0.8848	1	1	0.1935	0.1399	0.9638	1	0.0898	0.5736	0.7194	0.2504	0.2249	0.4039	0.0988	1	0.8726	0.606358	low
TCGA-55-8301	1.46301	0	1	0.9175	1	1	0.2194	0.1482	1	1	0.113	0.6887	0.7848	0.2568	0.0549	0.503	0.0917	0.8188	0.7983	0.283956	low
TCGA-55-8302	1.30959	0	1	0.8024	0.9404	1	0.27545	0.2795	0.9878	1	0.5355	1	0.8132	0.0895	0.3253	0.3311	0.189	0.9101	0.6152	1.29398	high
TCGA-55-8505	1.20548	1	0.9857	0.8884	1	1	0.26546	0.1376	0.9801	1	0.8077	0.936	0.7778	0.087	0.2492	0.5738	0.2926	1	0.7252	1.35529	high
TCGA-55-8506	0.030137	0	1	0.8863	1	0.9862	0.24332	0.1613	0.9827	1	0.0557	0.9077	0.828	0.0165	0.18564	0.549	0.0286	1	1	0.545279	low
TCGA-55-8507	1.14521	1	1	0.9621	1	0.9583	0.2968	0.1804	0.9905	1	0.0789	0.6714	0.7034	0.3919	0.2978	0.2676	0.2232	1	0.8526	2.07788	high
TCGA-55-8508	1.69041	1	1	0.7514	1	1	0.5171	0.2183	0.9529	1	0.1001	0.6212	0.8087	0.0268	0.0265	0.4728	0.0323	0.8795	1	0.878429	low
TCGA-55-8510	1.47671	1	1	0.8432	1	0.9733	0.2993	0.17	0.9872	1	0.1548	0.7898	0.7807	0.1665	0.1793	0.4402	0.1614	0.9549	0.7213	2.31821	high
TCGA-55-8511	1.51233	0	1	0.8758	1	1	0.2361	0.1346	1	1	0.0808	0.457	0.6662	0.0971	0.2296	0.5024	0.1354	0.9248	1	0.157638	low
TCGA-55-8512	1.66301	0	1	0.8175	1	1	0.0777	0.2277	0.9821	1	0.1276	0.8003	0.5895	0.1631	0.4233	0.5215	0.091	1	0.9205	0.49608	low
TCGA-55-8513	2.16712	1	1	0.8168	1	1	0.4617	0.2485	0.9897	1	0.1718	0.5615	0.711	0.1881	0.2839	0.7823	0.1393	0.6576	0.9013	1.10505	high
TCGA-55-8514	1.42466	1	1	0.9357	1	0.9153	0.0909	0.2374	1	1	0.1737	0.720211	0.7549	0.3162	0.24463	0.6898	0.142	0.7184	0.9241	1.09068	high
TCGA-55-8614	1.46849	0	1	0.9244	0.9669	1	0.1713	0.2678	0.9822	1	0.0647	0.5515	0.7891	0.1592	0.19518	0.3347	0.1804	1	0.8903	0.350704	low
TCGA-55-8615	1.22192	0	1	0.7815	1	1	0.3679	0.3101	0.9844	1	0.1083	0.774438	0.7375	0.0748	0.3248	0.318	0.1649	1	0.8457	0.501178	low
TCGA-55-8616	0.131507	0	0.9691	0.819475	1	1	0.1052	0.1756	0.9919	1	0	0.5984	0.6779	0.0854	0.4002	0.6453	0.2069	1	0.8751	0.598354	low
TCGA-55-8619	1.13973	0	1	0.8686	1	1	0.2691	0.1386	1	0.9548	0.049	0.7404	0.6069	0.0814	0.199	0.7315	0.2576	0.8383	0.9095	0.193716	low
TCGA-55-8620	1.0274	0	1	0.9052	1	1	0.3541	0.4056	0.9782	0.992125	0.6129	0.6555	0.639	0	0.1623	0.349	0.3199	1	0.9142	2.30359	high
TCGA-55-8621	1.41096	0	1	0.908	1	1	0.3759	0.1283	0.993	1	0.098	0.6297	0.6975	0.2209	0.2725	0.6117	0.2598	0.8331	0.8297	0.405903	low
TCGA-55-A48X	1.88767	1	1	0.8995	1	1	0.2195	0.2226	0.9827	0.9645	0.0428	0.5954	0.759	0.1434	0.1334	0.5544	0.1346	0.5211	0.8153	2.23922	high
TCGA-55-A48Y	1.72603	0	1	0.746	1	1	0.4258	0.1455	0.9623	1	0.0832	0.9275	0.7484	0.0391	0.0873	0.2109	0.1214	0.84068	1	0.452414	low
TCGA-55-A48Z	1.78356	0	1	0.7968	1	1	0.1675	0.1697	0.982	1	0.0706	0.3586	0.6419	0.1496	0.1159	0.542	0.1769	1	0.9095	0.671792	low
TCGA-55-A490	0.271233	0	1	0.9438	1	1	0.21247	0.2472	0.9191	1	0.0691	0.5848	0.9661	0.3492	0.6114	0.4239	0.0653	1	0.7327	3.62295	high
TCGA-55-A491	1.71507	0	1	0.7762	1	1	0.4228	0.1383	1	1	0.1479	0.593	0.7461	0.0765	0.1722	0.3767	0.0379	1	0.7779	1.20709	high
TCGA-55-A492	1.63288	0	1	0.8278	1	1	0.3721	0.1317	0.9615	1	0.049	0.556172	0.8311	0	0.2854	0.5568	0.0825	0.5455	1	1.42866	high
TCGA-55-A493	0.0767123	1	1	0.8875	1	1	0.2689	0.2471	0.9032	1	0.1739	0.7641	0.9175	0.1711	0	0.3389	0.3177	0.9389	0.5912	9.32532	high
TCGA-55-A494	1.31781	1	1	0.8608	1	1	0.5481	0.3144	1	1	0.1684	0.5961	0.9058	0.1577	0.6507	0.3213	0.099	0.642	0.7213	2.18179	high
TCGA-55-A4DF	1.20548	1	0.9691	0.7985	1	0.9852	0.2147	0.2595	0.9899	1	0.08	0.5843	0.7442	0.3611	0.1408	0.5834	0.0976	0.502	0.8701	0.567531	low
TCGA-55-A4DG	1.66575	0	1	0.8254	1	1	0.2041	0.1814	0.9879	1	0.1899	0.71162	0.4237	0	0.2468	0.6048	0.0945	0.3456	0.8492	0.744801	low
TCGA-55-A57B	1.49589	0	0.9753	0.9524	1	1	0.2351	0.2645	0.992	0.9769	0.2328	0.5037	0.7858	0.5031	0.3107	0.5412	0.2477	0.5734	0.8368	1.64545	high
TCGA-62-8394	0.380822	1	1	0.8242	1	1	0.2659	0.1249	0.9781	1	0.1052	0.5829	0.7328	0.159	0.4244	0.407	0.1155	0.9453	0.5835	3.32661	high
TCGA-62-8395	3.33151	0	1	0.8753	1	0.9768	0.24949	0.1964	1	1	0.2369	0.6659	0.6224	0.101	0.1037	0.5422	0.1833	1	0.8619	0.495761	low
TCGA-62-8397	3.53151	1	1	0.6532	1	1	0.23211	0.1429	1	1	0.0571	0.8677	0.7116	0	0.18557	0.8564	0.1998	1	0.790586	1.47683	high
TCGA-62-8398	1.21644	0	1	0.825	1	1	0.2537	0.195	0.9631	1	0.494	0.6442	0.8911	0.1093	0.2692	0.4162	0.1977	0.8795	0.7617	1.43586	high
TCGA-62-8399	7.3863	0	1	0.856213	1	1	0.1548	0.227	0.9872	1	0.0378	0.7195	0.6033	0.0375	0.1973	0.3174	0.2659	0.9374	0.8897	0.202525	low
TCGA-62-8402	4.10411	0	1	0.7873	1	0.9846	0.2182	0.1651	0.9766	0.8618	0.0871	0.6627	0.7311	0.2317	0.1637	0.3565	0.1369	1	0.9013	0.187933	low
TCGA-62-A46O	3.98356	0	1	0.6507	1	1	0.1567	0.3548	0.9667	1	0.184	1	0.7926	0.5223	0.1973	0.2867	0.1319	0.912	1	1.21699	high
TCGA-62-A46P	1.6274	0	1	0.848071	1	1	0.2781	0.1236	1	1	0.1503	0.665417	0.6359	0	0.2823	0.7299	0	0.6057	1	0.92033	low
TCGA-62-A46R	4.72603	0	1	0.969	1	1	0	0.0994	1	1	0	0.706533	0.7737	0.0692	0.3561	0.5354	0.0718	0.8993	0.9384	0.350782	low
TCGA-62-A46S	4.52877	1	1	0.7961	1	0.9656	0.2313	0.221	0.9628	0.9894	0.0327	0.7063	0.6912	0.0139	0.2193	0.6077	0.0668	1	0.9185	1.78555	high
TCGA-62-A46U	5.66301	0	1	0.7719	1	1	0.3852	0.1498	0.9754	1	0.1324	0.7052	0.8649	0.1678	0.1459	0.7198	0.1235	0.5955	0.6573	2.15525	high
TCGA-62-A46V	6.02466	1	1	0.816913	1	1	0.2163	0.1752	1	1	0.1825	0.4704	0.6924	0.0784	0.20556	0.4428	0.0944	0.7655	0.8297	1.01945	high
TCGA-62-A46Y	1.13425	1	1	0.8984	1	1	0.1987	0.156	0.9817	1	0.2497	0.7961	0.6384	0.0402	0.0537	0.4243	0.0729	0.5734	0.895	4.60906	high
TCGA-62-A470	3.27123	0	1	0.84626	1	1	0.1869	0.1302	1	1	0.195	0.682975	0.7433	0.0735	0.3296	0.4507	0.0703	0.3784	1	0.346302	low
TCGA-62-A471	3.4137	0	1	0.7858	1	0.9765	0.2084	0.21	0.9818	1	0.3085	0.688	0.8673	0.0348	0.1359	0.1578	0.1345	1	0.7983	2.1075	high
TCGA-62-A472	2.49315	0	1	0.8731	1	1	0	0.2176	0.9063	1	0	0.6521	0.8548	0.1729	0.19952	0.4753	0.1526	0.5136	0.7528	0.23094	low
TCGA-64-1676	4.73425	0	1	0.8425	1	1	0.1778	0.1306	0.9822	1	0	0.4315	0.782	0.0923	0.17378	0.8373	0.0445	0.7655	1	0.719896	low
TCGA-64-1677	1.72055	0	1	0.9488	1	1	0.2615	0.0793	0.9271	1	0	0.6329	0.7115	0.0358	0.17474	0.4026	0.112	0.5146	1	0.178565	low
TCGA-64-1678	3.25753	0	1	0.7597	1	1	0.2202	0.0855	0.9692	1	0.0428	0.6771	0.6015	0.2762	0.1832	0.3807	0.0784	0.7116	1	0.456567	low
TCGA-64-1679	6.81644	1	1	0.8865	1	1	0.6733	0.0888	0.9473	1	0.1532	0.6116	0.8632	0.213	0	0.5612	0.2298	0.6335	0.7213	3.27983	high
TCGA-64-1680	3.08493	0	1	0.3971	1	1	0.0396	0.058	1	1	0	0.695913	0.6101	0.1552	0.2401	0.5784	0.1359	0.783362	1	0.257396	low
TCGA-64-1681	3.19726	1	1	0.8224	1	1	0.1886	0.1761	0.9759	1	0.1731	0.6414	0.7941	0.0695	0.1494	0.6121	0.0446	1	0.6189	0.601501	low
TCGA-64-5774	7.33151	0	1	0.6478	1	1	0.2144	0.1198	0.9684	1	0.0988	0.6783	0.7933	0.1008	0.1428	0.3126	0.1516	0.6335	0.77343	0.728898	low
TCGA-64-5775	0.169863	0	0.9864	0.9411	1	1	0.1249	0.2681	0.8837	1	0	0.5818	0.796	0.1607	0.11095	0.4312	0.2656	1	0.778288	5.88647	high
TCGA-64-5778	3.57534	0	1	0.7302	1	1	0.2827	0.062	1	1	0.0278	0.861	0.6039	0.0428	0.072	0.4365	0	0.6787	1	0.222854	low
TCGA-64-5779	2.36712	1	1	0.8497	1	0.977	0.1577	0.2684	0.9675	1	0.1553	0.6836	0.6996	0.2613	0.2318	0.4708	0.1298	0.6057	0.9395	0.866626	low
TCGA-64-5781	4.27123	1	1	0.8154	1	0.9568	0.1213	0.1468	0.963	1	0.0253	0.6243	0.761	0.0107	0.0469	0.6205	0.1596	0.7655	1	1.53596	high
TCGA-64-5815	2.3726	0	1	0.7631	1	1	0.26358	0.135	1	1	0.2138	0.3683	0.8391	0.0678	0.11424	0.3127	0.1257	1	0.758833	0.585315	low
TCGA-67-3770	1.67123	0	1	0.881	1	1	0.1197	0.126	0.9878	1	0	0.546	0.6957	0.042	0.16466	0.683	0.1186	0.9403	0.81	0.85015	low
TCGA-67-3771	1.67123	1	1	0.9142	1	1	0.6258	0.3192	0.9445	1	0.3377	1	0.7248	0.2801	0.0298	0.5186	0.2727	0.4898	1	2.36833	high
TCGA-67-3772	1.56986	0	1	0.867	1	1	0.2755	0.1166	0.9657	1	0	0.783	0.6072	0.106	0.2468	0.6183	0.2441	1	0.787122	2.08868	high
TCGA-67-3773	1.16986	0	1	0.825886	1	0.9825	0.1755	0.041	0.9842	1	0	0.7446	0.7284	0.0638	0.1973	0.7637	0.0631	0.760029	1	0.525148	low
TCGA-67-3774	1.05479	0	1	0.8644	1	1	0.2973	0.1803	0.9674	1	0.0241	0.5223	0.649	0.0927	0.2098	0.5632	0.0788	0.80555	0.7983	0.168931	low
TCGA-67-4679	1.2274	0	1	0.8583	1	1	0.1913	0.2312	0.9759	0.9693	0.0248	0.5674	0.7366	0.0442	0.3296	0.7783	0.0263	1	0.8407	1.13335	high
TCGA-67-6215	0.476712	0	1	0.8128	1	1	0.175	0.1007	0.9853	0.9433	0.0667	0.7137	0.7785	0.0881	0.1643	0.4973	0.2531	0.8935	0.5954	0.693284	low
TCGA-67-6216	0.386301	1	1	0.7677	1	1	0.2481	0.0961	0.9722	1	0.1562	0.8913	0.671	0.0633	0.0703	0.5593	0.1226	1	0.7779	1.63557	high
TCGA-67-6217	1.15616	1	1	0.7103	1	0.9722	0.0763	0.1792	0.9863	1	0	0.3894	0.5533	0.034	0.0804	0.7497	0.1217	0.4518	0.9275	1.08049	high
TCGA-69-7760	0.553425	0	1	0.7484	1	1	0.3528	0.171	1	1	0.65	0.70933	0.7606	0.1257	0.16549	0.3823	0.0834	0.8086	1	0.645793	low
TCGA-69-7761	0.509589	1	1	0.8047	1	0.9757	0.5375	0.2538	0.9765	1	0.4818	0.7592	0.8272	0.0846	0.2193	0.553	0.1136	0.6057	0.7983	1.69963	high
TCGA-69-7763	1.89041	0	1	0.834	1	0.9801	0.0998	0.0448	0.9643	1	0.3611	0.6398	0.6479	0.0566	0.0394	0.3985	0.1216	0.3655	0.7528	0.69663	low
TCGA-69-7764	1.13425	0	1	0.5835	1	1	0.2963	0.2716	1	1	0.118	0.557	0.7094	0.0843	0.5959	0.4885	0.1061	0.75805	0.9258	0.957601	low
TCGA-69-7765	0.452055	0	1	0.9378	1	1	0.2456	0.2193	0.9779	1	0	0.6793	0.7679	0.1455	0.0713	0.5026	0.2186	1	0.6189	1.73687	high
TCGA-69-7973	0.630137	1	0.9897	0.795	1	0.9938	0.197	0.1731	1	0.9853	0.0868	0.8308	0.6936	0.2272	0.1194	0.4026	0.118	1	0.67	0.493859	low
TCGA-69-7974	0.50411	1	1	0.8906	0.9723	1	0.2608	0.1401	0.9841	1	0.0973	0.6435	0.7322	0.1658	0.0985	0.4415	0.2747	1	0.576	2.1213	high
TCGA-69-7978	0.367123	0	1	0.7995	1	1	0.25919	0.209	0.9863	0.9554	0.1135	0.6774	0.8698	0.0426	0.1879	0.5313	0.2065	1	0.8751	1.12973	high
TCGA-69-7979	1.11781	1	0.9911	0.9721	1	1	0.2186	0.1668	0.9905	1	0.1751	0.6254	0.8076	0.1252	0.2333	0.4709	0.1773	0.8562	0.9417	1.24434	high
TCGA-69-7980	1.12603	1	1	0.8387	1	1	0.6468	0.1368	0.9922	1	0.0653	0.6404	0.7993	0.0739	0.2012	0.2867	0.1174	0.8383	0.6807	2.0363	high
TCGA-69-8253	1.16712	0	1	0.8843	1	1	0.1617	0.138	0.9477	0.9751	0.1074	0.6783	0.6423	0.1382	0.1321	0.4041	0.1213	1	0.8916	0.519423	low
TCGA-69-8254	1.12055	1	1	0.9475	1	0.9797	0.3291	0.1867	0.955	1	0.1505	0.6894	0.7947	0.0429	0.1469	0.6823	0.1489	1	0.709	0.9729	low
TCGA-69-8255	0.353425	0	1	0.8658	1	0.9771	0.293	0.3314	0.9132	1	0.9657	0.7321	0.8462	0.5994	0	0.5157	0.1927	0.6787	0.8412	3.57849	high
TCGA-69-8453	2.2274	1	1	0.8172	1	1	0.2704	0.0987	0.9927	1	0.1478	0.6277	0.7018	0.0262	0.2753	0.636	0.1164	0.8562	0.6036	0.829588	low
TCGA-69-A59K	1.61918	0	1	0.806	1	1	0.28044	0.2358	0.9844	1	0.0917	0.5223	0.7621	0.1068	0.1285	0.4922	0.1111	0.8748	0.7271	1.90985	high
TCGA-71-6725	0.70137	0	1	0.9334	1	1	0.1768	0.1724	0.9727	1	0.0536	0.702344	0.5703	0.1294	0.2368	0.5451	0.1909	0.6576	0.81	0.797314	low
TCGA-71-8520	0.575342	0	1	0.9147	1	1	0.1566	0.256	1	1	0.0444	0.8445	0.6969	0.0603	0.19851	0.3802	0.1766	1	0.8043	0.537454	low
TCGA-73-4658	4.38356	0	1	0.8246	1	1	0.4669	0.1187	0.9619	1	0.1224	0.8389	0.7796	0.1889	0.1643	0.6176	0.1474	1	0.80226	1.19147	high
TCGA-73-4659	1.94795	0	0.9908	0.8828	1	0.9891	0.1828	0.136	0.9926	1	0.1964	0.7215	0.797	0.015	0.0423	0.5061	0.238	1	0.7588	0.632895	low
TCGA-73-4662	6.89041	0	1	0.8206	1	0.9844	0.2383	0.0954	0.9832	1	0.0756	0.6876	0.6558	0.0469	0.0547	0.6073	0.1712	0.6502	0.7941	0.450173	low
TCGA-73-4666	2.19178	1	0.9709	0.731	1	1	0.4078	0.1323	0.9752	0.9581	0.2244	0.7886	0.8753	0.4657	0.1812	0.5761	0.2125	1	0.6585	4.2956	high
TCGA-73-4668	1.27945	0	1	0.8967	1	0.9932	0.2732	0.1985	0.9433	0.9783	0.0916	0.7537	0.8436	0.1234	0.1897	0.546	0.1689	0.8478	0.6585	3.64353	high
TCGA-73-4670	0.358904	0	0.9865	0.8905	1	1	0.1441	0.1715	0.9231	1	0.4249	0.5073	0.7297	0.1206	0.2395	0.3893	0.2176	0.9003	0.8879	1.22115	high
TCGA-73-4675	2.52603	0	1	0.678	1	1	0.2164	0.0783	0.9903	0.9361	0.0434	0.9298	0.683	0.0936	0.3054	0.6008	0.1481	0.7514	0.6189	0.654752	low
TCGA-73-4676	0.769863	0	1	0.9102	1	1	0.1563	0.1079	0.9887	1	0.7108	0.8096	0.7132	0.0191	0.12354	0.5017	0.1014	0.947	0.79011	3.56515	high
TCGA-73-4677	0.10411	0	1	0.8733	1	1	0.3113	0.0902	0.9502	0.9816	0.1185	0.6048	0.6084	0.026	0.0864	0.5748	0.14	0.8736	1	0.527184	low
TCGA-73-7498	3.25753	0	1	0.8312	1	1	0.1247	0.2031	1	0.9961	0.1087	0.1541	0.7562	0.0074	0.3874	0.6234	0.1016	0.6459	0.8526	0.418738	low
TCGA-73-7499	4.19452	1	1	0.7256	1	1	0.2804	0.0957	1	1	0	0.6212	0.6215	0.1716	0.3597	0.6034	0.2137	0.8942	0.7327	0.169154	low
TCGA-73-A9RS	0.931507	0	1	0.7152	1	1	0.25401	0.2742	0.9808	1	0.3966	0.6794	0.6005	0	0.2998	0.3622	0.0919	0.6335	0.8457	0.201158	low
TCGA-75-5122	0.00273973	0	1	0.9012	1	1	0.25651	0.085	0.9247	1	0	0.8427	0.7647	0.077	0.235	0.4385	0.181	0.853429	1	1.72886	high
TCGA-75-5125	5.55342	1	1	0.7757	1	1	0.63	0.1502	0.9726	0.9173	0.3142	0.7712	0.7726	0.1502	0.2906	0.6604	0.37	0.7245	0.7701	2.23767	high
TCGA-75-5126	0.00273973	0	1	0.8911	1	1	0.27345	0.1557	0.9455	1	0.0549	0.8518	0.7912	0.117	0	0.5983	0.3131	1	0.744675	2.76685	high
TCGA-75-5146	6.48767	1	1	0.9027	1	1	0.1819	0.046	0.9939	0.9801	0.0186	0.6711	0.8209	0.0775	0.0856	0.7203	0.1479	1	0.78928	0.21398	low
TCGA-75-5147	3.65205	1	1	0.9009	1	0.9913	0.184	0.1672	0.9547	0.9687	0.1393	0.7128	0.8225	0.2099	0.1839	0.5884	0.2339	1	0.8751	1.50369	high
TCGA-75-6203	0.00273973	1	1	0.8393	1	1	0.3532	0.0711	0.9843	1	0	0.808	0.678	0.0114	0.14297	0.8099	0.078	0.743143	1	0.822609	low
TCGA-75-6205	0.00273973	0	1	0.7374	1	1	0.26865	0.2186	0.9708	0.9587	0.139	0.7056	0.7198	0.4542	0.159	0.568	0.3263	0.601	1	1.28145	high
TCGA-75-6206	7.09589	0	0.9813	0.8558	1	0.9842	0.4445	0.1311	0.942	1	0.1028	0.5931	0.7189	0	0.16907	0.6625	0.1492	0.4635	0.709	1.21301	high
TCGA-75-6207	0.00273973	0	1	0.9397	1	1	0.1961	0.2651	1	1	0.2074	0.8516	0.7762	0.0325	0.13232	0.6023	0.196	1	0.7727	2.38143	high
TCGA-75-6211	0.00273973	1	1	0.7233	1	1	0.358	0.3845	0.9664	1	0.5275	0.6764	0.7976	0.1716	0.0203	0.3822	0.1851	0.846522	0.6036	22.0365	high
TCGA-75-6212	4.15342	0	1	0.837	1	1	0.1496	0.0469	0.987	0.9702	0.0374	0.6076	0.7531	0.0322	0.0394	0.6913	0.0643	1	0.778171	0.57507	low
TCGA-75-6214	3.05479	0	1	0.856822	1	0.9919	0.238	0.22	0.9772	1	0.2159	0.799	0.782	0.0954	0.16935	0.325	0.2723	0.6715	0.8457	0.680006	low
TCGA-75-7025	9.05479	1	1	0.8189	1	1	0.2358	0.2398	0.9765	1	0.0808	0.5199	0.6173	0.0673	0.1351	0.6578	0.0714	0.3497	0.8972	0.208515	low
TCGA-75-7027	8.38082	0	1	0.782	1	1	0.192	0.2618	0.9749	1	0.3409	0.6843	0.7245	0.0126	0.2639	0.4185	0.1739	0.6883	0.8526	0.388107	low
TCGA-75-7030	0.00273973	0	1	0.9109	1	1	0.4333	0.0598	0.9835	1	0	0.675044	0.6634	0.0417	0.1938	0.5531	0.1469	0.814511	1	0.181036	low
TCGA-75-7031	0.00273973	1	1	0.912	1	0.9496	0.2649	0.3141	1	0.8291	0.2298	0.701629	0.8245	0.1489	0.1916	0.4072	0.2039	0.714	1	0.675529	low
TCGA-78-7143	13.5918	0	1	0.7314	1	0.9762	0.3944	0.1399	0.9645	1	0.0392	0.6326	0.7894	0.0933	0.3155	0.3993	0.1359	0.6685	0.9013	0.238008	low
TCGA-78-7145	2.26301	1	1	0.7888	1	1	0.23573	0.1031	1	1	0.0839	0.546	0.8234	0.0812	0.11816	0.46	0.0792	0.7618	0.5491	1.07981	high
TCGA-78-7146	0.473973	0	0.971	0.915	1	1	0.28489	0.1476	0.9532	0.983857	0.1748	0.8974	0.8091	0.2121	0.12252	0.2958	0.2359	1	0.6036	2.15402	high
TCGA-78-7147	1.60548	1	1	0.8523	1	1	0.4302	0.1048	0.9813	1	0.0461	0.7084	0.7631	0.1282	0.1973	0.4126	0.0491	0.7059	0.81	4.67814	high
TCGA-78-7148	1.71507	1	1	0.9092	1	1	0.0998	0.078	0.9701	1	0.7779	0.6321	0.8632	0.1146	0.4082	0.3648	0.3116	1	0.709	1.16374	high
TCGA-78-7149	10.7945	0	1	0.859888	1	1	0	0.0849	1	0.9911	0.1093	0.4505	0.6117	0.0344	0.17525	0.5868	0.1658	0.8562	1	0.289146	low
TCGA-78-7150	1.82466	1	1	0.8865	1	1	0.25562	0.1995	0.8867	1	0.4892	0.8767	0.6991	0.1097	0.0061	0.3708	0.3732	1	0.764888	2.80154	high
TCGA-78-7152	3.32877	0	1	0.9057	1	1	0.23728	0.1398	0.9387	1	0	0.674556	0.7887	0.0977	0.3806	0.6106	0.2878	0.818887	0.82559	1.05756	high
TCGA-78-7153	9.9589	0	1	0.6567	1	1	0	0.111	0.9922	1	0.0788	0.697243	0.6409	0.0462	0.14079	0.6385	0.0518	0.7544	0.825533	0.640789	low
TCGA-78-7154	1.62466	0	1	0.8024	1	1	0.26602	0.1084	0.9515	1	0.2874	0.8453	0.7538	0.1574	0.1557	0.4291	0.2661	0.8247	0.78646	0.18174	low
TCGA-78-7155	3.20822	1	0.99984	0.7302	1	0.9711	0	0.101	0.9257	1	0.0251	0.697922	0.7812	0.20277	0.1065	0.4538	0.2148	1	0.757878	1.7348	high
TCGA-78-7156	2.67397	0	1	0.8736	1	1	0.167	0.1208	0.9759	1	0.0831	0.59795	0.7702	0.1079	0.14195	0.6169	0.0694	0.3655	0.7983	1.01103	low
TCGA-78-7158	0.490411	0	1	0.939	1	1	0.2571	0.1478	0.9551	1	0.1093	0.6212	0.7836	0.1369	0.19059	0.5488	0.2076	0.5902	0.8204	1.06421	high
TCGA-78-7159	5.40822	1	0.9694	0.8948	1	1	0.3065	0.2237	0.9677	1	0.0729	0.711	0.6667	0.0663	0.2766	0.3909	0.0587	1	1	0.427616	low
TCGA-78-7160	1.90959	1	1	0.8933	1	1	0.412	0.1919	0.9865	1	0.3566	0.6263	0.8109	0.0763	0.1202	0.4797	0.253	0.714	1	0.833422	low
TCGA-78-7161	0.79726	0	1	0.8097	1	0.9757	0.2139	0.1538	0.9833	0.9845	0.1521	0.6297	0.5559	0.0923	0.1321	0.4278	0.0738	0.6419	0.9042	0.653527	low
TCGA-78-7162	8.68219	0	1	0.8527	1	1	0.0508	0.0685	0.9896	0.9848	0.0118	1	0.7192	0	0.0703	0.7255	0.1215	1	0.6036	0.755263	low
TCGA-78-7163	19.8575	1	0.99994	0.6569	1	1	0.3039	0.0902	0.9821	1	0.0518	0.5634	0.6061	0.0389	0.2113	0.863	0.0188	1	1	0.12732	low
TCGA-78-7166	0.706849	1	1	0.957	1	1	0.1723	0.208	0.9584	1	0.1725	0.59588	0.7452	0.1757	0.2126	0.4304	0.0684	1	0.9347	6.93943	high
TCGA-78-7167	7.34521	1	0.9597	0.8916	1	0.9814	0.2368	0.1961	0.9785	1	0.1858	0.5596	0.7805	0.0363	0.1019	0.5733	0.0729	0.7756	0.8381	0.454366	low
TCGA-78-7220	2.21096	1	1	0.8891	1	1	0.3108	0.1863	0.9051	0.9631	0.5707	0.8536	0.7882	0.2798	0.0731	0.3183	0.1564	1	0.6955	1.30623	high
TCGA-78-7535	2.6	0	1	0.8223	1	1	0	0.1657	0.993	1	0.203	0.7469	0.7626	0.1765	0.2965	0.621	0.1084	0.7324	0.9119	0.72334	low
TCGA-78-7536	0.668493	0	1	0.9543	1	0.992	0.1171	0.0975	0.9584	1	0.0157	0.6876	0.8162	0.1907	0.145	0.2877	0.113	1	0.7851	1.67635	high
TCGA-78-7537	4.44384	0	0.959	0.9197	1	1	0.1477	0.1168	0.9848	1	0.1159	0.5394	0.6712	0	0.0603	0.6829	0.1134	0.8086	0.9223	0.186287	low
TCGA-78-7539	2.16712	0	1	0.8577	1	1	0.2552	0.1563	0.9845	1	0.108	0.8233	0.7297	0.2375	0.2193	0.629	0.253	0.6335	1	0.903537	low
TCGA-78-7540	3.27945	0	0.9828	0.8834	1	1	0.6276	0.1744	0.9909	1	0.277	0.5761	0.8071	0.0231	0.2112	0.71	0.1106	0.7289	0.8916	0.500266	low
TCGA-78-7542	0.879452	0	1	0.8643	1	1	0.5146	0.1377	0.9883	1	0.09	0.6385	0.8027	0.3325	0.1095	0.3869	0.0708	0.6974	0.9013	1.36709	high
TCGA-78-7633	4.1863	0	0.9895	0.581	1	1	0.1827	0.1206	0.9511	0.9966	0.022	0.4481	0.7264	0	0.1643	0.639	0.1569	0.7289	0.6955	0.517376	low
TCGA-78-8640	19.3479	0	1	0.7914	1	1	0.1924	0.2207	0.9811	1	0	0.8311	0.7288	0.0539	0.1408	0.7038	0.1976	1	0.8879	0.277059	low
TCGA-78-8648	3.31233	0	1	0.840129	1	1	0.4482	0.1144	0.9862	1	0.0555	0.4253	0.6608	0.0809	0.1754	0.5728	0.1376	0.7849	0.5869	0.821147	low
TCGA-78-8655	6.46575	1	1	0.7069	1	1	0.23252	0.041	1	1	0.0344	0.5322	0.777	0.0692	0.0225	0.332	0	0.9105	0.6807	0.796709	low
TCGA-78-8660	0.879452	1	0.9729	0.7837	1	1	0.6093	0.2796	0.9258	1	0	0.6823	0.7291	0.2454	0.1182	0.5019	0.2711	0.8983	0.4066	12.2891	high
TCGA-78-8662	9.20822	0	1	0.9208	1	1	0.1178	0.0624	1	1	0	0.672617	0.6729	0	0.16919	0.4954	0.1734	0.941	0.8297	0.213771	low
TCGA-80-5607	0.00273973	1	1	0.829	1	1	0	0.1415	0.9069	1	0.0542	1	0.6053	0.0659	0.1973	0.3809	0.0817	1	0.81	1.24255	high
TCGA-80-5608	7.7589	0	0.987	0.8411	1	0.9881	0.4988	0.1986	0.989	1	0.1429	0.4837	0.7706	0.0884	0.2001	0.3554	0.1199	0.8154	0.8701	0.588286	low
TCGA-80-5611	7.10959	0	1	0.7829	1	0.9803	0.2839	0.0988	0.9208	1	0	0.7489	0.6925	0.0591	0.3383	0.6058	0.1263	0.5136	1	0.85547	low
TCGA-83-5908	2.25753	1	0.9773	0.8705	1	0.987	0.5354	0.2131	0.9779	1	0.3677	0.6992	0.7598	0.4057	0.1019	0.2141	0.2036	1	0.8559	0.306949	low
TCGA-86-6562	1.03014	0	1	0.8194	1	1	0.266	0.1451	1	1	0	0.6596	0.7422	0.1477	0.207	0.4562	0.1042	1	0.7701	1.15727	high
TCGA-86-6851	0.490411	0	1	0.7395	1	0.9872	0.3595	0.182	0.9837	1	0.083	0.4801	0.7872	0.2378	0.0662	0.4934	0.1749	0.8562	0.8297	1.25738	high
TCGA-86-7701	2.59452	0	1	0.8972	1	1	0.4288	0.2082	0.9824	1	0	0.66025	0.6638	0.1419	0.0731	0.568	0.1054	0.785967	0.6261	0.0730687	low
TCGA-86-7711	2.86575	0	1	0.908	1	1	0.3002	0.2199	0.9766	1	0.0616	0.6848	0.8492	0.2594	0.0298	0.7072	0.2094	0.8562	0.709	1.44528	high
TCGA-86-7713	3.16986	0	1	0.7495	1	0.9978	0.0817	0.1521	0.9953	1	0.0364	0.6282	0.5483	0.1833	0.256	0.4559	0.1741	0.6057	0.5159	3.80998	high
TCGA-86-7714	1.71233	1	1	0.9097	1	1	0.24581	0.0996	0.9847	1	0	0.7641	0.7384	0.0309	0.1284	0.6447	0.094	0.8269	0.6261	1.22	high
TCGA-86-7953	2.73151	0	1	0.7414	1	0.9824	0.0638	0.2164	0.9937	1	0.0767	0.5299	0.7417	0.1707	0.18	0.6452	0.1516	1	0.7464	0.142062	low
TCGA-86-7954	1.65753	0	1	0.9046	1	0.9751	0.4437	0.1758	0.9918	0.9771	0.0335	0.7676	0.7782	0.1305	0.1459	0.4393	0.234	0.6329	0.8796	0.250594	low
TCGA-86-7955	2.93699	0	1	0.7516	1	1	0.0412	0.2013	0.9853	1	0.12	0.5394	0.6554	0.0792	0.5553	0.3376	0.2168	1	0.9526	0.941956	low
TCGA-86-8054	3.14521	1	1	0.7826	1	1	0.1701	0.1796	0.9778	1	0.0637	0.7804	0.7263	0.0659	0.1438	0.4152	0.1488	1	0.895	0.682745	low
TCGA-86-8055	0.339726	0	1	0.9532	1	1	0.6811	0.0904	0.9484	1	0.065	0.6002	0.7096	0.1284	0.1866	0.638	0.2847	1	0.8648	4.62094	high
TCGA-86-8056	0.380822	0	1	0.9319	1	0.9928	0.3939	0.1393	0.9811	0.986	0.0648	0.6385	0.6515	0.0963	0.1232	0.6547	0.1275	1	0.8481	1.55125	high
TCGA-86-8073	2.0274	0	1	0.913	1	1	0.2572	0.1434	0.9595	1	0.1151	0.5955	0.684	0.2082	0.18247	0.4863	0.221	1	0.6762	4.45428	high
TCGA-86-8074	0.0657534	1	1	0.8795	1	1	0.2159	0.1396	0.96	1	0.093	0.6893	0.7117	0.0679	0.13662	0.5429	0.1432	0.8455	0.9142	0.981466	low
TCGA-86-8075	1.90137	0	1	0.8456	1	1	0.2453	0.2506	0.9756	0.9767	0.0966	0.5774	0.7309	0.1601	0.0569	0.583	0.177	1	0.8648	1.17679	high
TCGA-86-8076	2.72055	1	1	0.8699	1	1	0.0829	0.1613	0.978	1	0.0415	0.5406	0.6725	0.2061	0.0518	0.5705	0.1898	1	0.6727	3.09309	high
TCGA-86-8278	2.5863	0	1	0.8268	1	1	0.2512	0.2062	0.9713	1	0.1301	0.5234	0.6703	0.0873	0.2223	0.4569	0.183	0.5847	0.7588	0.881633	low
TCGA-86-8279	2.6	0	1	0.8703	1	0.9656	0.13	0.2418	0.9943	1	0.1884	0.7137	0.6954	0.2135	0.0656	0.4824	0.1462	0.7756	0.9003	0.317299	low
TCGA-86-8280	1.92055	0	1	0.8685	1	1	0.3046	0.1416	0.9749	1	0.1885	0.5271	0.6978	0.0468	0.1886	0.7152	0.1271	0.5488	0.729	0.38884	low
TCGA-86-8281	0.00273973	0	1	0.7904	1	1	0.1633	0.2221	0.9745	0.9905	0.0624	0.5649	0.6776	0.1329	0.1307	0.5046	0.108	0.6419	0.9069	4.05896	high
TCGA-86-8358	1.78904	1	1	0.8076	1	1	0.5777	0.2557	1	1	0.3939	0.8139	0.4374	0.1918	0.2814	0.4779	0.2055	1	0.6677	7.29446	high
TCGA-86-8359	1.21644	1	0.9462	0.8753	1	1	0.3319	0.331	0.9693	1	0.0177	0.6433	0.8073	0.0539	0.1365	0.4282	0.0983	1	1	6.91668	high
TCGA-86-8585	0.967123	0	1	0.8991	1	1	0.2709	0.2317	0.9832	1	0.0953	0.676486	0.6825	0.0968	0.1088	0.3538	0.1368	0.8528	0.8457	0.5868	low
TCGA-86-8668	1.1589	0	1	0.8846	1	0.9822	0	0.1758	0.9914	0.9616	0.1184	0.5379	0.5504	0.1272	0	0.5318	0.0875	1	0.8526	0.152103	low
TCGA-86-8669	2.56986	0	1	0.8543	1	0.9828	0.1433	0.1697	0.9787	0.9433	0.1389	0.5674	0.765	0.0688	0	0.6415	0.1062	0.6974	1	1.16629	high
TCGA-86-8671	2.29863	0	1	0.853	1	1	0.4541	0.1236	0.9902	1	0.1141	0.5745	0.6719	0.0698	0.256	0.7616	0.0521	1	0.7919	0.759874	low
TCGA-86-8672	0.0520548	0	1	0.859129	1	1	0.4952	0.1626	1	1	0.1067	0.8229	0.8024	0.2571	0.2145	0.5557	0	0.7358	1	0.483523	low
TCGA-86-8673	2.36164	0	1	0.8619	1	1	0.23596	0.1337	1	1	0.0517	0.8844	0.7563	0.0748	0.18691	0.438	0.0272	1	1	0.489355	low
TCGA-86-8674	2.20822	0	1	0.6851	1	1	0.152	0.1917	0.9736	1	0.0082	0.69251	0.7355	0	0.1917	0.4119	0	1	1	1.28867	high
TCGA-86-A456	2.45479	0	1	0.8252	1	1	0.23858	0.2518	0.9851	0.9652	0.1503	0.7736	0.6325	0.287	0.19565	0.6783	0.0892	0.8407	0.7646	1.25411	high
TCGA-86-A4D0	0.317808	1	1	0.8568	1	0.9526	0.1869	0.1985	0.9411	1	0.4121	0.6362	0.7564	0.3598	0.1195	0.3577	0.0911	0.892	0.8204	2.00694	high
TCGA-86-A4JF	2.01918	0	1	0.8224	1	1	0.22592	0.1369	1	1	0	0.6497	0.7942	0.0385	0.4428	0.566	0.2178	1	1	0.373888	low
TCGA-86-A4P7	1.13699	0	1	0.7925	1	1	0.2485	0.2523	0.9916	0.9881	0.1337	0.6004	0.6382	0.1961	0.2853	0.506	0.12	0.502	0.8457	0.640785	low
TCGA-86-A4P8	2.20548	0	1	0.9108	1	1	0	0.1778	0.9895	1	0.1302	0.566	0.6871	0	0.229	0.7531	0.1074	0.4898	0.7528	1.20808	high
TCGA-91-6828	0.884932	1	1	0.9267	1	1	0.24643	0.2169	0.9439	1	0.0367	0.8723	0.7494	0.1553	0.0844	0.5478	0.1734	1	0.7431	1.85041	high
TCGA-91-6829	3.44658	0	1	0.8692	1	1	0.1399	0.1251	0.9706	1	0.0433	0.554	0.6971	0.1955	0.0151	0.5577	0.1864	1	0.8526	1.70963	high
TCGA-91-6830	0.164384	0	1	0.786933	1	1	0.4167	0.0571	0.9912	0.9829	0.0483	0.7084	0.7554	0.2227	0.4283	0.6853	0.2344	1	0.8648	0.721432	low
TCGA-91-6831	0.849315	0	1	0.8088	1	1	0.2876	0.2605	0.9628	1	0	0.7323	0.5752	0.1883	0.2906	0.6241	0.1741	0.714	0.4481	5.93634	high
TCGA-91-6835	0.216438	1	1	0.8168	1	0.9884	0.4497	0.1984	0.9676	0.9803	0.0706	0.7504	0.7264	0.1716	0.0767	0.4962	0.2076	1	0.7564	1.64931	high
TCGA-91-6836	1.14247	1	1	0.7762	0.873	0.9818	0.4696	0.1346	0.9798	1	0.1964	0.6895	0.7052	0.0766	0.0579	0.1818	0.2001	1	0.81	1.10036	high
TCGA-91-6840	1.01918	1	0.99973	0.7704	1	1	0.1312	0.2168	0.9653	1	0	1	0.6507	0.1537	0.2921	0.3842	0.2282	1	0.7779	0.335206	low
TCGA-91-6847	2.30685	0	1	0.9372	1	1	0.3751	0.1645	0.9827	1	0.0564	0.7046	0.6195	0.0358	0.15638	0.4099	0.1372	0.7423	0.8381	0.941892	low
TCGA-91-6848	0.613699	0	1	0.9112	1	1	0.29022	0.1485	0.9237	0.9493	0	0.8451	0.7649	0	0.15627	0.4417	0.2563	1	0.2712	1.01174	low
TCGA-91-6849	0.0958904	1	1	0.7973	1	1	0.23289	0.1856	0.9734	1	0.1135	0.651583	0.7892	0.1587	0.1285	0.8235	0.1827	0.775886	0.6261	0.897719	low
TCGA-91-7771	1.34795	0	1	0.804	1	1	0.2798	0.1556	0.9785	0.9893	0.2809	0.7961	0.6707	0.0217	0.4504	0.5559	0.1033	0.4344	0.8751	0.736965	low
TCGA-91-8496	1.38356	1	1	0.8703	1	1	0.1318	0.0935	0.9928	1	0	0.67	0.665	0.0207	0.17126	0.8527	0	1	1	4.08999	high
TCGA-91-8497	1.18904	0	1	0.7922	1	1	0.0809	0.1766	0.9829	0.9738	0.1908	0.7663	0.5572	0.0691	0.1961	0.8005	0.1336	1	0.9119	0.317205	low
TCGA-91-8499	0.0986301	1	0.8368	0.8258	1	1	0.0943	0.1738	0.9532	1	0.0281	0.7454	0.4482	0.334	0.05	0.2741	0.1216	1	1	1.27876	high
TCGA-91-A4BC	0.120548	1	0.9254	0.9163	0.9706	0.9726	0.0819	0.2149	1	1	0.1541	1	0.6756	0.2117	0.1324	0.435	0.1861	0.8736	0.9069	1.74569	high
TCGA-91-A4BD	1.65205	1	1	0.8482	1	1	0.5626	0.0646	1	1	0	0.5194	0.6664	0	0	0.6805	0.0649	0.3655	1	3.07564	high
TCGA-93-7347	1.87123	1	1	0.7928	1	1	0.2139	0.162	0.9931	1	0.09	0.8749	0.7441	0.0979	0	0.7271	0.1119	1	0.8839	0.826195	low
TCGA-93-7348	1.45479	0	1	0.844013	1	1	0.1446	0.1621	0.9692	1	0.2339	0.6945	0.6317	0.0325	0.2641	0.5295	0.1385	1	0.5491	1.18605	high
TCGA-93-8067	0.509589	1	1	0.8031	0.9719	1	0.4461	0.2554	0.9838	1	0.4592	0.5522	0.5943	0.0859	0.2436	0.1471	0.188	0.8086	0.8751	1.57586	high
TCGA-93-A4JN	1.96712	1	1	0.9203	1	0.9872	0.0989	0.271	0.9923	0.8965	0.0484	0.592	0.6898	0.08	0.0956	0.4674	0.1055	0.7423	0.8879	1.72214	high
TCGA-93-A4JO	0.090411	0	1	0.84945	1	1	0.0909	0.2541	0.9654	1	0.1633	0.8429	0.6256	0.0305	0.1468	0.4883	0.1102	0.8383	0.7362	5.63261	high
TCGA-93-A4JP	1.58356	0	1	0.7912	1	1	0.2169	0.1948	0.9823	1	0.1069	0.4505	0.6252	0.1339	0.3417	0.6236	0.0818	0.8478	0.76	0.195515	low
TCGA-93-A4JQ	1.4411	1	1	0.6526	1	1	0.3676	0.3365	0.9564	1	0.2796	0.7291	0.7599	0.0746	0.232	0.6041	0.1502	0.7544	0.8179	7.06137	high
TCGA-95-7039	3.48493	0	0.99962	0.8388	1	1	0.5725	0.1236	1	1	0	0.6823	0.6262	0.0505	0.15273	0.5368	0.2366	0.5734	1	0.652487	low
TCGA-95-7043	1.37808	0	1	0.7362	1	1	0.684	0.134	0.934	1	0.3312	0.645611	0.5567	0.5414	0.2002	0.5297	0.1343	1	1	1.91933	high
TCGA-95-7562	0.238356	0	1	0.8793	1	1	0.1823	0.241	0.9639	1	0	0.6521	0.7481	0.0336	0.0792	0.3735	0.1924	1	0.3135	2.35464	high
TCGA-95-7567	1.55616	1	1	0.86	1	1	0.5123	0.0928	0.9809	1	0.0769	0.4476	0.8681	0.1219	0.14432	0.3925	0.1786	0.7289	0.5781	1.56207	high
TCGA-95-7944	1.03288	0	1	0.8547	1	1	0.4807	0.1758	0.9493	1	0	0.6981	0.713	0.0019	0.2027	0.3138	0.1946	0.8276	0.7941	2.06143	high
TCGA-95-7947	1.30685	0	1	0.7617	1	0.9879	0.2274	0.1508	0.9642	1	0.0248	0.7204	0.6567	0.0191	0.1463	0.6904	0.1529	0.6974	0.8236	1.33689	high
TCGA-95-7948	1.30411	0	0.9506	0.8005	1	0.9872	0.2552	0.0912	1	1	0	0.6096	0.7046	0.089	0.4619	0.6292	0.0584	1	0.9241	0.143547	low
TCGA-95-8039	2.27397	0	1	0.633	1	1	0.2853	0.0952	1	0.9769	0.1364	0.7036	0.7355	0.1246	0.1879	0.4782	0.1642	0.7289	0.895	1.58938	high
TCGA-95-8494	0.230137	0	0.9474	0.8427	1	1	0.3486	0.2345	0.9657	1	0.1433	0.7559	0.782	0.0985	0.20132	0.4039	0.232	0.817	0.834	1.94909	high
TCGA-95-A4VK	1.78356	1	1	0.929	1	0.9383	0.4293	0.2624	0.9805	1	0.2879	0.6212	0.8232	0.1045	0.1573	0.4323	0.1655	0.7059	0.929	0.953633	low
TCGA-95-A4VN	1.51507	1	0.9897	0.7602	1	1	0.5396	0.1899	0.9395	0.9398	0.3557	0.5931	0.8541	0.2189	0	0.3179	0.2359	0.6883	0.9185	1.4808	high
TCGA-95-A4VP	1.65753	0	1	0.81	0.9703	0.9135	0.232	0.2391	0.9815	1	0.0302	1	0.6949	0.0775	0.2802	0.5702	0.0723	1	0.4632	1.38186	high
TCGA-97-7546	3.52055	0	1	0.6952	1	1	0.489	0.0744	0.9942	1	0.1213	0.5756	0.5074	0.0369	0.2278	0.722	0.0794	1	0.6907	1.01477	high
TCGA-97-7547	5.38356	0	1	0.7473	1	1	0.2839	0.0703	0.9815	1	0.0885	0.6947	0.7168	0.0093	0.2018	0.7663	0.1562	1	0.7327	0.348291	low
TCGA-97-7552	5.29315	0	1	0.8881	1	1	0.24597	0.0832	0.9852	0.973	0.2466	0.765	0.6911	0.0312	0.2438	0.723	0.1527	0.817044	1	0.570469	low
TCGA-97-7553	5.12329	0	1	0.9331	1	1	0.3612	0.062	0.9935	0.9859	0.0516	0.5394	0.7456	0.0789	0.0923	0.5134	0.154	1	0.7983	1.01245	low
TCGA-97-7554	2.12329	0	1	0.8749	1	0.9904	0.6235	0.0715	0.983	1	0	0.6331	0.6458	0.0854	0.0469	0.5169	0.1318	1	0.7851	1.25614	high
TCGA-97-7937	1.54521	0	1	0.92	1	1	0.4924	0.1787	0.9792	1	0.0934	0.7094	0.728	0.2201	0.1897	0.6109	0.2233	1	0.9241	0.900189	low
TCGA-97-7938	0.0493151	0	1	0.819	1	1	0	0.1044	0.9752	0.9732	0	0.7063	0.6778	0.1511	0.2145	0.5527	0.1196	0.800922	0.6152	2.15312	high
TCGA-97-7941	1.32603	1	0.9942	0.9177	1	1	0.2319	0.1274	0.9741	1	0.0493	0.7369	0.7107	0.0433	0.1442	0.5885	0.1823	1	0.8432	0.436555	low
TCGA-97-8171	1.55616	1	1	0.9177	1	1	0.3884	0.1904	0.9918	0.8824	0.1497	0.6807	0.7933	0.0692	0.24031	0.7406	0.2209	0.805	0.8684	3.20388	high
TCGA-97-8172	1.49315	0	0.9776	0.9207	1	1	0.169	0.1936	0.9926	0.9844	0.0801	0.5331	0.7554	0.063	0.1388	0.6108	0.1267	0.714	0.8471	0.624348	low
TCGA-97-8174	0.449315	0	0.9911	0.7673	1	1	0.0542	0.1177	0.971	0.9929	0.0896	0.7187	0.5814	0.0514	0.3446	0.7081	0.1346	0.374	0.7173	0.347332	low
TCGA-97-8175	1.50959	1	0.9896	0.8866	1	0.9895	0.2981	0.1411	0.9634	0.9604	0.2834	0.6847	0.7146	0.2592	0.1159	0.4191	0.1991	1	0.6807	1.82832	high
TCGA-97-8176	1.28219	0	1	0.838	1	1	0.2723	0.303	1	1	0.3775	0.7583	0.8619	0.0603	0.2616	0.2468	0.2429	1	0.7851	1.13098	high
TCGA-97-8177	1.36712	0	0.9817	0.83	1	1	0.1645	0.1201	0.9885	0.9765	0.0422	0.6276	0.5698	0.0775	0.2014	0.7518	0.1891	0.6649	0.8933	0.832532	low
TCGA-97-8179	1.19178	1	1	0.7931	0.972	1	0.1656	0.2812	0.9638	1	0.1745	1	0.7381	0.1045	0.19131	0.4489	0.1392	0.9258	0.9275	0.421216	low
TCGA-97-8547	1.8	0	1	0.7776	1	1	0.2411	0.1787	0.9687	1	0.4105	0.6003	0.6676	0.1373	0.2126	0.617	0.1689	1	0.6331	1.46978	high
TCGA-97-8552	1.71507	1	1	0.8005	0.974	1	0.2491	0.1725	1	1	0.1564	0.6301	0.655	0.0808	0.2145	0.722	0.1017	1	0.9241	0.966356	low
TCGA-97-A4LX	1.68219	1	1	0.7893	1	1	0	0.0926	0.9726	1	0.0562	0.5662	0.8369	0.0667	0.1526	0.5892	0.1156	1	0.8381	0.604942	low
TCGA-97-A4M0	1.7863	0	0.99996	0.6614	1	1	0.22649	0.1814	0.9679	1	0.1511	0.6309	0.7739	0.023	0.2159	0.6651	0.111	0.8276	0.9372	3.63026	high
TCGA-97-A4M1	1.64658	0	1	0.8508	1	1	0.077	0.1598	0.9813	1	0	0.5383	0.5899	0.0088	0.2128	0.7255	0.1396	0.4186	0.9591	0.818399	low
TCGA-97-A4M2	1.70959	0	1	0.8015	1	0.9828	0.4172	0.1496	0.9882	1	0.1111	0.5712	0.7454	0.0557	0.3843	0.6756	0.1708	1	0.8967	0.390026	low
TCGA-97-A4M3	1.47945	1	0.8931	0.8511	1	1	0.2607	0.2591	0.988	0.9821	0.2214	0.702467	0.6324	0.1405	0	0.3882	0.1279	1	0.8675	1.30123	high
TCGA-97-A4M5	1.73699	0	1	0.8039	1	1	0.1705	0.1583	0.9476	1	0.121	0.3642	0.5925	0.0261	0.1707	0.4768	0.2209	1	0.9223	1.60202	high
TCGA-97-A4M6	1.55616	1	1	0.9276	1	1	0.1491	0.2362	0.9848	1	0.1194	0.6982	0.64	0.0727	0.0715	0.604	0.1134	1	0.8267	1.95137	high
TCGA-97-A4M7	1.72329	1	1	0.9085	0.9751	1	0.115	0.2888	0.9795	0.9676	0.2618	0.8335	0.702	0.0403	0.1922	0.5646	0.1053	0.7289	0.8136	0.56539	low
TCGA-99-7458	2.04658	1	1	0.4382	1	1	0.2009	0.1358	0.99	1	0.0729	0.9142	0.5466	0.0642	0.2609	0.6868	0.1686	1	0.521	1.58445	high
TCGA-99-8025	2.90411	0	1	0.829	1	1	0.2065	0.1857	0.9883	1	0	0.5285	0.7306	0.2197	0.20205	0.475	0.1679	0.6499	0.8998	1.88559	high
TCGA-99-8028	3.06301	0	1	0.7487	1	1	0	0.0961	0.9808	1	0.0569	0.4259	0.7463	0.0998	0.1408	0.7016	0.0357	0.7588	1	1.02324	high
TCGA-99-8032	0.120548	0	1	0.7957	1	1	0.0957	0.2118	0.9663	1	0.3156	0.4059	0.69	0.1172	0.241	0.5111	0.2223	1	0.8916	0.529828	low
TCGA-99-8033	1.79726	0	1	0.7205	1	1	0.2239	0.258	0.9864	1	0.3	0.7406	0.8635	0.0849	0.4479	0.441	0.2783	0.9374	0.7464	4.31656	high
TCGA-99-AA5R	1.80274	0	1	0.9059	1	0.9775	0	0.1551	1	1	0	0.4695	0.6048	0	0.3296	0.7774	0.0561	1	0.9437	0.108807	low
TCGA-J2-8192	2.02466	0	0.9734	0.7969	1	1	0.1207	0.1203	0.9804	1	0.0884	0.5514	0.6799	0.1473	0.1909	0.6339	0.1049	1	0.8548	0.753156	low
TCGA-J2-8194	1.98356	0	0.9836	0.853	1	1	0.1542	0.1926	0.9803	0.9875	0.0528	0.8409	0.7453	0.1661	0.2193	0.4988	0.2508	0.502	0.9185	0.822133	low
TCGA-J2-A4AD	1.50685	1	1	0.9179	1	0.9847	0.1956	0.2792	0.9712	1	0	0.4059	0.6231	0.2507	0.2753	0.411	0.1386	1	0.9095	5.53596	high
TCGA-J2-A4AE	2.95616	0	1	0.8547	1	1	0.1972	0.2419	0.9743	1	0.1323	0.752075	0.5594	0.0238	0.2468	0.621	0.0458	0.3469	0.9473	0.535774	low
TCGA-J2-A4AG	2.70685	0	1	0.7828	1	0.9802	0.1446	0.1366	0.9498	1	0.1194	0.663	0.6671	0.0357	0.0827	0.5989	0.1078	0.6335	0.9142	2.16148	high
TCGA-L4-A4E5	1.58356	0	1	0.8188	1	0.9703	0.3875	0.2215	0.9857	1	0.0649	0.6486	0.7849	0.0145	0	0.4918	0.188	0.6235	0.9519	0.108416	low
TCGA-L4-A4E6	1.19178	0	1	0.8721	1	1	0.3854	0.1734	0.9701	1	0.1473	0.3129	0.6465	0.0164	0.1973	0.6821	0.045	1	0.7897	0.464278	low
TCGA-L9-A443	0.528767	0	1	0.77332	1	1	0.2454	0.2099	0.9585	1	0.0505	0.7559	0.8377	0.0248	0	0.4251	0.0453	0.7681	1	0.854587	low
TCGA-L9-A444	0.841096	0	1	0.9352	1	1	0.25866	0.1743	1	1	0.063	0.8959	0.6044	0.072	0.2548	0.5541	0.129	1	0.834	0.347099	low
TCGA-L9-A50W	1.21096	0	1	0.9428	1	1	0.2903	0.1552	0.9877	1	0.0667	0.7305	0.7813	0.0316	0.2468	0.6664	0.1712	0.892	0.936	0.847315	low
TCGA-L9-A5IP	0.158904	0	1	0.9266	1	1	0.2008	0.2632	0.8862	1	0.6022	0.6111	0.8516	0.0706	0.0757	0.2929	0.2685	1	0.936	3.01306	high
TCGA-L9-A743	1.81918	0	1	0.8019	1	0.9643	0.2429	0.1814	0.9801	1	0.2495	0.7929	0.5752	0.1837	0.3058	0.5478	0	1	0.8043	1.7748	high
TCGA-L9-A7SV	1.54795	1	1	0.879	1	0.9856	0.1748	0.1311	0.9807	1	0.0883	0.6524	0.7706	0.3982	0.4244	0.6329	0.1607	0.3293	0.9153	2.27568	high
TCGA-L9-A8F4	1.30411	1	1	0.8259	1	0.9807	0.3546	0.255	0.8891	0.8618	0.1667	0.6894	0.7475	0.0886	0.0869	0.3665	0.1359	0.4087	0.8504	2.38465	high
TCGA-MN-A4N1	2.26575	0	1	0.8819	1	1	0.1175	0.2659	1	1	0.0958	0.7736	0.6393	0.0357	0.3959	0.4089	0.1036	0.7216	1	2.43968	high
TCGA-MN-A4N4	3.21918	0	1	0.8331	1	1	0.2731	0.2802	0.9759	1	0	0.647556	0.8103	0.0713	0.2203	0.4805	0.155	0.892	0.8526	0.637748	low
TCGA-MN-A4N5	0.230137	0	1	0.8572	1	1	0.167	0.1646	0.9893	1	0.061	0.6567	0.7344	0.2098	0.2193	0.4028	0.1948	0.8736	0.9533	0.429532	low
TCGA-MP-A4SV	7.17808	0	1	0.7833	1	0.9858	0.1128	0.2245	0.9892	1	0.0895	1	0.8367	0.1151	0.1033	0.6152	0.0761	0.8217	0.9372	0.0664279	low
TCGA-MP-A4SW	4.87123	0	1	0.9026	1	1	0.4964	0.2655	0.9477	1	0.1407	0.7936	0.8208	0.1251	0.1909	0.5084	0.2697	0.7216	0.8859	1.04871	high
TCGA-MP-A4SY	4.11233	1	1	0.8033	1	1	0.3413	0.3064	0.9827	1	0.0942	0.7321	0.8379	0.0998	0.19582	0.4817	0.1398	0.7849	0.6376	0.883926	low
TCGA-MP-A4T4	7.16986	0	1	0.893	1	1	0.3657	0.1472	1	1	0.2488	0.6368	0.8218	0.1415	0.0967	0.5188	0.1217	0.8776	0.9644	1.08012	high
TCGA-MP-A4T6	4.90411	1	1	0.8801	1	0.9763	0.4005	0.4352	0.9926	1	0.1736	0.7277	0.6838	0.0795	0.4809	0.4935	0.0942	0.8766	0.8648	2.97608	high
TCGA-MP-A4T7	0.457534	0	1	0.8215	1	1	0.3567	0.1807	0.9493	1	0.458	0.7051	0.789	0.0578	0.2965	0.4479	0.1313	1	0.9384	2.61839	high
TCGA-MP-A4T8	0.441096	1	1	0.9483	1	1	0.3019	0.4557	0.9904	1	0.2361	0.3235	0.7995	0.1051	0.2076	0.4623	0.2191	1	0.6463	4.26802	high
TCGA-MP-A4T9	3.46575	0	1	0.8078	1	0.9859	0.26031	0.1959	0.9849	1	0.0548	0.7448	0.6891	0.0855	0.3233	0.3381	0.1375	0.9117	0.9275	1.00705	low
TCGA-MP-A4TA	2.60274	0	1	0.794	1	0.982	0.2345	0.4155	0.9617	1	0.1209	0.741	0.8493	0.3176	0.1321	0.4185	0.2299	0.7941	0.8751	0.820438	low
TCGA-MP-A4TC	0.20274	1	1	0.9586	1	1	0.3086	0.2325	0.9328	0.6179	0	0.704	0.8673	0.1996	0.17997	0.5043	0.203	0.6419	0.7431	6.00939	high
TCGA-MP-A4TD	0.841096	1	1	0.8173	1	1	0.26704	0.2175	0.968	1	0.1327	0.728686	0.674	0.1366	0.221	0.5162	0.1349	0.8331	0.81	1.48018	high
TCGA-MP-A4TE	2.45479	0	1	0.6936	1	1	0.463	0.3365	1	1	0.4469	0.724	0.7944	0.0686	0.2292	0.3855	0.0802	0.6189	0.7983	0.0991098	low
TCGA-MP-A4TF	0.920548	0	1	0.851962	1	1	0.3559	0.1794	0.9674	1	0.7933	0.5921	0.7981	0.1045	0.0929	0.2113	0.2119	0.7849	0.7173	1.52442	high
TCGA-MP-A4TH	2.03014	0	1	0.844	1	0.9838	0.1066	0.2048	0.9643	1	0.1439	0.4246	0.7071	0.049	0.174	0.674	0.1263	1	0.9533	0.551917	low
TCGA-MP-A4TI	1.17534	1	1	0.8979	1	1	0.2607	0.1812	1	1	0.0942	0.7089	0.8256	0.2067	0	0.4649	0.1651	0.9389	1	1.03019	high
TCGA-MP-A4TJ	0.928767	0	1	0.9122	1	1	0.2529	0.1444	0.983	1	0.0377	0.4889	0.6592	0.1449	0.1433	0.6382	0.0939	1	0.8204	1.08644	high
TCGA-MP-A4TK	1.59452	1	1	0.961	1	0.9418	0.2579	0.1738	0.9756	1	0.0652	0.6043	0.8029	0.1271	0.2663	0.5348	0.0861	0.9602	0.936	1.17984	high
TCGA-MP-A5C7	6.1589	1	1	0.8693	1	0.9797	0.25149	0.1548	0.9899	1	0.0998	0.652288	0.7641	0.0491	0.267	0.5237	0.1771	0.7974	0.9069	0.489099	low
TCGA-NJ-A4YF	5.92055	1	1	0.7783	1	0.987	0.1846	0.0936	0.9706	1	0.1402	0.699856	0.7085	0.2789	0.1944	0.7082	0.1973	0.5902	0.9013	0.541675	low
TCGA-NJ-A4YG	6.19452	0	1	0.7506	1	1	0.2749	0.1929	0.9896	1	0.0375	0.6005	0.5783	0.0779	0.1073	0.412	0.0814	0.8705	1	0.31767	low
TCGA-NJ-A4YI	0.0109589	0	1	0.92	1	0.9506	0.4255	0.2019	0.9515	1	0.2571	0.4676	0.7878	0.0761	0.23427	0.6386	0.1499	0.8562	1	1.22436	high
TCGA-NJ-A4YP	0.136986	1	1	0.8754	1	1	0.2083	0.1777	0.9766	1	0.0572	0.7594	0.7271	0.2051	0.0881	0.5349	0.0727	0.8619	0.81	1.20955	high
TCGA-NJ-A4YQ	3.92329	1	1	0.8839	1	1	0.25156	0.1604	0.9449	1	0.3938	0.7804	0.8992	0.1925	0.1576	0.5541	0.0688	0.7934	0.7282	3.77578	high
TCGA-NJ-A55A	0.0410959	1	1	0.9642	1	1	0.2294	0.1792	1	1	0.0254	0.4889	0.7609	0.1055	0.0611	0.5868	0.0758	0.8086	0.6331	2.06642	high
TCGA-NJ-A55O	0.0356164	0	1	0.9099	1	1	0.4055	0.2128	1	1	0.1934	0.576	0.704	0.0306	0.2694	0.6476	0.1141	0.8013	0.7851	7.96587	high
TCGA-NJ-A55R	1.65205	1	1	0.8558	1	0.9917	0.1187	0.3118	0.9783	0.9853	0.856	0.7777	0.8651	0.0838	0.1083	0.6043	0.1839	0.5929	0.9069	0.692443	low
TCGA-NJ-A7XG	1.69041	1	1	0.7747	1	0.9805	0.1904	0.1492	0.9919	1	0.2069	0.7321	0.7125	0.0613	0.4815	0.5789	0.1303	1	0.9069	0.590401	low
TCGA-O1-A52J	4.92603	0	1	0.8796	1	0.9868	0.1133	0.1614	0.9917	1	0.1052	0.7736	0.6713	0.0472	0.22315	0.7293	0.0777	0.5136	0.8252	0.531018	low
TCGA-S2-AA1A	1.40548	0	1	0.85595	1	1	0.25334	0.2546	1	1	0.1896	0.5931	0.6461	0.0425	0.1629	0.6702	0.1913	0.765111	0.9406	0.439255	low

## Sheet: AA-risk
id	futime	fustat	TRAPPC8|45017|AA	IL32|33427|AA	KLHDC4|37952|AA	HAUS8|48226|AA	MSI2|42618|AA	ICAM3|47505|AA	NCOA7|77429|AA	TMEM256|PLSCR3|38941|AA	SEC16A|88181|AA	TBC1D2B|31994|AA	PPP6R3|17312|AA	MATR3|73581|AA	CYFIP1|29679|AA	MRPL55|10170|AA	riskScore	risk
TCGA-05-4244	0.00273973	1	0.9752	0.1685	0.7122	1	0.3666	1	0.5842	0.9177	0.136	0.9488	0.8975	0.1498	0.0561	0.9548	2.376	high
TCGA-05-4249	4.1726	0	1	0.0921	0.7602	0.8099	0.2847	1	0.7863	0.9413	0.2735	0.9881	0.922	0.0982	0.084	1	0.550588	low
TCGA-05-4250	0.331507	1	1	0.1754	0.6094	0.8378	0.569	1	0.734	0.9204	0.2063	1	0.9244	0.1768	0.0498	1	1.36424	high
TCGA-05-4382	1.66301	1	1	0.1049	0.7267	0.9103	0.5535	1	0.708	0.8533	0.1662	1	0.9193	0.1974	0.0417	0.7646	2.02884	high
TCGA-05-4384	1.16712	1	1	0	0.7267	1	0.3535	1	0.6667	0.8483	0.1416	0.9842	0.976	0.1436	0.0711	1	0.33156	low
TCGA-05-4389	3.75068	1	0.9921	0.2387	0.7632	0.9631	0.2005	1	0.8136	0.8959	0.3376	0.9601	0.9591	0.1371	0.0609	1	2.55753	high
TCGA-05-4390	3.08493	0	1	0.2347	0.5919	0.9141	0.3486	1	0.7179	0.9066	0.1977	0.948	0.8262	0.0837	0.0841	1	1.5969	high
TCGA-05-4395	0.00273973	1	0.9852	0.2059	0.7149	0.8934	0.5237	1	0.5926	0.8737	0.1903	0.9782	0.9218	0.1731	0.0511	0.8063	2.52888	high
TCGA-05-4396	0.830137	1	0.9864	0.1044	0.8286	0.914887	0.3015	1	0.7843	0.7439	0.2109	0.9711	0.9486	0.1253	0.0945	1	0.661409	low
TCGA-05-4397	2.00274	0	0.9949	0.1286	0.6917	0.7149	0.1741	1	0.4832	0.8422	0.1199	0.9522	0.9161	0.1148	0.1515	0.9332	0.0939067	low
TCGA-05-4398	3.92055	0	0.9846	0.1785	0.7493	0.8233	0.4252	1	0.7303	0.9101	0.265	1	0.8735	0.1923	0.0412	0.8998	3.42231	high
TCGA-05-4402	0.668493	1	1	0.2069	0.6031	0.8855	0.3439	1	0.8889	0.8419	0.2282	1	0.9059	0.2144	0.0643	0.8735	2.24627	high
TCGA-05-4403	1.58356	0	1	0.1146	0.5919	0.8829	0.1932	1	0.7273	0.8803	0.2117	0.9414	0.9645	0.1913	0.0681	1	0.558698	low
TCGA-05-4405	1.67123	1	1	0.1339	0.72634	1	0.345	1	0.5926	0.9083	0.2521	0.9839	0.9272	0.1572	0.0431	1	1.26167	high
TCGA-05-4410	0.00273973	1	1	0.1201	0.6929	1	0.4773	1	0.5096	0.8959	0.1089	1	0.924	0.11	0.119	0.7182	0.588714	low
TCGA-05-4415	0.249315	0	1	0.2225	0.6592	0.8764	0.6813	1	0.6452	0.7971	0.3437	1	0.9318	0.1162	0.0467	1	1.55947	high
TCGA-05-4417	1.24658	0	1	0.1124	0.7838	0.8713	0.3535	1	0.8136	0.8951	0.2776	1	0.9194	0.1444	0.1837	1	0.660061	low
TCGA-05-4418	0.750685	0	1	0.1829	0.6951	0.8131	0.3142	1	0.4211	0.8131	0.2065	0.9676	0.9322	0.1338	0.0545	1	0.277857	low
TCGA-05-4420	2.49863	0	0.983	0.2219	0.5078	0.8376	0.4818	1	0.5926	0.931	0.1849	1	0.9021	0.1531	0.0145	1	1.16728	high
TCGA-05-4422	1	0	1	0.072	0.7758	0.9018	0.4152	0.9931	0.795	0.8425	0.1761	0.9795	0.9166	0.1519	0.0309	0.9056	1.38918	high
TCGA-05-4424	2.50137	0	1	0.1021	0.6929	0.9186	0.3117	1	1	0.8722	0.187	1	0.9681	0.1971	0.0624	1	1.18806	high
TCGA-05-4425	1.83288	1	0.9724	0.1194	0.6929	0.7206	0.2807	1	0.708	0.9197	0.2619	1	0.8741	0.1773	0.129	1	0.71336	low
TCGA-05-4426	2.16712	0	1	0.0668	0.6661	1	0.3877	0.9845	0.807	0.8987	0.2046	0.9883	0.915	0.1496	0.0657	0.9593	1.45384	high
TCGA-05-4427	2.16712	0	1	0.1408	0.4916	0.92739	0.3572	1	0.829	0.9207	0.2083	0.9846	0.9602	0.1738	0.1351	0.6288	1.07846	high
TCGA-05-4430	2.08493	0	0.99	0.1393	0.7437	0.9355	0.4524	1	0.807	0.9213	0.2641	0.9914	0.9037	0.1463	0.0392	1	3.00806	high
TCGA-05-4432	2.08493	0	0.9897	0.0778	0.7258	0.9457	0.6563	1	0.679	0.8801	0.1995	0.9874	0.8867	0.0927	0.0745	0.9014	1.64652	high
TCGA-05-4433	2	0	1	0.0507	0.6286	0.8073	0.4146	1	0.5217	0.8789	0.1589	0.9571	0.9167	0.1834	0.077	1	0.326554	low
TCGA-05-4434	1.25205	1	0.9917	0.1568	0.7668	0.8173	0.3744	1	0.7519	0.9083	0.266	0.9931	0.9027	0.1323	0.0333	0.8607	1.8211	high
TCGA-05-5420	1.25205	0	1	0.17	0.9263	0.8855	0.7287	1	0.8	0.7774	0.1127	0.9434	1	0.1075	0.1175	0.8014	1.67074	high
TCGA-05-5423	0.413699	0	0.985	0.0639	0.8286	0.7946	0.3653	1	0.736057	0.9552	0.3161	0.9598	1	0.1108	0	1	1.0241	high
TCGA-05-5425	2.41644	0	1	0.2049	0.78	0.8969	0.2326	1	0.6598	0.8651	0.1788	1	0.9583	0.0937	0.0281	1	0.476256	low
TCGA-05-5428	1.83562	0	0.9879	0.1049	0.6462	0.7946	0.2069	1	0.8358	0.9645	0.3419	0.9227	0.8581	0.1336	0	1	2.81919	high
TCGA-05-5429	0.753425	0	1	0.1095	0.8073	1	0.3406	1	0.6857	0.8812	0.2215	1	0.9659	0.1319	0.0475	1	0.852284	low
TCGA-05-5715	0.169863	1	1	0.2137	0.6592	0.8376	0.4524	1	0.8889	0.9683	0.2739	1	0.9365	0.211	0.0985	1	2.47653	high
TCGA-35-3615	0.0383562	1	0.9903	0.0349	0.6777	0.8713	0.2443	1	0.6707	0.9282	0.2568	0.987	0.902	0.1979	0.0826	0.9602	0.742897	low
TCGA-35-4122	0.616438	1	1	0.1748	0.7948	0.673	0.502	1	0.6883	0.8621	0.137	1	0.8479	0.0819	0.0339	0.6062	1.12939	high
TCGA-35-4123	0.49863	0	1	0.356	0.7722	0.9064	0.2188	1	0.66125	0.9248	0.1414	1	0.8972	0.167	0.1883	0.9104	1.10799	high
TCGA-35-5375	0.723288	0	1	0	0.6592	0.846325	0.6024	1	0.685175	0.6829	0.3288	1	0.90125	0.1169	0.0537	0.8737	0.530205	low
TCGA-38-4625	8.14521	0	1	0.1051	0.4916	0.8381	0.2406	0.9844	0.5217	0.85	0.187	1	0.9298	0.1037	0.0318	0.7831	0.198583	low
TCGA-38-4626	10.0658	0	0.9781	0.0742	0.7645	0.8855	0.2618	1	0.6562	0.905	0.1766	0.9686	0.9146	0.1487	0.0682	0.9385	0.881929	low
TCGA-38-4627	3.14247	0	1	0.1427	0.803	0.9141	0.3234	1	0.7773	0.9601	0.1922	0.9705	0.8667	0.1578	0.0896	0.6881	3.49527	high
TCGA-38-4628	4.08767	1	1	0.2012	0.8934	0.7074	0.4169	1	0.8451	0.8886	0.2139	0.9742	0.926	0.1986	0.1552	0.9154	1.41928	high
TCGA-38-4629	2.36712	0	1	0.1072	0.7437	0.9442	0.4365	1	0.5746	0.9411	0.1767	0.9871	0.9182	0.159	0.03	0.7477	1.65658	high
TCGA-38-4630	2.93973	1	0.9854	0.1447	0.7115	0.8577	0.3876	1	0.7442	0.9163	0.2924	0.9613	0.8854	0.1439	0.0772	0.9027	2.47422	high
TCGA-38-4631	0.969863	0	1	0.2623	0.5752	0.8417	0.3826	1	0.4762	0.8884	0.2045	1	0.8742	0.1187	0	1	0.726831	low
TCGA-38-4632	3.71781	1	1	0.3406	0.7154	0.8286	0.5504	1	0.708	0.8542	0.2394	0.9635	0.9421	0.0902	0.0336	0.6567	3.53438	high
TCGA-38-6178	1.2274	1	1	0.1871	0.4916	0.8855	0.4396	1	0.5926	0.823	0.1834	0.9781	0.8642	0.1491	0.065	1	0.681803	low
TCGA-38-7271	2.19178	0	1	0.1475	0.7074	0.89469	0.2526	1	0.6995	0.915	0.16	0.983	0.9058	0.1186	0.0711	1	0.58782	low
TCGA-38-A44F	0.364384	0	1	0.1666	0.8073	1	0.30562	1	0.701514	0.8102	0.1726	1	0.8691	0.1305	0	1	1.70066	high
TCGA-44-2655	3.6274	1	0.9924	0.0727	0.6997	0.8969	0.1056	1	0.5549	0.8943	0.156	0.9617	0.9408	0.1903	0.1453	1	0.228903	low
TCGA-44-2656	3.91507	1	1	0	0.516483	0.93045	0.370989	1	0.8358	0.758575	0.4137	1	0.8776	0.227	0.12646	1	0.914959	low
TCGA-44-2657	3.70137	0	1	0.1089	0.757	0.8043	0.2016	1	0.7442	0.9654	0.2087	0.9686	0.9208	0.2144	0.1453	1	0.653679	low
TCGA-44-2659	3.74521	1	1	0.0816	0.7838	0.8713	0.2988	1	0.829	0.9514	0.173	0.9908	0.9507	0.1316	0.1039	1	0.556569	low
TCGA-44-2661	3.17534	0	1	0.1079	0.8714	1	0.4794	0.9765	0.6146	0.8879	0.2355	1	0.9515	0.1533	0.0741	1	1.52928	high
TCGA-44-2662	3.50685	0	1	0.01	0.463071	0.87464	0.502188	1	0.7843	0.801683	0.21202	1	1	0.136	0.0841333	1	0.175877	low
TCGA-44-2665	3.56438	0	1	0.1844	0.520644	0.900244	0.33829	1	0.8736	0.7683	0.1967	0.9803	0.9453	0.116	0.5344	1	0.0551577	low
TCGA-44-2666	0.265753	0	1	0.153978	0.59945	0.87372	0.37506	1	0.7332	1	0	1	0.9481	0.2509	0.13425	1	0.557148	low
TCGA-44-2668	2.08493	0	1	0.1608	0.63687	0.899257	0.373744	1	0.929	0.826388	0.1344	0.9263	0.9541	0.2191	0.1606	0.894267	1.42615	high
TCGA-44-3396	3.09589	0	1	0.1346	0.7973	0.8627	0.3925	1	0.6099	0.8236	0.0832	0.9818	0.9276	0.1654	0.0441	1	0.546902	low
TCGA-44-3398	3.1863	0	1	0.0918	0.6854	0.957	0.5416	1	0.8375	0.8953	0.0794	1	0.9545	0.1309	0.1284	1	0.599423	low
TCGA-44-3917	3.2411	0	1	0.167712	0.568971	0.901517	0.439933	1	0.9575	0.84315	0.2296	0.9353	0.9878	0.1155	0.0843	0.851033	1.39631	high
TCGA-44-3919	2.81096	1	1	0.0817	0.7516	0.9328	0.4247	1	0.7366	0.8892	0.1878	0.9632	0.9527	0.1192	0.0401	1	0.915088	low
TCGA-44-4112	2.2137	0	1	0	0.529175	0.88335	0.5576	1	0.8645	0.793512	0.1889	1	0.8704	0.1585	0.0779571	0.957667	0.708467	low
TCGA-44-5643	2.77534	0	1	0.1321	0.7861	0.7769	0.4063	1	0.7442	0.9595	0.1945	0.9805	0.839	0.1536	0.0592	0.7073	2.66013	high
TCGA-44-5644	2.36438	0	1	0.1106	0.6592	0.7074	0.4675	1	0.766	0.8589	0.1344	1	0.833	0.1247	0.0985	1	0.447133	low
TCGA-44-6145	1.63014	0	1	0.1592	0.4916	1	0.3857	1	0.8889	0.9359	0.1919	0.983	0.8805	0.1042	0.036	1	1.80511	high
TCGA-44-6146	1.99452	0	1	0	0.529867	0.8823	0.367878	1	0.8631	0.772814	0	0.9719	0.959	0.1549	0.1457	1	0.120314	low
TCGA-44-6147	2.31507	0	1	0.148789	0.5081	0.7962	0.31655	1	0.8	0.518933	0.1194	1	0.8597	0.1255	0.11672	1	0.124178	low
TCGA-44-6148	1.92877	0	1	0	0.7437	0.6592	0.4408	1	0.5568	0.8859	0.1757	0.9909	0.9777	0.1743	0.0309	0.8842	0.188645	low
TCGA-44-6774	1.80274	0	1	0.0885	0.71336	0.89134	0.4768	1	0.7317	0.8774	0.2168	1	0.9382	0.1163	0.0556	1	0.669782	low
TCGA-44-6775	1.93151	1	1	0.1619	0.8713	1	0.4403	1	0.7138	1	0.2931	0.9871	0.9354	0.173	0.0534	1	4.42934	high
TCGA-44-6776	7.16712	1	1	0.082	0.7894	0.925871	0.2615	1	0.764062	0.9565	0.231	1	0.941	0.1589	0.0286	1	1.07863	high
TCGA-44-6777	2.70411	1	1	0.1713	0.6929	1	0.3068	1	0.7556	1	0.2462	0.9782	0.9195	0.1885	0.0643	1	2.80895	high
TCGA-44-6778	5.10685	1	1	0.0953	0.6885	0.9355	0.6492	1	0.6259	0.7861	0.2475	0.9866	0.8949	0.1412	0.0955	1	1.01078	low
TCGA-44-6779	1.36986	1	0.9558	0.188	0.5752	0.8627	0.216	1	0.8047	0.9555	0.086	0.9719	0.9228	0.2077	0.0419	1	1.95147	high
TCGA-44-7659	1.89315	1	1	0.1444	0.7074	1	0.247	1	0.916	0.7893	0.1425	0.9565	0.8284	0.0994	0.1078	0.9253	1.60064	high
TCGA-44-7660	1.62192	0	1	0.0957	0.6929	0.8417	0.2981	1	0.6733	0.9117	0.2382	0.954	0.8296	0.1745	0.0431	1	1.52822	high
TCGA-44-7661	1.52603	1	0.991	0.1098	0.6592	0.7514	0.3879	1	0.7298	0.9388	0.2169	0.9748	0.903	0.2077	0.0168	0.9252	1.52714	high
TCGA-44-7662	0.59726	1	1	0.0997	0.8012	1	0.3552	1	0.8358	0.8831	0.2288	0.9877	0.9155	0.1804	0.066	1	2.25187	high
TCGA-44-7667	3.00548	1	1	0.082	0.8107	0.9028	0.3793	1	0.5926	0.8709	0.2115	1	0.941	0.0584	0.0784	0.7461	0.434517	low
TCGA-44-7669	1.5726	0	0.9808	0.2089	0.5919	0.8943	0.4138	1	0.5133	0.8067	0.2386	0.977	0.9092	0.0932	0.092	0.8664	0.668589	low
TCGA-44-7670	2.41644	1	0.9914	0.3285	0.7886	0.7343	0.3181	0.9468	0.8889	0.9409	0.3025	1	0.9499	0.1398	0.0711	1	3.24738	high
TCGA-44-7671	2.43562	1	0.9913	0.1954	0.7875	0.8855	0.1897	1	0.5926	0.895	0.2246	0.9785	0.8835	0.1486	0.0356	0.8477	1.53403	high
TCGA-44-7672	1.96986	0	1	0.1863	0.6913	0.9236	0.2695	1	0.7843	0.8966	0.1993	0.9881	0.9344	0.1323	0.0118	0.8245	1.5593	high
TCGA-44-8117	1.05479	1	1	0.1103	0.7719	0.853	0.3728	1	0.766	0.8234	0.1339	1	0.924	0.1452	0.0736	1	0.509193	low
TCGA-44-8119	0.780822	0	1	0.0854	0.7278	0.8788	0.4288	0.9937	0.6319	0.9509	0.2676	0.9779	0.9485	0.1112	0.0698	0.886	0.806679	low
TCGA-44-8120	0.712329	1	0.9893	0.0905	0.7144	0.858	0.4846	1	0.5769	0.9088	0.173	0.9654	0.9077	0.141	0.0413	0.9277	1.02111	high
TCGA-44-A479	1.33151	0	0.9856	0	0.7174	1	0.3826	1	0.9547	0.7241	0.2611	1	0.9355	0.1658	0.1708	1	0.723098	low
TCGA-44-A47A	1.27671	0	0.9805	0.0632	0.7586	0.8043	0.3275	1	0.70321	0.7498	0.2671	0.9453	0.9766	0.1819	0	1	0.819353	low
TCGA-44-A47B	0.786301	0	1	0.0665	0.6712	0.9355	0.3942	1	1	0.9448	0.1868	1	0.9417	0.1454	0	1	1.77682	high
TCGA-44-A47G	0.961644	0	1	0.1637	0.7287	0.9063	0.3919	1	0.5926	0.7428	0.3005	0.9434	0.9662	0.1754	0.0456	1	0.967886	low
TCGA-44-A4SS	1.13699	0	1	0.1108	0.6803	0.6592	0.386	1	0.5096	0.9686	0.2092	0.9754	1	0.2525	0.0276	1	0.365648	low
TCGA-44-A4SU	1.12055	0	1	0.0229	0.7437	0.9531	0.312	1	0.75585	0.8079	0.1558	1	0.9406	0.1888	0.0369	1	0.581732	low
TCGA-49-4486	6.35068	0	1	0	0.7238	0.9103	0.121	1	0.8146	0.8153	0.2644	1	0.9195	0.1256	0.0599	0.9463	0.351094	low
TCGA-49-4487	2.34247	1	1	0.1448	0.7074	0.9063	0.6391	1	0.675075	1	0.1908	0.948	0.9518	0.1067	0.0578	0.7933	2.44176	high
TCGA-49-4488	2.38082	0	0.9397	0.0921	0.69977	0.8855	0.1601	1	0.7179	0.9062	0.053	1	0.8795	0.0807	0.0955	1	0.533165	low
TCGA-49-4490	1.05479	1	1	0.1773	0.7683	1	0.6502	1	0.6706	0.9738	0.1646	0.9096	0.9294	0.1422	0.06439	1	5.02542	high
TCGA-49-4494	2.96164	1	1	0.27	0.6851	0.928	0.2565	1	0.699937	0.8605	0.1258	1	0.8479	0.1249	0.0197	0.9218	1.58775	high
TCGA-49-4501	3.89315	1	1	0.2083	0.6642	0.8286	0.3291	1	0.7619	0.9242	0.2005	0.9832	0.905	0.1811	0.0588	0.7852	1.87872	high
TCGA-49-4505	1.1726	0	1	0.103	0.6548	0.8811	0.1528	1	0.6857	0.9604	0.1579	0.9879	0.8788	0.0956	0.0758	0.905	0.412778	low
TCGA-49-4506	2.73699	1	1	0.2675	0.6147	0.7632	0.5311	1	0.718767	0.9427	0.2914	1	0.9629	0.1565	0.0599	0.9666	1.29474	high
TCGA-49-4507	0.734247	1	0.8284	0.2887	0.6695	0.9541	0.4761	1	0.595083	0.9503	0.3017	1	1	0.1612	0.05837	0.708	41.2966	high
TCGA-49-4510	2.45479	0	0.9861	0.0629	0.7691	0.9141	0.379	1	0.6912	0.8897	0.1602	0.9888	0.9403	0.1391	0.0518	0.9545	0.790043	low
TCGA-49-4512	2.47945	0	1	0.3922	0.5371	0.6929	0.3173	1	0.618738	0.9373	0.2647	0.9227	1	0.1204	0.05744	1	0.681788	low
TCGA-49-4514	4.65753	0	1	0.1487	0.6417	0.8627	0.28645	1	0.67965	0.9477	0.1135	1	1	0.1015	0.05367	1	0.219558	low
TCGA-49-6742	1.33699	1	1	0.0916	0.6592	0.9393	0.4462	1	0.6901	0.8586	0.1848	1	0.7826	0.1344	0.0297	0.8179	2.33304	high
TCGA-49-6743	4.4411	0	1	0.1346	0.7206	0.7524	0.6888	1	0.6935	0.926	0.2277	0.9807	0.9338	0.1246	0.074	1	0.963185	low
TCGA-49-6744	4.61096	0	1	0.1199	0.784	0.8075	0.2166	1	0.7453	0.8991	0.207	1	0.9564	0.0713	0.025	1	0.312935	low
TCGA-49-6745	1.43014	0	1	0.2103	0.68628	0.9263	0.4524	1	0.679	0.8541	0.2597	0.9893	0.8958	0.1771	0	1	2.74078	high
TCGA-49-6761	0.969863	0	1	0.1329	0.858	0.887563	0.1986	1	0.7125	0.8938	0.2565	1	1	0.1059	0	1	0.544503	low
TCGA-49-6767	1.85479	0	1	0.0658	0.7267	0.928389	0.623	1	0.732557	0.8659	0.2072	0.9402	0.9586	0.2553	0.0431	1	3.0384	high
TCGA-49-AAQV	1.85479	1	1	0	0.7016	0.976	0.2792	1	0.7236	0.9309	0.2301	1	0.9758	0.1513	0.0689	0.9645	0.451681	low
TCGA-49-AAR0	13.0548	1	1	0.1077	0.7514	0.9063	0.2924	0.9782	0.673186	0.7726	0.1544	1	0.915	0.1433	0.06428	0.861	0.584776	low
TCGA-49-AAR2	6.09315	1	0.9537	0.0555	0.7425	0.6929	0.3664	1	0.722629	0.7805	0.1668	0.9709	0.8532	0.1078	0.0583	0.9688	0.67652	low
TCGA-49-AAR3	5.1863	0	1	0.0896	0.5801	1	0.4365	1	0.71675	0.8793	0.2426	1	0.8518	0.1659	0.0784	1	1.46466	high
TCGA-49-AAR4	2.40822	1	1	0.2627	0.6981	0.9141	0.3173	1	0.723767	0.9706	0.1256	0.9781	0.8052	0.1933	0.2032	0.8997	2.37431	high
TCGA-49-AAR9	0.712329	0	1	0.0479	0.6824	0.7437	0.4417	0.99842	0.716614	1	0.2613	0.9903	0.9479	0.2295	0.1327	1	0.601125	low
TCGA-49-AARE	3.36712	0	1	0.1159	0.7703	0.8904	0.404	1	0.75083	0.9387	0.1725	1	0.9449	0.1339	0	0.8126	1.47158	high
TCGA-49-AARN	3.10959	1	1	0.0913	0.8487	0.9141	0.271	1	0.708738	1	0.2752	1	0.8737	0.1244	0.08119	1	1.31957	high
TCGA-49-AARO	10.2986	1	1	0.0593	0.7132	0.887656	0.271	1	0.75755	0.9576	0.197	1	0.8606	0.1245	0.0784	1	0.706038	low
TCGA-49-AARQ	18.4438	0	1	0.0438	0.6957	1	0.3826	1	0.617675	0.7486	0.1348	1	1	0.2088	0.09309	0.9634	0.28545	low
TCGA-49-AARR	13.6767	0	1	0	0.652	0.905029	0.2615	1	0.7179	0.8858	0.1994	0.9862	1	0.1807	0.1438	0.8977	0.213586	low
TCGA-4B-A93V	0.821918	0	0.9633	0.1768	0.7629	0.9263	0.4161	1	0.76865	0.8384	0.1838	1	0.9283	0.1667	0.0556	1	2.44804	high
TCGA-50-5044	1.70959	0	1	0.2403	0.7505	0.6989	0.33003	1	0.725617	0.9668	0.1919	0.9635	1	0.1938	0.0764444	0.7493	1.08363	high
TCGA-50-5045	5.95616	1	1	0.2385	0.6885	0.9375	0.4336	1	0.6154	0.848	0.2078	0.9787	0.9088	0.1474	0.1367	1	0.967472	low
TCGA-50-5049	8.47671	0	0.9847	0.1257	0.6171	0.941	0.2022	0.9945	0.8029	0.9569	0.2348	0.9792	0.911	0.1282	0.0734	1	1.16186	high
TCGA-50-5051	1.30959	0	1	0.116	0.7719	1	0.6648	1	0.674225	1	0.2549	1	0.8651	0.1202	0.05069	1	4.15633	high
TCGA-50-5055	5.0137	0	1	0.1645	0.6171	0.8043	0.3275	1	0.5926	0.8793	0.1981	1	0.8795	0.0956	0.06837	0.8139	0.430946	low
TCGA-50-5066	3.95068	0	1	0.2394	0.3672	0.9063	0.2366	0.9845	0.4211	0.8082	0.1802	1	1	0.1387	0.2032	1	0.0563885	low
TCGA-50-5068	4.10685	1	1	0.1604	0.674725	1	0.3314	1	0.929	1	0.1765	1	1	0.106	0.1131	0.6493	1.53502	high
TCGA-50-5072	0.684932	1	0.9815	0.2064	0.7132	0.9141	0.6454	1	0.8197	1	0.1926	0.9757	0.8843	0.1307	0.0223	0.775	11.2483	high
TCGA-50-5930	0.772603	1	0.9162	0.0478	0.7437	0.87254	0.3692	1	0.716967	0.8715	0.2492	1	1	0.1275	0.0556	1	1.28332	high
TCGA-50-5931	1.18904	1	0.9777	0.0952	0.8073	0.8186	0.4097	0.99648	0.5926	0.8807	0.2574	0.9631	0.9032	0.1264	0.0873	0.9269	1.08284	high
TCGA-50-5932	3.38356	0	0.9895	0.0652	0.6592	0.7946	0.3173	1	0.766	0.9142	0.2419	0.9675	0.8872	0.0496	0.0218	1	0.566193	low
TCGA-50-5933	6.55616	0	1	0.1554	0.4916	0.6394	0.3826	0.9365	0.6452	0.8776	0.2279	0.9834	0.9057	0.1077	0.0443	1	0.347534	low
TCGA-50-5935	1.78904	0	1	0.1191	0.7719	0.890344	0.2924	1	0.8254	0.9413	0.1934	0.9366	0.9425	0.0723	0.1255	1	0.671445	low
TCGA-50-5936	0.70411	0	1	0.0884	0.5154	0.9017	0.4245	1	0.5045	0.8818	0.2451	0.9588	0.9181	0.092	0.0352	1	0.371187	low
TCGA-50-5939	1.26027	0	1	0.0904	0.9427	0.7946	0.2655	1	0.916	0.9243	0.1849	0.974	0.8792	0.1153	0.0566	1	1.35767	high
TCGA-50-5941	4.03836	0	1	0.1841	0.6691	0.9427	0.2226	1	0.5123	0.7567	0.219	1	0.9616	0.1114	0.0431	1	0.235568	low
TCGA-50-5942	5.06027	1	1	0.101	0.7586	0.9207	0.437	1	0.712	0.9139	0.1326	0.9496	0.9097	0.1446	0.0711	1	1.22226	high
TCGA-50-5944	4.79452	1	1	0.1026	1	1	0.2891	1	0.8358	0.7961	0.1623	1	0.9341	0.1939	0.0223	1	2.14757	high
TCGA-50-5946	4.43014	0	1	0.1999	0.6929	0.8668	0.2811	1	0.6972	0.9053	0.1563	1	0.9018	0.125	0.0902	0.8961	0.6646	low
TCGA-50-6590	3.52877	1	1	0.1667	0.8131	0.8811	0.358	1	0.8736	0.9186	0.3149	0.9834	0.919	0.1434	0.1295	0.7105	2.92543	high
TCGA-50-6591	0.326027	0	1	0.1023	0.3259	0.8788	0.3869	1	0.8533	0.9627	0.3165	1	1	0.1015	0.1053	0.9008	0.32059	low
TCGA-50-6592	2.12877	1	1	0.1927	0.7241	0.7538	0.4716	0.9834	0.7298	0.8969	0.2625	1	0.8989	0.213	0.0556	0.888	2.3301	high
TCGA-50-6593	0.920548	0	1	0.0706	0.6745	1	0.4189	1	0.4211	0.8347	0.1465	1	0.978	0.145	0.1241	1	0.168213	low
TCGA-50-6594	1.0137	1	1	0.0778	0.5517	0.9005	0.462	1	0.735471	0.8939	0.2976	0.9167	0.9432	0.1679	0.1327	1	0.991228	low
TCGA-50-6595	0.517808	1	1	0.1428	0.8855	0.8286	0.3068	1	0.6207	0.8831	0.2943	0.9613	0.8288	0.1369	0.0556	1	1.84912	high
TCGA-50-6597	3.47397	0	1	0.2135	0.6592	0.875975	0.29432	1	0.9393	1	0.0443	1	0.884117	0.1074	0.0534778	1	1.21003	high
TCGA-50-6673	0.060274	1	0.985	0.0851	0.7946	0.7206	0.3919	1	0.7332	0.966	0.1927	1	0.9335	0.1462	0.0329	1	0.728165	low
TCGA-50-7109	0.843836	0	0.9867	0.0641	0.7036	0.7769	0.4108	1	0.685937	0.8286	0.2181	1	0.8783	0.1518	0.0784	1	0.530413	low
TCGA-50-8457	3.08219	0	0.9859	0.113	0.7437	0.8915	0.2913	1	0.7481	0.9452	0.1665	0.959	0.889	0.1196	0.073	1	1.21051	high
TCGA-50-8459	3.06575	0	0.9826	0.098	0.7488	0.9457	0.227	1	0.6598	0.8609	0.1679	0.982	0.9712	0.182	0.1131	1	0.500914	low
TCGA-50-8460	2.27123	0	1	0.1317	0.7437	0.8713	0.1795	1	1	0.8471	0.142	0.9274	0.9359	0.0761	0.0599	1	0.788513	low
TCGA-53-7624	2.85753	0	1	0.2223	0.6989	0.8915	0.3741	1	0.795	0.874	0.1837	1	0.8888	0.1343	0.0695	1	1.33999	high
TCGA-53-7626	2.54521	0	0.9922	0.1817	0.7098	0.9191	0.2366	1	0.7534	0.8761	0.2193	0.9921	0.8699	0.1692	0.0935	1	1.397	high
TCGA-53-7813	1.16164	0	1	0.1872	0.7632	0.83418	0.33581	1	0.4916	0.84432	0.2887	1	0.9641	0.0845	0.0751375	0.94224	0.29101	low
TCGA-53-A4EZ	2.93425	0	1	0.0758	0.7123	0.9644	0.2945	1	0.6961	1	0.1903	0.9444	1	0.1207	0.0873	1	0.579571	low
TCGA-55-1592	1.92055	0	0.9925	0.0721	0.7437	0.8713	0.1637	1	0.6493	0.9493	0.1607	0.9651	0.8842	0.1371	0.1002	1	0.48321	low
TCGA-55-1594	3.2274	0	1	0.1645	0.6252	0.8332	0.345	1	0.7724	0.8599	0.1847	1	0.8856	0.1855	0.1267	1	0.658932	low
TCGA-55-1595	4.05205	0	0.9938	0.0325	0.8227	0.7206	0.1854	1	0.722	0.7164	0.2337	0.9611	0.8808	0.0421	0.1837	1	0.0921972	low
TCGA-55-1596	5.65753	0	0.9812	0.1956	0.5335	0.8714	0.4286	1	0.5941	0.8968	0.2185	1	0.8769	0.126	0.0539	1	0.947109	low
TCGA-55-5899	2.54795	0	1	0.1518	0.6851	0.853	0.3719	1	0.7442	0.8925	0.2313	0.9096	0.8783	0.161	0.0784	1	2.03659	high
TCGA-55-6543	1.19178	1	1	0.1014	0.7316	1	0.4135	1	0.71689	0.9035	0.1296	0.9703	0.9143	0.1928	0.0261	1	1.97347	high
TCGA-55-6642	6.70959	0	1	0.156	0.8855	0.909071	0.4568	1	0.8358	0.881	0.2019	0.9724	0.9576	0.0975	0.0985	1	1.27063	high
TCGA-55-6712	0.468493	1	1	0.1283	0.69118	0.861244	0.32735	1	1	0.8721	0.1939	1	0.8121	0.2115	0.0624	0.8214	4.31268	high
TCGA-55-6968	3.54247	0	1	0.0772	0.6218	0.9226	0.4041	1	0.797	0.8466	0.2621	1	0.9188	0.1306	0	0.8605	1.24457	high
TCGA-55-6969	3.39452	1	1	0.2136	0.6891	0.9116	0.6015	1	0.6452	0.9571	0.2538	0.9864	0.9109	0.0976	0.0286	0.8035	3.0445	high
TCGA-55-6970	1.27123	0	1	0.1028	0.6824	0.9427	0.3764	1	0.7484	0.9514	0.2463	0.9891	0.9552	0.1469	0.0547	0.8782	1.25918	high
TCGA-55-6971	3.83562	0	1	0.1675	0.78	0.9003	0.4132	1	0.5926	0.9456	0.2069	0.9803	0.8971	0.1571	0.0183	1	1.78425	high
TCGA-55-6972	4.47123	0	1	0	0.6701	0.900637	0.2792	1	0.72075	0.5892	0.1597	0.98457	0.847	0.1138	0.0596	1	0.208255	low
TCGA-55-6975	0.323288	1	1	0.0964	0.8969	0.9141	0.431	1	1	0.9661	0.2428	0.9737	0.8736	0.1128	0.0286	0.8301	6.9511	high
TCGA-55-6978	0.482192	0	0.9911	0.1278	0.7586	0.9236	0.2112	1	0.712	0.8553	0.1883	0.9766	0.9645	0.1404	0.0376	1	0.653249	low
TCGA-55-6979	0.649315	0	1	0.1366	0.6496	0.8627	0.2198	1	0.8972	0.921	0.1753	0.9512	0.9647	0.1667	0.0734	1	0.818697	low
TCGA-55-6980	5.77808	0	1	0.0576	0.7437	0.906587	0.4434	1	0.5479	0.9472	0.248	1	0.8277	0.1929	0.0408	1	1.7158	high
TCGA-55-6981	3.77808	0	1	0	0.8107	1	0.3043	1	0.7442	0.9188	0.1735	1	0.9406	0.2287	0.0926	0.764	1.37178	high
TCGA-55-6982	2.72603	1	1	0.0796	0.8855	0.882671	0.5862	1	0.71195	0.9557	0.2546	0.9692	0.9178	0.2155	0.0431	0.6552	6.97865	high
TCGA-55-6983	7.73425	1	1	0.0672	0.6917	0.9034	0.269	1	0.7724	0.9552	0.2896	0.9889	0.9378	0.1623	0.0826	1	0.807683	low
TCGA-55-6984	2.08219	0	1	0.082	0.7119	0.8713	0.3012	1	0.743733	0.845	0.2595	0.9565	1	0.1491	0.0689	1	0.464116	low
TCGA-55-6985	3.37808	1	1	0.0716	0.7586	0.9457	0.2924	1	0.7273	0.8822	0.233	0.9768	0.9058	0.1803	0.1501	1	0.775617	low
TCGA-55-6986	8.93425	0	1	0.1852	0.7493	0.915111	0.3826	1	0.6857	0.907	0.1834	1	0.9112	0.1704	0.0408	1	1.45883	high
TCGA-55-6987	5.85479	1	0.9875	0.1594	0.5861	0.9355	0.3848	1	0.7843	0.8411	0.2168	0.961	0.9854	0.1819	0.0518	0.8485	1.56652	high
TCGA-55-7227	2.60822	1	1	0.054	0.6018	0.9427	0.4054	1	0.6452	0.8611	0.1053	0.9659	0.9121	0.1483	0.0322	1	0.541222	low
TCGA-55-7281	2.38904	1	1	0.1197	0.7437	1	0.1103	1	0.71365	0.8547	0.2486	1	0.9142	0.1551	0	1	1.00399	low
TCGA-55-7283	1.66849	0	1	0.1072	0.6476	0.9355	0.2192	1	0.8358	0.9512	0.2094	0.9613	0.8967	0.0647	0.0309	1	0.914513	low
TCGA-55-7284	0.665753	0	1	0.0706	0.7742	0.9551	0.2903	1	0.8622	0.8377	0.1624	0.9607	0.9064	0.1133	0.0616	1	0.965911	low
TCGA-55-7570	2.25753	0	1	0	0.6248	0.8657	0.4534	1	0.8136	0.8068	0.2115	1	0.913	0.2098	0.022	0.928	0.898649	low
TCGA-55-7573	1.33425	0	1	0.0695	0.7437	0.9207	0.264	0.9791	0.7105	1	0.1065	0.9631	0.9288	0.1415	0.0632	1	0.803648	low
TCGA-55-7574	2.72603	0	1	0.1444	0.8657	1	0.1812	1	0.6857	0.954	0.2125	0.979	0.8857	0.1105	0.0758	1	1.35681	high
TCGA-55-7576	1.83562	0	0.983	0.2161	0.5876	0.9077	0.3288	1	0.6787	0.9453	0.2209	0.9782	0.9548	0.1868	0.1202	1	1.08439	high
TCGA-55-7724	1.93151	0	1	0.1444	0.608567	0.9141	0.32421	1	0.8675	1	0.17516	1	0.823	0.171	0.09315	0.94318	2.32738	high
TCGA-55-7725	1.21096	1	0.9572	0.1305	0.641238	0.877933	0.32804	0.8673	0.6674	0.835	0.3636	0.9208	0.8662	0.1193	0.0646375	1	8.1276	high
TCGA-55-7726	1.7863	0	1	0.1882	0.64032	0.9551	0.30588	1	1	0.8691	0.2469	1	0.878	0.1814	0	1	4.30721	high
TCGA-55-7727	0.326027	0	1	0.1026	0.713367	1	0.31286	1	0.795	0.87733	0.17534	0.8702	0.9396	0.1404	0.0716889	1	2.02402	high
TCGA-55-7728	1.92877	0	1	0.1134	0.6221	0.8657	0.3916	1	0.703056	0.9069	0.1411	0.9792	0.8832	0.1698	0.1361	0.9018	0.669449	low
TCGA-55-7815	2.11781	1	1	0.1436	0.570917	1	0.32877	1	0.8254	1	0.19458	1	0.9659	0.1813	0.0897143	0.988267	1.16414	high
TCGA-55-7816	1.28219	0	0.9893	0.1888	0.5919	0.8855	0.4598	1	0.8216	0.8496	0.1882	0.9852	0.9675	0.1459	0.0204	1	1.23073	high
TCGA-55-7903	1.55342	0	0.9646	0.271	0.6074	0.7586	0.0684	1	0.9458	0.8753	0.1519	1	0.9081	0.0606	0.0501	0.8626	0.792979	low
TCGA-55-7907	0.939726	0	1	0.1317	0.70534	0.853	0.3314	1	0.8136	0.9353	0.2086	1	0.9438	0.1757	0.0352	1	1.05211	high
TCGA-55-7910	2.84932	1	1	0.189	0.78	1	0.3826	1	0.6056	0.8952	0.199	1	0.9434	0.1265	0.0716111	1	0.968907	low
TCGA-55-7911	1.47123	0	1	0.2043	0.8376	0.9457	0.2828	1	0.6667	0.7999	0.2234	0.9848	0.8853	0.2265	0.0764	1	2.0924	high
TCGA-55-7913	1.53699	0	1	0.1384	0.7253	0.9009	0.2787	1	0.708	0.9525	0.2554	0.9731	0.9124	0.1577	0.0772	1	1.18219	high
TCGA-55-7914	0.512329	0	0.9842	0.2124	0.654	0.8286	0.1782	0.9827	0.8136	0.9625	0.2163	0.9803	0.9543	0.1884	0.0817	1	1.29457	high
TCGA-55-7994	1.65205	0	1	0.1208	0.7355	0.9003	0.448	1	0.6572	0.8486	0.2017	0.9864	0.8973	0.2007	0.0803	1	1.18638	high
TCGA-55-7995	2.43562	0	1	0.0863	0.6462	0.8245	0.2515	1	0.6857	0.9261	0.181	0.9897	0.9219	0.1422	0.1151	1	0.264258	low
TCGA-55-8085	2.47671	1	0.9534	0.2032	0.7241	0.8417	0.3604	1	0.8451	0.8854	0.2352	0.9855	0.9084	0.2024	0.0616	0.9547	4.92615	high
TCGA-55-8087	1.26575	0	0.9813	0	0.6997	0.9263	0.1854	1	0.8	0.8866	0.1234	0.989	0.9365	0.1449	0.1221	1	0.318536	low
TCGA-55-8089	1.92329	1	1	0.1708	0.6913	0.9355	0.3233	1	0.6707	0.9023	0.1648	0.9776	0.8963	0.161	0.14	1	0.782147	low
TCGA-55-8090	1.63836	1	1	0.1486	0.7564	0.9687	0.3198	1	0.8479	0.9283	0.2122	1	0.9127	0.2058	0.0159	1	3.1723	high
TCGA-55-8091	1.64384	1	1	0.115	0.7488	0.9617	0.3342	1	0.6809	0.8588	0.2757	0.9823	0.9809	0.2034	0.0336	0.8737	1.48593	high
TCGA-55-8092	0.421918	0	0.9889	0.1037	0.6929	0.7343	0.354	0.9942	0.7843	0.7719	0.1345	0.9875	0.9852	0.1245	0	0.9138	0.327569	low
TCGA-55-8094	1.48219	1	1	0.0339	0.6592	0.8855	0.6354	1	0.8533	0.8134	0.1286	1	0.7488	0.095	0.0826	1	1.47261	high
TCGA-55-8096	1.96986	0	1	0.069	0.7396	0.9312	0.3932	1	0.6358	0.8891	0.1707	0.9794	0.9252	0.1594	0.0392	1	0.784143	low
TCGA-55-8097	1.30411	0	1	0.0689	0.6809	0.957	0.3291	1	0.7138	0.8817	0.1453	0.9735	0.9675	0.1069	0.1708	1	0.228125	low
TCGA-55-8203	1.49863	1	1	0.1739	0.7154	1	0.2538	1	0.5926	0.9495	0.2731	0.9832	0.9221	0.133	0.022	1	1.40194	high
TCGA-55-8204	1.41096	1	1	0.1212	0.941	0.8341	0.271	1	0.8972	0.8809	0.1744	0.9716	0.9216	0.2257	0.0632	1	2.14811	high
TCGA-55-8205	1.6411	1	1	0.2019	0.6657	0.8969	0.3043	1	0.8889	0.8306	0.2021	0.9637	0.9194	0.1289	0.0307	0.7937	2.07999	high
TCGA-55-8206	2.43288	1	1	0.1149	0.7312	0.957	0.2759	0.995	0.8412	0.8084	0.1583	0.9649	0.9045	0.1733	0.0635	0.903	1.51193	high
TCGA-55-8207	2.67671	0	0.9853	0.0507	0.853	1	0.4569	1	0.6043	0.898	0.1821	0.9791	0.8735	0.1115	0.0257	0.8988	2.19043	high
TCGA-55-8208	1.84658	1	1	0.1964	0.6286	0.9207	0.2427	1	0.7724	0.9398	0.3142	0.9883	1	0.1656	0.0336	1	1.09913	high
TCGA-55-8299	1.28493	0	1	0.2296	0.7946	0.7326	0.1601	0.9824	0.6516	0.955	0.1672	0.9829	0.9427	0.1732	0.2581	1	0.232562	low
TCGA-55-8301	1.46301	0	1	0.1341	0.7251	0.9631	0.1637	0.9946	0.8	0.9279	0.2139	0.9848	0.97	0.1285	0.0679	0.9151	0.800929	low
TCGA-55-8302	1.30959	0	1	0.1131	0.7094	0.9531	0.2258	1	0.5926	0.9326	0.138	1	0.9115	0.1801	0.0188	1	0.712164	low
TCGA-55-8505	1.20548	1	1	0.2225	0.5371	1	0.5035	1	0.8889	0.8399	0.1697	0.9519	1	0.0995	0	0.8489	2.14026	high
TCGA-55-8506	0.030137	0	0.9862	0.1553	0.853	0.8627	0.4336	1	0.8047	0.8897	0.1822	1	0.912	0.1245	0.0501	1	1.71758	high
TCGA-55-8507	1.14521	1	0.9583	0.152	0.7371	0.9297	0.3343	1	0.7785	0.8545	0.1129	1	0.9448	0.106	0.0249	1	1.23157	high
TCGA-55-8508	1.69041	1	1	0.2406	0.6192	0.8915	0.4806	0.9882	0.7843	0.8885	0.2293	1	0.9616	0.1221	0.0456	1	1.30003	high
TCGA-55-8510	1.47671	1	0.9733	0.1628	0.7538	1	0.2279	1	0.8533	0.9224	0.1298	1	0.8404	0.1553	0.0352	0.9458	4.27189	high
TCGA-55-8511	1.51233	0	1	0.108	0.6817	0.9018	0.3092	1	0.7843	0.8583	0.1148	0.9835	1	0.1943	0.1131	1	0.365055	low
TCGA-55-8512	1.66301	0	1	0.0499	0.6893	0.90965	0.3268	1	0.7179	0.8041	0.1218	0.9832	0.9064	0.1412	0.0397	0.9144	0.500659	low
TCGA-55-8513	2.16712	1	1	0.1046	0.5708	0.917171	0.3173	1	0.8932	0.962	0.1897	0.9849	0.9582	0.2269	0.0352	1	1.47984	high
TCGA-55-8514	1.42466	1	0.9153	0.0171	0.745178	1	0.4017	1	0.6667	0.8242	0.1572	0.9565	0.9632	0.0917	0.0679	1	1.53118	high
TCGA-55-8614	1.46849	0	1	0	0.6255	0.8713	0.4069	1	0.694	0.8406	0.1703	0.9861	0.9512	0.255	0.0556	1	0.517227	low
TCGA-55-8615	1.22192	0	1	0.1167	0.6286	1	0.33	1	0.6207	0.9405	0.2237	0.9311	0.9433	0.1691	0.0408	0.895	1.69359	high
TCGA-55-8616	0.131507	0	1	0.1375	0.7558	0.9457	0.2962	0.9667	0.72595	0.9553	0.2662	1	0.8936	0.1358	0.1235	1	1.40751	high
TCGA-55-8619	1.13973	0	1	0.081	0.5865	1	0.313	1	0.6452	0.8729	0.2191	1	0.9352	0.1101	0.0784	0.8734	0.44399	low
TCGA-55-8620	1.0274	0	1	0.2677	0.6851	0.7691	0.2463	0.9569	0.7843	0.8825	0.2622	1	0.9198	0.1857	0.0485	1	1.64938	high
TCGA-55-8621	1.41096	0	1	0.0893	0.5301	0.9063	0.3314	1	0.8308	0.8937	0.225	0.9761	0.8742	0.1741	0.0313	0.8652	1.65929	high
TCGA-55-A48X	1.88767	1	1	0.1758	0.8073	0.906267	0.3896	1	0.7724	0.9208	0.1518	0.9272	0.9444	0.1501	0.0711	1	1.92217	high
TCGA-55-A48Y	1.72603	0	1	0.1729	0.6592	0.8657	0.3112	1	0.731329	0.9677	0.2155	0.9814	0.8685	0.1082	0.1655	1	0.667717	low
TCGA-55-A48Z	1.78356	0	1	0.1586	0.6435	1	0.2924	1	1	0.7811	0.2661	0.9613	0.8409	0.1052	0.119	1	2.17456	high
TCGA-55-A490	0.271233	0	1	0	0.65496	0.899471	0.1995	1	1	0.8337	0.1841	0.9492	0.85536	0.1962	0.09685	1	1.14377	high
TCGA-55-A491	1.71507	0	1	0.1568	0.6031	0.8969	0.2293	1	0.8216	0.8868	0.1849	1	0.9606	0.1761	0.0387	0.9179	0.749437	low
TCGA-55-A492	1.63288	0	1	0.1361	0.7043	0.9063	0.29734	1	0.78205	0.8384	0.1805	0.9296	1	0.1005	0.05063	1	0.551319	low
TCGA-55-A493	0.0767123	1	1	0.2691	0.7558	0.9207	0.4345	1	0.8	0.8916	0.196	0.9862	0.884	0.2315	0.08	0.8306	6.40864	high
TCGA-55-A494	1.31781	1	1	0.152	0.7719	0.9021	0.2743	1	0.4211	0.9145	0.1784	1	0.9635	0.2046	0	0.9283	0.634835	low
TCGA-55-A4DF	1.20548	1	0.9852	0.0903	0.7719	0.8596	0.3006	1	0.7179	0.8488	0.1891	0.9504	0.8959	0.1256	0	1	1.23881	high
TCGA-55-A4DG	1.66575	0	1	0.0731	0.6989	0.8131	0.2477	0.9805	0.8136	0.8384	0.1266	1	0.9475	0.1517	0	1	0.423882	low
TCGA-55-A57B	1.49589	0	1	0.1182	0.6592	0.7946	0.3838	1	0.8593	0.8901	0.1667	0.9804	0.9563	0.2931	0.0362	0.9643	1.62834	high
TCGA-62-8394	0.380822	1	1	0.1625	0.6592	0.8752	0.216	1	0.8406	0.9345	0.2542	1	0.8828	0.1949	0.0286	0.919	2.12165	high
TCGA-62-8395	3.33151	0	0.9768	0	0.7719	0.9531	0.326	1	0.5378	0.9666	0.2237	0.9855	0.9138	0.1256	0.0564	1	0.738801	low
TCGA-62-8397	3.53151	1	1	0	0.5919	0.88415	0.7126	0.8841	0.6857	0.5818	0.1388	0.948	0.887	0.2289	0.04525	1	1.95154	high
TCGA-62-8398	1.21644	0	1	0.0985	0.8097	0.8896	0.4471	1	0.6598	0.9077	0.2864	0.9883	0.9318	0.1639	0.038	1	1.42803	high
TCGA-62-8399	7.3863	0	1	0.0582	0.7206	0.8097	0.558	1	0.7483	0.8661	0.2667	0.9669	0.9286	0.0739	0.0766	0.7683	0.856305	low
TCGA-62-8402	4.10411	0	0.9846	0.1499	0.7166	0.853	0.376	1	0.704357	0.879	0.2404	1	0.9007	0.1703	0.0271	1	1.54585	high
TCGA-62-A46O	3.98356	0	1	0	0.4916	0.9018	0.4789	1	0.6667	1	0.1071	1	0.8656	0.094	0.0387	0.6555	0.687108	low
TCGA-62-A46P	1.6274	0	1	0.1159	0.8212	0.889175	0.32173	1	0.686271	0.8513	0.2475	1	1	0.1076	0.0642875	1	0.374501	low
TCGA-62-A46R	4.72603	0	1	0.2661	0.4916	0.9207	0.2099	1	0.747675	1	0.1244	1	1	0.1945	0.08088	1	0.574819	low
TCGA-62-A46S	4.52877	1	0.9656	0.0762	0.6898	0.6851	0.6008	1	0.719567	0.9083	0.1782	0.9866	0.9163	0.1133	0.0556	1	0.770321	low
TCGA-62-A46U	5.66301	0	1	0.1508	0.7668	0.7946	0.2642	1	0.6557	0.7674	0.1658	0.9863	0.9827	0.162	0.0797	1	0.224382	low
TCGA-62-A46V	6.02466	1	1	0.0504	0.7046	0.9175	0.1812	1	0.737044	0.9056	0.2196	0.9709	0.9128	0.1895	0	0.9431	1.12755	high
TCGA-62-A46Y	1.13425	1	1	0.0463	0.6431	0.8915	0.5408	1	0.8972	0.8094	0.1002	0.9768	0.9719	0.1621	0	1	0.833469	low
TCGA-62-A470	3.27123	0	1	0	0.4916	0.8773	0.36127	1	0.71476	0.7143	0.2075	1	0.8696	0.1756	0	1	0.371371	low
TCGA-62-A471	3.4137	0	0.9765	0.0644	0.8003	0.8286	0.4946	1	0.738133	0.8247	0.1936	1	0.9137	0.089	0.0369	1	0.788794	low
TCGA-62-A472	2.49315	0	1	0.1399	0.5708	0.894617	0.31278	1	0.6231	1	0.0598	1	0.7686	0.234	0.1727	1	0.955054	low
TCGA-64-1676	4.73425	0	1	0.1447	0.6351	0.833788	0.271	1	0.635825	0.916	0.274	1	0.895786	0.1816	0.06228	0.9244	0.795072	low
TCGA-64-1677	1.72055	0	1	0.2382	0.7801	0.879471	0.2941	1	0.70395	0.6684	0.1641	1	1	0.183	0.07695	1	0.385405	low
TCGA-64-1678	3.25753	0	1	0.1249	0.6473	0.7947	0.36489	1	0.589467	0.7338	0.2258	0.98194	0.959	0.1502	0.0712333	0.8048	0.286592	low
TCGA-64-1679	6.81644	1	1	0.1365	0.7074	0.9164	0.3871	1	0.7916	0.8839	0.1935	0.9917	0.8865	0.1182	0.0528	0.8225	1.5938	high
TCGA-64-1680	3.08493	0	1	0	0.6423	0.8417	0.0891	1	0.715571	0.7789	0.1509	0.9547	0.9389	0.042	0.1327	1	0.0538433	low
TCGA-64-1681	3.19726	1	1	0.1333	0.7303	0.9263	0.2941	1	0.7273	0.8884	0.1529	1	0.8956	0.1594	0.0322	1	1.01129	high
TCGA-64-5774	7.33151	0	1	0.1166	0.6989	0.9063	0.4191	1	0.5217	0.79	0.1861	1	0.9387	0.0964	0	0.8434	0.437826	low
TCGA-64-5775	0.169863	0	1	0.059	0.7493	0.8764	0.3142	1	0.70685	0.9502	0.3193	0.9512	0.9653	0.1573	0.0408	1	1.05642	high
TCGA-64-5778	3.57534	0	1	0.0914	0.5696	0.7946	0.358	0.984	0.7135	0.855	0.2156	1	0.7527	0.1489	0.06429	1	1.01812	high
TCGA-64-5779	2.36712	1	0.977	0.0933	0.8855	0.909433	0.4531	1	0.708	0.7792	0.2043	1	0.8873	0.1177	0.0485	1	1.43354	high
TCGA-64-5781	4.27123	1	0.9568	0.2333	0.6989	0.904338	0.1782	1	0.70202	0.8236	0.2056	1	1	0.0753	0	1	0.697953	low
TCGA-64-5815	2.3726	0	1	0.1282	0.6745	0.9142	0.3406	1	0.766	0.8932	0.1892	0.9255	0.944	0.2321	0.0518	1	2.0302	high
TCGA-67-3770	1.67123	0	1	0.1061	0.6929	0.875533	0.1839	1	1	1	0.0723	1	0.8849	0.3176	0	1	3.65637	high
TCGA-67-3771	1.67123	1	1	0.1785	0.7437	1	0.1849	1	0.677675	1	0.229	0.9724	0.8823	0.1615	0	1	2.95152	high
TCGA-67-3772	1.56986	0	1	0.1122	0.7287	0.7946	0.2924	1	1	0.8726	0.1744	0.9787	0.9779	0.1363	0.0908	0.8757	0.646883	low
TCGA-67-3773	1.16986	0	0.9825	0.0966	0.5417	0.89597	0.34139	1	0.6747	0.933	0.0615	1	0.8134	0.1235	0.2032	1	0.346868	low
TCGA-67-3774	1.05479	0	1	0.0499	0.6423	0.885689	0.2526	1	0.5769	0.8477	0.1874	0.9711	0.8685	0.1102	0.1327	1	0.214767	low
TCGA-67-4679	1.2274	0	1	0	0.6111	1	0.1712	1	0.6972	0.6783	0.1537	0.9608	0.915	0.158	0.1202	1	0.183278	low
TCGA-67-6215	0.476712	0	1	0.0632	0.8855	0.8441	0.3935	1	0.7236	0.8699	0.1686	0.9839	0.9322	0.0903	0.0238	1	0.594299	low
TCGA-67-6216	0.386301	1	1	0.1901	0.7111	0.9141	0.345	0.9739	0.732671	0.9189	0.2262	0.9639	0.8506	0.1732	0.0266	1	4.1446	high
TCGA-67-6217	1.15616	1	0.9722	0.0222	0.8657	0.8131	0.3883	1	0.4923	0.9183	0.1317	0.9613	0.8687	0.1118	0.1166	1	0.483447	low
TCGA-69-7760	0.553425	0	1	0.1296	1	1	0.5731	1	0.717889	0.9629	0.1661	1	1	0.1222	0.0758	0.9157	2.0306	high
TCGA-69-7761	0.509589	1	0.9757	0.1393	0.853	1	0.5035	1	0.8386	0.9248	0.2004	0.9876	0.9007	0.1296	0.0348	1	5.91425	high
TCGA-69-7763	1.89041	0	0.9801	0.0909	0.6031	0.8627	0.3197	1	0.70414	0.7564	0.1345	1	0.9683	0.1372	0.1353	1	0.161892	low
TCGA-69-7764	1.13425	0	1	0.077	0.8627	1	0.4132	1	0.8791	0.8901	0.273	1	0.9305	0.1619	0.1453	1	1.73592	high
TCGA-69-7765	0.452055	0	1	0.1347	0.71288	1	0.1986	1	0.8791	0.8995	0.2185	1	0.9545	0.1349	0.1053	1	0.788259	low
TCGA-69-7973	0.630137	1	0.9938	0.1312	0.7138	0.9096	0.3829	1	0.7287	0.9262	0.2542	1	0.9042	0.1445	0.0132	1	1.719	high
TCGA-69-7974	0.50411	1	1	0.1406	0.6885	0.9289	0.409	1	0.6393	0.9257	0.223	0.9727	0.8915	0.129	0.0309	1	1.40587	high
TCGA-69-7978	0.367123	0	1	0.1574	0.6851	1	0.2912	1	0.794	0.9373	0.2152	0.9857	0.9589	0.1641	0.0498	1	1.48631	high
TCGA-69-7979	1.11781	1	1	0.0846	0.6745	0.9116	0.2324	1	0.7556	0.8688	0.1998	0.986	0.8672	0.1291	0.0276	0.869	0.986372	low
TCGA-69-7980	1.12603	1	1	0.0832	0.7185	0.9484	0.6338	1	0.7442	0.8689	0.0948	0.9731	0.9181	0.1461	0	1	1.75615	high
TCGA-69-8253	1.16712	0	1	0.0674	0.705	0.9236	0.1877	1	0.8047	0.908	0.2129	0.9496	0.868	0.1242	0.1131	0.9463	0.88113	low
TCGA-69-8254	1.12055	1	0.9797	0.1923	0.6248	0.7979	0.2215	1	0.8099	0.9508	0.2447	0.9872	0.9031	0.1404	0.1097	1	0.926956	low
TCGA-69-8255	0.353425	0	0.9771	0.3836	0.6735	0.9063	0.3104	1	0.6857	0.8512	0.2306	0.9911	0.8968	0.0888	0.0904	0.768	2.71793	high
TCGA-69-8453	2.2274	1	1	0.1202	0.7473	0.9103	0.2565	0.9779	0.9479	0.8746	0.1924	0.9632	0.8671	0.1468	0.0628	0.842	3.0593	high
TCGA-69-A59K	1.61918	0	1	0.2169	0.853	0.8212	0.2052	1	0.795	0.8184	0.1801	0.9709	0.9114	0.1214	0.1397	0.8224	0.779107	low
TCGA-71-6725	0.70137	0	1	0.0348	0.598	0.8855	0.3593	1	0.9076	0.966	0.1697	0.9737	0.9787	0.1273	0.0329	1	0.611616	low
TCGA-71-8520	0.575342	0	1	0.2363	0.7558	0.8969	0.3639	1	0.8	0.8981	0.2398	1	0.9126	0.1683	0.0496	0.8788	2.84296	high
TCGA-73-4658	4.38356	0	1	0.1236	0.3767	0.885856	0.4908	1	0.7273	0.8644	0.2318	1	0.9136	0.1536	0.1039	1	0.443273	low
TCGA-73-4659	1.94795	0	0.9891	0.0575	0.6137	0.8774	0.5265	1	0.7046	0.8214	0.2459	1	0.904	0.1326	0.0789	1	0.642339	low
TCGA-73-4662	6.89041	0	0.9844	0.1127	0.7946	0.7946	0.4147	0.9933	0.7398	0.8948	0.1755	0.989	0.9115	0.0591	0.0985	0.9491	0.558874	low
TCGA-73-4666	2.19178	1	1	0.2003	0.7343	0.8347	0.2565	1	0.8358	0.9002	0.325	0.9885	0.932	0.1704	0.0753	1	1.46481	high
TCGA-73-4668	1.27945	0	0.9932	0.1015	0.6018	0.9355	0.4209	1	0.8013	0.8901	0.2235	1	0.9147	0.1392	0.0758	0.9653	1.0266	high
TCGA-73-4670	0.358904	0	1	0.1527	0.6873	0.9263	0.5508	1	0.8584	0.8153	0.1679	1	0.8771	0.1515	0.0579	1	1.97739	high
TCGA-73-4675	2.52603	0	1	0.0785	0.676	0.9696	0.3846	1	0.698278	0.8314	0.1759	0.9371	0.9191	0.1205	0	1	1.10188	high
TCGA-73-4676	0.769863	0	1	0.1139	0.6592	0.9175	0.4723	1	0.6598	0.7846	0.309	1	0.9456	0.0763	0.0849	0.8625	0.500341	low
TCGA-73-4677	0.10411	0	1	0.0504	0.6941	0.8286	0.3147	1	0.8584	0.8238	0.2262	1	0.8928	0.1405	0.0577	0.9371	0.627535	low
TCGA-73-7498	3.25753	0	1	0.0222	0.7609	0.5752	0.3328	1	0.6562	0.8735	0.209	0.9859	0.8973	0.1478	0.1099	0.9185	0.159961	low
TCGA-73-7499	4.19452	1	1	0.1245	0.7437	0.8665	0.3846	1	0.6857	0.899	0.1573	1	0.9614	0.1189	0.0556	1	0.434851	low
TCGA-73-A9RS	0.931507	0	1	0.3411	0.7838	0.866067	0.3964	1	0.722814	1	0.178	1	0.9291	0.1107	0.1053	1	1.64005	high
TCGA-75-5122	0.00273973	0	1	0.0839	1	1	0.3516	0.9905	0.6857	0.8821	0.2451	0.9255	0.9135	0.154	0.0369	1	3.8214	high
TCGA-75-5125	5.55342	1	1	0.1106	0.7946	0.9312	0.4524	1	0.6733	0.7248	0.3136	0.9756	0.9277	0.1074	0.0599	1	0.849125	low
TCGA-75-5126	0.00273973	0	1	0.1297	0.7586	0.7719	0.31089	1	0.6857	0.8941	0.168	0.9703	1	0.2045	0.0431	1	0.483975	low
TCGA-75-5146	6.48767	1	1	0.1397	0.6394	1	0.2924	1	0.45	0.8639	0.2969	1	0.9782	0.0902	0	0.8289	0.483794	low
TCGA-75-5147	3.65205	1	0.9913	0.2229	0.6524	0.8286	0.2655	1	0.8842	0.926	0.1914	0.9706	0.8998	0.2018	0.0784	1	2.11591	high
TCGA-75-6203	0.00273973	1	1	0.0789	0.7838	1	0.0813	0.9685	0.8451	0.9272	0.1673	1	0.9396	0.1481	0.0724	1	0.856507	low
TCGA-75-6205	0.00273973	0	1	0.2905	0.6394	0.7437	0.397	1	0.5479	0.8941	0.1925	1	0.8263	0.1875	0.0188	1	1.46453	high
TCGA-75-6206	7.09589	0	0.9842	0.0964	0.8969	1	0.2524	1	0.8358	0.9137	0.2031	0.9496	0.8801	0.1222	0.0849	1	2.96957	high
TCGA-75-6207	0.00273973	0	1	0.1361	0.5708	0.853	0.3826	1	0.7742	0.776	0.2039	1	0.9189	0.1624	0.0485	1	0.536968	low
TCGA-75-6211	0.00273973	1	1	0.1194	0.8476	0.8788	0.4236	1	0.9325	0.9461	0.2758	0.9121	0.9088	0.1565	0.0297	0.5473	13.3262	high
TCGA-75-6212	4.15342	0	1	0.07	0.6701	0.907425	0.32598	1	0.8421	0.8813	0.2007	0.9378	1	0.2661	0.0873	1	1.2063	high
TCGA-75-6214	3.05479	0	0.9919	0.1192	0.6898	0.8752	0.3291	1	0.9547	0.8923	0.1685	0.9893	0.969	0.1305	0.0462	0.9077	1.04376	high
TCGA-75-7025	9.05479	1	1	0	0.8424	1	0.3593	1	0.5479	0.9527	0.1492	0.9873	0.9708	0.1895	0.047	1	0.638649	low
TCGA-75-7027	8.38082	0	1	0.1481	0.8398	0.9063	0.4025	1	0.8584	0.8417	0.2138	1	0.9271	0.1075	0.0524	0.9578	1.36256	high
TCGA-75-7030	0.00273973	0	1	0.0682	0.7875	0.84135	0.3406	1	0.3926	0.9313	0.1253	0.9795	0.8215	0.1235	0.0784	1	0.381988	low
TCGA-75-7031	0.00273973	1	0.9496	0	0.6803	0.886633	0.5273	1	0.69945	1	0.1942	1	0.8795	0.1383	0.012	1	2.5817	high
TCGA-78-7143	13.5918	0	0.9762	0.1257	0.6007	0.7606	0.3741	1	0.4031	0.8461	0.1816	1	0.9099	0.0928	0	1	0.225893	low
TCGA-78-7145	2.26301	1	1	0.089	1	0.9705	0.2258	1	0.6857	0.9072	0.1208	0.9326	0.8944	0.0906	0	0.7922	2.29263	high
TCGA-78-7146	0.473973	0	1	0.1833	0.7946	0.7355	0.4498	1	0.5926	0.9239	0.2491	0.9881	0.9857	0.1794	0.1156	0.6306	0.886973	low
TCGA-78-7147	1.60548	1	1	0.1668	0.6481	1	0.4914	1	1	0.92	0.1627	0.9724	0.9544	0.1458	0	0.8994	4.62885	high
TCGA-78-7148	1.71507	1	1	0.2089	0.6535	0.8286	0.2894	1	0.8791	0.9651	0.2158	0.9888	0.9293	0.1175	0.0536	0.7642	1.58331	high
TCGA-78-7149	10.7945	0	1	0.0855	0.7499	0.906186	0.3826	1	0.668675	0.7784	0.1011	1	0.8732	0.1693	0	1	0.777377	low
TCGA-78-7150	1.82466	1	1	0.1372	0.66944	1	0.4043	1	0.8932	1	0.2378	1	0.9411	0.1	0.0175	0.7049	3.55122	high
TCGA-78-7152	3.32877	0	1	0.1064	0.6929	0.8855	0.2924	1	0.690863	0.8131	0.1233	0.9626	0.9038	0.1804	0.0257	1	0.71928	low
TCGA-78-7153	9.9589	0	1	0.0426	0.7861	0.7946	0.437	1	0.703	0.8309	0.2884	1	1	0.1125	0.0518	1	0.286479	low
TCGA-78-7154	1.62466	0	1	0	0.598	0.9393	0.3502	1	0.5669	0.9221	0.2949	1	0.9245	0.1554	0.2429	0.8173	0.227895	low
TCGA-78-7155	3.20822	1	0.9711	0.132511	0.679778	0.853	0.5535	1	0.6056	0.9215	0.2418	1	0.9295	0.1751	0.1327	1	1.10964	high
TCGA-78-7156	2.67397	0	1	0.0824	0.6683	0.919514	0.4025	1	0.7442	0.8023	0.2123	1	0.9206	0.148	0.0624	1	0.605995	low
TCGA-78-7158	0.490411	0	1	0.0756	0.781	0.9393	0.379	1	0.6452	0.8161	0.2454	1	0.9065	0.1855	0.0496	1	0.98021	low
TCGA-78-7159	5.40822	1	1	0.0901	0.6701	1	0.3722	1	0.7442	0.9347	0.1685	1	0.9396	0.1175	0.0352	0.8645	1.03758	high
TCGA-78-7160	1.90959	1	1	0.1172	0.8286	0.7606	0.4294	1	0.6857	0.864	0.2659	1	0.9488	0.1387	0.0873	1	0.490568	low
TCGA-78-7161	0.79726	0	0.9757	0.0546	0.7174	0.8855	0.4601	1	0.5669	0.9593	0.167	1	0.8789	0.1089	0.0955	0.818	0.896045	low
TCGA-78-7162	8.68219	0	1	0.1138	0.78	0.7838	0.271	1	0.5096	0.906	0.1746	0.9575	0.9195	0.165	0.1039	1	0.327629	low
TCGA-78-7163	19.8575	1	1	0.1253	0.697	0.6171	0.1803	1	0.466	0.8784	0.1745	1	0.9444	0.1704	0.2945	1	0.0282846	low
TCGA-78-7166	0.706849	1	1	0.0353	0.7281	1	0.6391	0.8039	0.66164	0.8855	0.3013	0.8695	0.8983	0.2103	0.05899	1	33.0306	high
TCGA-78-7167	7.34521	1	0.9814	0	0.7547	0.9207	0.4099	1	0.6598	0.8874	0.205	1	0.8672	0.1115	0.0344	1	0.908619	low
TCGA-78-7220	2.21096	1	1	0.1497	0.7946	0.8332	0.6203	1	0.7724	0.8872	0.2413	0.9805	0.9346	0.1225	0.0985	1	1.36852	high
TCGA-78-7535	2.6	0	1	0.047	0.8354	0.9427	0.1143	1	0.594786	0.965	0.1428	1	0.8691	0.1072	0.0653	0.9353	0.443264	low
TCGA-78-7536	0.668493	0	0.992	0.1464	0.739	0.8559	0.3043	1	0.9458	0.9512	0.2295	1	0.9069	0.112	0.0687	0.925	1.64819	high
TCGA-78-7537	4.44384	0	1	0.0431	0.7214	0.9141	0.2761	1	0.696175	0.891	0.1932	0.9845	0.9378	0.1577	0	1	0.655103	low
TCGA-78-7539	2.16712	0	1	0.0674	0.7174	0.8286	0.2814	1	0.8358	0.8966	0.2428	0.9832	0.9572	0.1006	0.2945	1	0.135738	low
TCGA-78-7540	3.27945	0	1	0.1027	0.7908	0.7875	0.1782	1	0.729537	0.9265	0.1392	0.9543	0.9821	0.2034	0.0518	1	0.488799	low
TCGA-78-7542	0.879452	0	1	0.1058	0.6351	0.9034	0.4126	1	0.7176	0.9536	0.2328	1	0.9388	0.1763	0.0278	0.7989	1.53666	high
TCGA-78-7633	4.1863	0	1	0	0.6803	0.8417	0.2145	1	0.7724	0.8429	0.182	0.9606	0.8958	0.1038	0.0734	0.9358	0.304225	low
TCGA-78-8640	19.3479	0	1	0.0662	0.6486	0.8227	0.4314	1	0.6857	0.8898	0.308	0.9843	0.9278	0.1284	0.0734	0.8836	0.638381	low
TCGA-78-8648	3.31233	0	1	0.1498	0.7946	0.922175	0.5179	0.9867	0.5333	0.9375	0.1949	0.9893	0.9659	0.2308	0.0322	1	1.86906	high
TCGA-78-8655	6.46575	1	1	0.1191	0.6989	0.7719	0.3455	1	0.8791	0.8963	0.1707	0.983	0.8223	0.0747	0.0322	1	0.970457	low
TCGA-78-8660	0.879452	1	1	0.1073	0.7899	0.8131	0.2768	1	0.56	0.9176	0.204	1	0.9011	0.1653	0.0841	1	0.424198	low
TCGA-78-8662	9.20822	0	1	0	0.45	0.8823	0.3215	1	0.6857	0.8557	0.2309	1	0.9302	0.1664	0.04314	1	0.24284	low
TCGA-80-5607	0.00273973	1	1	0.1212	0.8376	0.894733	0.4296	1	1	0.9002	0.2767	0.9798	0.8712	0.1841	0.0689	1	5.40684	high
TCGA-80-5608	7.7589	0	0.9881	0.0953	0.6858	0.8788	0.3516	1	0.7724	0.8802	0.198	1	0.9228	0.1317	0.053	0.9142	0.844787	low
TCGA-80-5611	7.10959	0	0.9803	0.1054	0.6381	0.853	0.2333	1	0.71749	0.9036	0.1331	1	0.9748	0.1001	0.0322	1	0.284714	low
TCGA-83-5908	2.25753	1	0.987	0.1226	0.7027	0.8969	0.3314	1	0.7179	0.9734	0.2401	0.9852	0.9313	0.1926	0.1967	1	0.839851	low
TCGA-86-6562	1.03014	0	1	0.1128	0.6769	0.8286	0.2181	1	0.5217	0.9108	0.2142	0.9812	0.8588	0.1577	0.1453	1	0.309006	low
TCGA-86-6851	0.490411	0	0.9872	0.14	0.5383	0.9063	0.4334	0.9967	0.9341	0.8982	0.1957	0.9817	0.9601	0.1961	0.0997	1	1.46558	high
TCGA-86-7701	2.59452	0	1	0	0.69689	1	0.2366	1	0.7273	0.8609	0.1821	0.954	0.978	0.1406	0.0873	1	0.360871	low
TCGA-86-7711	2.86575	0	1	0.076	0.6074	0.6592	0.3707	1	0.8358	0.92	0.1954	1	0.9644	0.1688	0.039	0.9003	0.354325	low
TCGA-86-7713	3.16986	0	0.9978	0.0385	0.6118	0.9018	0.4746	1	0.7442	0.9112	0.2172	0.9799	0.9589	0.1602	0.0599	1	0.686575	low
TCGA-86-7714	1.71233	1	1	0.2075	0.6851	0.5752	0.3469	1	0.722478	0.9485	0.2714	1	1	0.1741	0.0297	1	0.374053	low
TCGA-86-7953	2.73151	0	0.9824	0.1089	0.7488	0.9289	0.5237	1	0.8	0.945	0.2003	0.9568	0.8856	0.1429	0.092	1	3.28768	high
TCGA-86-7954	1.65753	0	0.9751	0.142	0.6592	0.8487	0.3042	1	0.6169	0.9313	0.1836	1	0.902	0.1365	0.0761	1	0.656862	low
TCGA-86-7955	2.93699	0	1	0.0494	0.7221	0.8969	0.3386	1	0.5479	0.7938	0.1134	1	0.9061	0.0994	0.0352	0.9075	0.235008	low
TCGA-86-8054	3.14521	1	1	0.0992	0.6721	1	0.4073	1	0.4634	0.8222	0.3088	0.9798	0.9783	0.1137	0.0297	1	0.470643	low
TCGA-86-8055	0.339726	0	1	0.2832	0.7303	0.7946	0.3196	1	0.8985	0.8917	0.2186	0.9847	0.9167	0.2596	0.0551	1	3.62592	high
TCGA-86-8056	0.380822	0	0.9928	0.092	0.7206	0.8286	0.3826	0.9842	0.716	0.8814	0.1597	0.9444	0.9197	0.1183	0.0635	1	0.764369	low
TCGA-86-8073	2.0274	0	1	0.247	0.9207	0.8186	0.3746	1	0.7823	0.8358	0.125	1	0.8357	0.2016	0.0873	1	2.55644	high
TCGA-86-8074	0.0657534	1	1	0.1847	0.7683	0.9442	0.3773	1	0.8254	0.8764	0.2171	1	0.8726	0.1872	0.0758	0.9468	3.06813	high
TCGA-86-8075	1.90137	0	1	0.1348	0.7437	0.8097	0.3893	1	0.7442	0.9867	0.2151	0.9911	0.9255	0.1552	0.0873	0.8375	1.17883	high
TCGA-86-8076	2.72055	1	1	0.1879	0.739	1	0.4058	0.9924	0.6751	0.9336	0.2212	0.977	0.8885	0.1466	0.016	1	3.37299	high
TCGA-86-8278	2.5863	0	1	0.1342	0.6809	0.8778	0.1991	1	0.7094	0.8637	0.2206	0.9838	0.9781	0.1872	0.0985	0.9218	0.442488	low
TCGA-86-8279	2.6	0	0.9656	0.0569	0.7547	0.9041	0.3646	1	0.8136	0.9132	0.1781	0.9689	0.9334	0.1036	0.0336	1	1.45406	high
TCGA-86-8280	1.92055	0	1	0.1187	0.8404	0.9355	0.3418	1	0.7236	0.8964	0.1602	0.9798	0.9148	0.1869	0.0689	0.9047	1.67333	high
TCGA-86-8281	0.00273973	0	1	0.1037	0.8173	0.6171	0.4365	1	0.7179	0.8927	0.2432	0.9673	0.806	0.1422	0.3378	1	0.280086	low
TCGA-86-8358	1.78904	1	1	0	0.7946	0.903	0.3304	1	0.6857	0.8746	0.1783	1	0.8869	0.2018	0.0518	1	0.766795	low
TCGA-86-8359	1.21644	1	1	0.1759	0.7632	1	0.3392	0.9745	0.8421	0.859	0.183	0.9571	0.7668	0.1187	0.0322	0.8977	8.46204	high
TCGA-86-8585	0.967123	0	1	0.0869	0.7946	0.893938	0.5112	1	0.69025	0.9352	0.1692	1	0.9524	0.1363	0	0.8427	1.37276	high
TCGA-86-8668	1.1589	0	0.9822	0.1117	1	0.8286	0.3184	1	0.795	0.9246	0.1624	0.9884	0.8614	0.1233	0.0375	1	2.26887	high
TCGA-86-8669	2.56986	0	0.9828	0.2183	0.6873	0.902611	0.3953	1	0.6857	0.8486	0.2075	0.9202	0.9681	0.1483	0.065	1	1.68799	high
TCGA-86-8671	2.29863	0	1	0	0.7231	1	0.2888	0.9932	1	0.8605	0.1955	0.9868	0.9474	0.1912	0.0518	1	1.40648	high
TCGA-86-8672	0.0520548	0	1	0.1643	0.8286	0.9063	0.3826	1	0.7442	0.8127	0.1915	1	0.9479	0.1752	0.0599	1	1.05382	high
TCGA-86-8673	2.36164	0	1	0	0.6961	0.6031	0.5081	1	0.8791	0.8918	0.1961	1	0.8124	0.1519	0.0985	0.6179	0.97845	low
TCGA-86-8674	2.20822	0	1	0.2343	0.637	0.9141	0.3552	1	0.64815	0.9227	0.2556	1	1	0.1496	0.05566	1	0.733111	low
TCGA-86-A456	2.45479	0	1	0.0565	0.5865	0.908125	0.1647	1	0.708229	0.7144	0.1093	1	0.9159	0.1064	0.0784	1	0.105739	low
TCGA-86-A4D0	0.317808	1	0.9526	0.1861	0.6363	0.9034	0.4554	0.9198	0.8675	0.9057	0.3149	1	0.933	0.0923	0.0745	1	5.51691	high
TCGA-86-A4JF	2.01918	0	1	0.0674	0.6803	0.8915	0.326	1	0.5926	0.8747	0.2005	0.928	0.8692	0.1479	0.0536	1	0.860552	low
TCGA-86-A4P7	1.13699	0	1	0.1369	0.6196	0.9103	0.389	1	0.6154	0.773	0.2248	0.984	0.9209	0.1652	0.0408	1	0.615763	low
TCGA-86-A4P8	2.20548	0	1	0.0458	0.6374	0.7154	0.2924	1	0.7027	0.8491	0.1101	1	0.9719	0.1578	0.1115	1	0.0862736	low
TCGA-91-6828	0.884932	1	1	0.1127	0.8417	0.9312	0.3553	1	0.8608	0.9354	0.2465	1	0.9178	0.2153	0.0599	1	2.96758	high
TCGA-91-6829	3.44658	0	1	0.0975	0.7267	0.9103	0.5565	1	0.7598	0.9486	0.2226	0.9887	0.883	0.1081	0.0456	1	1.82832	high
TCGA-91-6830	0.164384	0	1	0.1037	0.6989	0.9003	0.3314	1	0.6598	0.8515	0.2727	0.9787	0.8817	0.1167	0	1	1.02658	high
TCGA-91-6831	0.849315	0	1	0.2455	0.4622	0.8855	0.5298	1	0.712	0.9147	0.18	1	0.9108	0.0905	0.0241	1	0.934393	low
TCGA-91-6835	0.216438	1	0.9884	0.137	0.7861	0.853	0.4118	1	0.6374	0.9364	0.1743	0.9353	0.8692	0.1521	0.0464	1	2.22835	high
TCGA-91-6836	1.14247	1	0.9818	0.2923	0.7154	0.8341	0.5087	1	0.6857	0.8579	0.2844	1	0.9309	0.1277	0.0955	0.7201	2.69537	high
TCGA-91-6840	1.01918	1	1	0.0801	0.6989	1	0.4723	1	0.69945	0.8559	0.2049	1	0.8246	0.1395	0	1	2.34027	high
TCGA-91-6847	2.30685	0	1	0.255	0.6989	0.8387	0.344	1	0.7211	0.9294	0.22	1	0.9197	0.1072	0.0456	1	1.00312	low
TCGA-91-6848	0.613699	0	1	0.0862	0.6592	0.7946	0.3406	1	0.6452	0.891	0.1557	1	0.8885	0.1744	0.1073	1	0.326543	low
TCGA-91-6849	0.0958904	1	1	0	0.6592	0.840287	0.5273	1	0.690657	0.8897	0.2141	1	0.9401	0.1145	0	1	0.458736	low
TCGA-91-7771	1.34795	0	1	0.078	0.6171	0.8713	0.2526	1	0.5769	0.959	0.1774	0.9867	0.8141	0.1057	0.0408	1	0.539831	low
TCGA-91-8496	1.38356	1	1	0	0.8417	0.7586	0.4146	1	0.8791	0.9046	0.0474	0.9635	0.9059	0.2149	0.0369	1	0.984239	low
TCGA-91-8497	1.18904	0	1	0.1404	0.8487	0.6851	0.4157	1	0.6857	0.9365	0.2426	1	0.8678	0.1379	0.0899	0.8779	0.934285	low
TCGA-91-8499	0.0986301	1	1	0.0566	0.853	0.8713	0.4416	0.9472	0.6972	0.9227	0.2588	0.9814	0.8025	0.188	0.0849	0.705	6.72574	high
TCGA-91-A4BC	0.120548	1	0.9726	0.1946	0.8056	0.8788	0.4017	1	0.708	0.8754	0.2361	0.9822	0.9641	0.1298	0.0873	1	1.40172	high
TCGA-91-A4BD	1.65205	1	1	0	0.766	1	0.30245	1	0.6869	0.8668	0.2222	0.7756	0.894956	0.1839	0.0504444	1	4.54824	high
TCGA-93-7347	1.87123	1	1	0.1093	0.799	0.7326	0.1965	1	0.8406	0.8702	0.175	0.9883	0.9007	0.1159	0.065	0.8388	0.516901	low
TCGA-93-7348	1.45479	0	1	0.0977	0.4362	0.8286	0.2333	1	0.73095	0.9482	0.1564	1	0.9706	0.1549	0	1	0.249337	low
TCGA-93-8067	0.509589	1	1	0.1369	0.7847	0.8915	0.2561	0.95	0.8533	0.9605	0.2702	0.9864	0.8927	0.2125	0.0387	1	4.73049	high
TCGA-93-A4JN	1.96712	1	0.9872	0.0279	0.654	0.8657	0.3587	1	0.8325	0.8699	0.2235	0.9859	0.8705	0.1348	0.0276	0.9565	1.17416	high
TCGA-93-A4JO	0.090411	0	1	0.1054	0.7349	0.7206	0.2351	1	0.8047	0.8516	0.1915	1	0.9023	0.1648	0.0841	0.973	0.377706	low
TCGA-93-A4JP	1.58356	0	1	0.0355	0.6171	0.9484	0.2224	1	0.5669	1	0.2183	0.9898	0.9516	0.1623	0.1166	1	0.275875	low
TCGA-93-A4JQ	1.4411	1	1	0.1998	0.7558	0.9508	0.4548	0.9802	0.5	0.9835	0.2656	0.9573	0.8085	0.1811	0.057	0.9368	6.63536	high
TCGA-95-7039	3.48493	0	1	0.2325	0.6286	0.9063	0.4196	1	0.720489	0.8211	0.1124	0.9686	0.9359	0.1195	0.1606	1	0.458487	low
TCGA-95-7043	1.37808	0	1	0	0.7191	0.7838	0.4168	1	0.677075	0.9495	0.2011	0.9069	0.9467	0.1801	0	1	0.99799	low
TCGA-95-7562	0.238356	0	1	0.156	0.6929	0.8672	0.4728	1	0.8	0.845	0.2429	0.9188	0.8717	0.1382	0.022	0.9279	3.64077	high
TCGA-95-7567	1.55616	1	1	0.1725	0.7074	0.8748	0.2826	1	0.8358	0.9536	0.1778	0.9635	0.8999	0.1238	0.0439	0.9212	1.68341	high
TCGA-95-7944	1.03288	0	1	0.3545	0.7355	0.9003	0.3826	0.9732	0.6707	0.92	0.1834	1	0.8432	0.1347	0.0286	0.8677	5.37707	high
TCGA-95-7947	1.30685	0	0.9879	0.0815	0.6237	0.9289	0.2794	1	0.8254	0.9352	0.2142	0.9662	0.9114	0.1188	0.1157	1	0.806267	low
TCGA-95-7948	1.30411	0	0.9872	0.0823	0.6989	0.8097	0.3144	1	0.749167	0.9693	0.156	0.9866	0.9458	0.1534	0.0742	1	0.54434	low
TCGA-95-8039	2.27397	0	1	0.1663	0.6999	0.9018	0.2994	1	0.8167	0.9401	0.1287	0.9888	0.9523	0.1426	0.0711	0.943	0.845536	low
TCGA-95-8494	0.230137	0	1	0.1617	0.7558	0.9687	0.6781	1	1	0.8734	0.1649	1	0.9183	0.184	0	1	7.43855	high
TCGA-95-A4VK	1.78356	1	0.9383	0.1525	0.7658	1	0.3505	1	0.7442	0.9252	0.206	0.993	0.97	0.0995	0.0183	1	3.08893	high
TCGA-95-A4VN	1.51507	1	1	0.2597	0.6592	0.9355	0.2891	1	0.8254	0.9797	0.204	0.9706	0.9479	0.1281	0.0363	0.8615	2.55567	high
TCGA-95-A4VP	1.65753	0	0.9135	0.0593	0.7425	0.8663	0.2366	1	0.8791	1	0.2075	1	0.882	0.2134	0.0711	1	6.10397	high
TCGA-97-7546	3.52055	0	1	0.0837	0.7719	0.7437	0.3597	1	0.8344	0.9315	0.1595	0.9862	0.8039	0.0905	0.0711	0.9006	1.01474	high
TCGA-97-7547	5.38356	0	1	0.0689	0.6592	0.9063	0.348	1	0.6091	0.8307	0.1493	0.9875	0.8948	0.0971	0.1213	0.8352	0.28669	low
TCGA-97-7552	5.29315	0	1	0.1331	0.5919	0.7437	0.3758	1	0.8084	0.8326	0.2085	0.9791	0.9372	0.1508	0.0345	1	0.490199	low
TCGA-97-7553	5.12329	0	1	0.1076	0.7267	1	0.4245	0.9893	0.7442	0.9116	0.1905	0.9775	0.919	0.1548	0.0254	1	2.14434	high
TCGA-97-7554	2.12329	0	0.9904	0.0785	1	0.7946	0.4853	1	0.7027	0.8931	0.2329	0.9573	0.9643	0.1382	0.0297	1	1.48372	high
TCGA-97-7937	1.54521	0	1	0.1116	0.4462	0.9086	0.4535	1	0.8791	0.8547	0.2582	0.9771	0.9193	0.1325	0.0689	1	0.885852	low
TCGA-97-7938	0.0493151	0	1	0.1645	0.6445	0.8131	0.3266	0.9607	0.6944	0.9002	0.2235	1	0.8927	0.101	0.0577	1	0.694044	low
TCGA-97-7941	1.32603	1	1	0.0401	0.8245	0.9484	0.2585	1	0.8308	0.8881	0.163	0.9547	0.93	0.1238	0.0511	1	0.921558	low
TCGA-97-8171	1.55616	1	1	0.1143	0.7355	0.8713	0.5203	1	0.9611	0.8788	0.1777	0.9812	0.8661	0.2764	0.0456	0.962	6.48627	high
TCGA-97-8172	1.49315	0	1	0.0824	0.7019	0.9765	0.2378	1	0.789	0.8936	0.1927	0.9677	0.9034	0.1085	0.0889	1	0.729393	low
TCGA-97-8174	0.449315	0	1	0.0509	0.6367	0.9531	0.2924	1	0.6358	0.9217	0.1825	0.9839	0.9068	0.1596	0.0404	0.9591	0.661579	low
TCGA-97-8175	1.50959	1	0.9895	0.1747	0.8341	0.9644	0.2924	1	0.6541	0.9134	0.21	1	0.9268	0.1763	0.0607	0.9461	1.82081	high
TCGA-97-8176	1.28219	0	1	0.1125	0.667	0.9236	0.4161	1	0.721078	0.8272	0.2431	1	0.8609	0.1397	0.0689	1	1.04969	high
TCGA-97-8177	1.36712	0	1	0.0843	0.715	0.8764	0.3552	0.9881	0.6707	0.9116	0.1846	0.9849	0.9118	0.1308	0.0329	0.9242	0.81506	low
TCGA-97-8179	1.19178	1	1	0.0352	0.6631	0.868	0.0891	1	0.8358	0.9064	0.2399	1	0.9175	0.1452	0.0518	0.92	0.442485	low
TCGA-97-8547	1.8	0	1	0.1885	0.4916	0.9427	0.3091	1	0.6857	0.903	0.1514	1	1	0.1655	0.0711	1	0.355395	low
TCGA-97-8552	1.71507	1	1	0.1305	0.6286	1	0.2836	1	0.8	0.8361	0.1329	0.9673	0.9655	0.1862	0.0419	1	0.927534	low
TCGA-97-A4LX	1.68219	1	1	0.1866	0.6592	1	0.3145	0.9844	0.8736	0.8452	0.212	0.9814	0.9404	0.2478	0.0873	1	2.81967	high
TCGA-97-A4M0	1.7863	0	1	0.1373	0.8024	0.8012	0.3238	1	0.6857	0.8061	0.2201	0.9411	0.8811	0.171	0.0518	1	1.15734	high
TCGA-97-A4M1	1.64658	0	1	0.047	0.7052	0.8073	0.3252	1	0.6598	0.8161	0.1481	0.9626	0.9054	0.184	0.0784	1	0.368463	low
TCGA-97-A4M2	1.70959	0	0.9828	0.1125	0.7742	0.9063	0.2891	1	0.8533	0.8433	0.1579	0.9624	0.9528	0.1551	0.065	1	1.15678	high
TCGA-97-A4M3	1.47945	1	1	0.1203	0.6226	0.8788	0.3002	1	0.8358	0.8897	0.2239	0.9742	0.9396	0.1441	0	0.6695	1.74798	high
TCGA-97-A4M5	1.73699	0	1	0.1381	0.8084	0.8855	0.2333	1	0.6857	0.9343	0.1484	0.9799	0.9224	0.157	0.0722	1	0.733835	low
TCGA-97-A4M6	1.55616	1	1	0.1343	0.7174	0.9484	0.3026	1	0.6857	0.7806	0.1685	0.9588	0.8082	0.1634	0.1727	1	0.921436	low
TCGA-97-A4M7	1.72329	1	1	0.096	0.6691	1	0.2906	1	0.8932	0.9054	0.1989	0.9914	0.9809	0.1993	0.0784	0.9657	1.18796	high
TCGA-99-7458	2.04658	1	1	0.1657	0.7769	0.9175	0.4069	1	0.7317	0.9179	0.1684	0.9771	0.8855	0.0713	0.0643	0.8803	1.39805	high
TCGA-99-8025	2.90411	0	1	0.1427	0.7387	0.7154	0.2243	1	0.7724	0.9454	0.2163	1	0.8946	0.1325	0	1	0.673271	low
TCGA-99-8028	3.06301	0	1	0.1493	0.6756	0.8376	0.2747	1	0.8358	0.9383	0.0967	1	1	0.1672	0.0599	1	0.411926	low
TCGA-99-8032	0.120548	0	1	0.1013	0.7742	1	0.3202	1	0.9106	0.8702	0.222	1	0.9437	0.1155	0.0309	1	1.40854	high
TCGA-99-8033	1.79726	0	1	0.3343	0.7119	0.8744	0.4786	1	0.5802	0.6905	0.1643	1	0.941	0.1537	0.0711	1	0.711422	low
TCGA-99-AA5R	1.80274	0	0.9775	0.1032	0.5593	0.90518	0.2325	0.9868	0.5714	0.9834	0.1158	1	0.9505	0.2217	0.0171	1	0.700647	low
TCGA-J2-8192	2.02466	0	1	0.1055	0.5668	0.9312	0.3854	1	0.7402	0.944	0.2883	0.9913	0.8794	0.198	0.0761	1	1.66642	high
TCGA-J2-8194	1.98356	0	1	0.1185	0.679	0.8855	0.5011	1	0.56	0.8459	0.2168	1	0.9404	0.0899	0.0468	0.8914	0.459799	low
TCGA-J2-A4AD	1.50685	1	0.9847	0.1261	0.676	0.9312	0.2615	1	0.9436	0.9148	0.1485	0.9757	0.9166	0.1536	0.0899	0.9702	1.53607	high
TCGA-J2-A4AE	2.95616	0	1	0	0.7316	0.9141	0.3455	1	0.74595	0.7876	0.1284	0.9519	1	0.2157	0	1	0.565579	low
TCGA-J2-A4AG	2.70685	0	0.9802	0.0984	0.7027	0.8131	0.2695	1	0.7027	0.6865	0.1279	1	0.9401	0.1029	0	1	0.234053	low
TCGA-L4-A4E5	1.58356	0	0.9703	0.1184	0.8969	0.9457	0.3456	1	0.929	0.8333	0.171	0.981	0.8597	0.1016	0	1	4.61871	high
TCGA-L4-A4E6	1.19178	0	1	0.1014	0.6592	0.6592	0.2924	1	0.6562	0.8448	0.1478	0.9894	0.939	0.1569	0.0456	1	0.164389	low
TCGA-L9-A443	0.528767	0	1	0.1313	0.7691	0.89505	0.33147	1	1	0.907	0.1839	1	0.9257	0.2024	0.07579	1	2.06018	high
TCGA-L9-A444	0.841096	0	1	0.1848	0.5919	0.8131	0.3386	0.9865	0.7273	0.8116	0.1441	0.975	0.8917	0.1214	0.1453	0.8493	0.439896	low
TCGA-L9-A50W	1.21096	0	1	0.0812	0.7169	0.8238	0.2499	1	0.7591	0.8424	0.1859	0.9859	0.8649	0.1765	0.0408	1	0.743823	low
TCGA-L9-A5IP	0.158904	0	1	0.2828	0.8107	0.9393	0.3228	1	0.5669	0.8665	0.2382	0.986	0.9525	0.1834	0	0.8916	2.47857	high
TCGA-L9-A743	1.81918	0	0.9643	0.1936	0.739	0.8131	0.4551	0.9919	0.7708	0.8909	0.2217	1	0.909	0.13	0.0588	1	2.18547	high
TCGA-L9-A7SV	1.54795	1	0.9856	0.0647	0.6196	0.976	0.3833	1	0.5769	0.9589	0.1817	0.9577	0.9004	0.0969	0.0556	1	0.807947	low
TCGA-L9-A8F4	1.30411	1	0.9807	0.1846	0.7838	0.9018	0.4026	1	0.6857	0.9271	0.2407	0.9919	0.9236	0.1258	0.0132	0.89	2.70343	high
TCGA-MN-A4N1	2.26575	0	1	0.1307	0.6592	0.8212	0.3116	1	0.749725	0.9296	0.233	1	0.8951	0.1431	0.0784	1	0.662456	low
TCGA-MN-A4N4	3.21918	0	1	0.0678	0.7618	0.9164	0.6844	1	0.3038	0.9243	0.2086	1	0.8011	0.1538	0.0485	1	1.35686	high
TCGA-MN-A4N5	0.230137	0	1	0.1988	0.7221	0.9644	0.4017	1	1	0.8841	0.2237	0.9862	1	0.2864	0.016	0.9609	6.30849	high
TCGA-MP-A4SV	7.17808	0	0.9858	0.2208	0.8212	0.9236	0.31	1	0.5926	0.8078	0.1583	0.9846	0.9059	0.1482	0.0784	1	1.03722	high
TCGA-MP-A4SW	4.87123	0	1	0.1252	0.6676	1	0.1655	1	0.8675	0.9673	0.1996	1	0.9728	0.1769	0.1131	0.9402	0.857971	low
TCGA-MP-A4SY	4.11233	1	1	0.3781	0.78	0.6929	0.5064	1	0.5926	0.8428	0.2365	1	0.9206	0.2296	0.0456	0.9508	2.24221	high
TCGA-MP-A4T4	7.16986	0	1	0.1244	0.7606	0.8043	0.2366	1	0.6667	0.7916	0.1154	1	0.9483	0.1731	0.0679	1	0.233505	low
TCGA-MP-A4T6	4.90411	1	0.9763	0.0995	0.6493	0.853	0.3996	1	0.729487	0.8645	0.1512	0.9761	0.9357	0.191	0.0985	1	0.798958	low
TCGA-MP-A4T7	0.457534	0	1	0.0717	0.7586	0.8131	0.4102	1	0.4539	0.7899	0.2062	1	0.9333	0.1198	0.013	1	0.224354	low
TCGA-MP-A4T8	0.441096	1	1	0.115	0.8131	0.89657	0.4459	1	0.75903	0.9019	0.2767	0.9468	0.8342	0.1465	0	1	5.13675	high
TCGA-MP-A4T9	3.46575	0	0.9859	0.0909	0.6091	0.8896	0.2099	1	0.5639	0.8734	0.2702	1	0.9063	0.2679	0.0496	1	0.874723	low
TCGA-MP-A4TA	2.60274	0	0.982	0.1243	0.6873	0.6592	0.3476	1	0.5479	0.8158	0.2136	1	0.8901	0.1139	0.022	0.9253	0.302108	low
TCGA-MP-A4TC	0.20274	1	1	0.1301	0.6592	1	0.3142	1	0.5479	0.8386	0.1692	1	0.9844	0.1215	0.0616	0.9156	0.316187	low
TCGA-MP-A4TD	0.841096	1	1	0.0239	0.8036	0.9644	0.5755	1	0.8533	0.9485	0.2523	0.9263	0.8688	0.1404	0.223	0.9599	2.56059	high
TCGA-MP-A4TE	2.45479	0	1	0.0753	0.6834	0.9427	0.4355	1	0.6244	0.9451	0.2221	0.9096	0.9075	0.128	0.1166	0.9522	1.2071	high
TCGA-MP-A4TF	0.920548	0	1	0.201	0.7437	0.8417	0.4892	1	0.75236	0.8606	0.1528	0.9754	0.9106	0.1162	0	1	1.51531	high
TCGA-MP-A4TH	2.03014	0	0.9838	0.0189	0.825	0.6074	0.387	0.992	0.916	0.7908	0.1097	0.9829	0.9779	0.0992	0.0485	0.9288	0.224292	low
TCGA-MP-A4TI	1.17534	1	1	0.2563	0.6837	0.8376	0.3228	1	0.5045	0.8747	0.2023	0.9648	0.8831	0.1792	0.0695	0.8943	1.16259	high
TCGA-MP-A4TJ	0.928767	0	1	0.1113	0.7668	0.8889	0.4524	1	0.6358	0.9626	0.1708	0.9626	0.9779	0.1633	0.0369	0.7931	1.38186	high
TCGA-MP-A4TK	1.59452	1	0.9418	0.1573	0.6745	0.4462	0.3473	1	1	0.9175	0.2955	0.9851	0.9273	0.1994	0.0249	0.832	2.52466	high
TCGA-MP-A5C7	6.1589	1	0.9797	0.1467	0.7602	0.9175	0.2615	1	0.699957	0.8865	0.1841	0.9453	0.9067	0.157	0	1	2.28506	high
TCGA-NJ-A4YF	5.92055	1	0.987	0.0599	0.7869	0.8227	0.4496	1	0.745614	0.8212	0.1615	1	0.9007	0.1099	0.1327	0.9352	0.44601	low
TCGA-NJ-A4YG	6.19452	0	1	0.1052	0.7287	0.9457	0.3068	1	0.770778	0.9245	0.2105	1	0.8616	0.1269	0.06007	0.9224	1.43886	high
TCGA-NJ-A4YI	0.0109589	0	0.9506	0.0914	0.6423	0.9355	0.358	1	0.7843	0.9146	0.1946	1	0.7828	0.1275	0	0.9418	5.48446	high
TCGA-NJ-A4YP	0.136986	1	1	0.1632	0.739	0.7946	0.4157	1	0.5769	0.8588	0.14	0.9813	0.8825	0.1352	0.065	0.9738	0.55795	low
TCGA-NJ-A4YQ	3.92329	1	1	0.161	0.8286	1	0.2585	1	0.8972	0.8606	0.1874	0.9894	0.9332	0.0958	0.0518	1	1.39553	high
TCGA-NJ-A55A	0.0410959	1	1	0	0.6592	0.908386	0.4265	1	1	0.8516	0.1544	1	0.7966	0.1939	0.0556	1	2.28287	high
TCGA-NJ-A55O	0.0356164	0	1	0.0219	0.7769	0.9207	0.3826	1	0.696578	0.8028	0.1809	1	0.9097	0.1115	0.0241	0.8066	0.658546	low
TCGA-NJ-A55R	1.65205	1	0.9917	0.0969	0.7628	1	0.3339	0.9867	0.8136	0.8923	0.2802	0.9812	0.9281	0.2711	0.0599	0.9342	5.27148	high
TCGA-NJ-A7XG	1.69041	1	0.9805	0.1822	0.6394	0.7632	0.4492	1	0.745571	0.8033	0.1721	1	0.8567	0.1619	0	1	1.45505	high
TCGA-O1-A52J	4.92603	0	0.9868	0	0.8774	0.8131	0.3826	1	1	0.7485	0.2171	1	0.9556	0.2167	0	1	1.45897	high
TCGA-S2-AA1A	1.40548	0	1	0.1457	0.8387	0.87868	0.2779	1	0.8358	0.8931	0.1209	0.9444	0.9366	0.1573	0.1565	1	0.821099	low

## Sheet: AD-risk
id	futime	fustat	RUVBL2|50872|AD	RAI14|71717|AD	IL18BP|17485|AD	ANKRD49|18347|AD	METTL21A|57196|AD	NRP2|57111|AD	CENPH|72308|AD	LMBR1L|21521|AD	TMEM177|55139|AD	CEP170|10452|AD	GABARAPL1|20354|AD	DNAJC19|67759|AD	SMIM4|65231|AD	SH2B1|35878|AD	FAM86B1|82719|AD	IL32|33439|AD	NAA60|33529|AD	TEX264|65099|AD	C7orf49|81873|AD	riskScore	risk
TCGA-05-4244	0.00273973	1	0.926	0.1175	0.8588	1	0.4763	0.1545	1	0.9766	0.6318	0.5467	0.7597	0.956	0.845	0.9354	0.9391	0.673	0.2563	0.7476	0	1.91994	high
TCGA-05-4249	4.1726	0	0.7497	0.0622	0.6916	1	0.3071	0.051	0.9568	0.9211	0.8711	0.5578	1	0.963	0.8499	0.9079	0.7192	0.368	0.1755	0.8131	0.2866	1.54217	high
TCGA-05-4250	0.331507	1	0.9421	0.136	0.8799	0.7179	0.4355	0.1447	1	0.846	0.6311	0.6528	0.6277	0.9786	0.9162	0.8912	0.8922	0.4785	0.2918	0.8204	0	11.1699	high
TCGA-05-4382	1.66301	1	0.8823	0.0545	0.8269	0.9266	0.7093	0.1875	1	1	0.4472	0.7443	0.787	0.9536	0.9018	0.9277	1	0.3893	0.2833	0.8398	0.0554	1.17685	high
TCGA-05-4384	1.16712	1	0.6794	0.0622	0.7803	1	0.425	0.1743	1	1	0.3895	1	1	0.959	0.788	1	0.7611	0.4009	0.2367	1	0.1071	0.529868	low
TCGA-05-4389	3.75068	1	0.9109	0.0224	0.8817	1	0.4056	0.1524	0.9715	0.9234	0.4707	0.7594	0.4541	0.9622	0.8371	0.7728	0.9566	0.4359	0.2986	1	0.0534	4.19261	high
TCGA-05-4390	3.08493	0	0.9551	0.0957	0.7354	1	0.6152	0.0575	1	1	0.3147	0.6395	0.66869	0.9765	0.8211	1	1	0.442	0.2938	1	0	0.339609	low
TCGA-05-4395	0.00273973	1	0.926	0.0636	0.6769	0.869	0.5474	0.2033	0.9909	0.9207	0.4898	0.7445	0.6129	0.9543	0.9129	0.6806	0.855	0.4123	0.2508	0.9238	0	6.97141	high
TCGA-05-4396	0.830137	1	0.7879	0.0411	0.6894	0.996563	0.667	0.269	1	0.9429	0.2384	0.8774	0.4585	0.9509	0.7861	1	0.9057	0.2142	0.3791	0.7804	0	0.776581	low
TCGA-05-4397	2.00274	0	0.9948	0.0481	0.6519	1	0.6458	0.189	1	1	0.2464	0.6915	0.3548	0.9904	0.8849	1	1	0.3466	0.3666	0.9447	0.159	0.945623	low
TCGA-05-4398	3.92055	0	0.9153	0.0297	0.8318	0.9166	0.5998	0.1429	0.9844	0.9821	0.4883	0.6392	1	0.9715	0.867	0.9557	0.9098	0.4136	0.2496	0.8753	0.035	1.62464	high
TCGA-05-4402	0.668493	1	0.8834	0.0605	0.6081	0.98795	0.6086	0.0981	0.9563	1	0.5113	0.7639	0.4371	0.9541	0.867	0.8651	0.9336	0.362	0.4004	0.8581	0.0716	1.98631	high
TCGA-05-4403	1.58356	0	0.7665	0.1236	0.4875	1	0.7634	0.0534	1	1	0.5184	1	0.60623	0.9439	0.922	1	0.9445	0.3207	0.2474	0.9309	0.1746	0.234007	low
TCGA-05-4405	1.67123	1	0.915	0.0457	0.7262	1	0.8013	0.0913	1	1	0.5388	0.7879	0.75186	0.9505	0.8017	0.9307	0.9403	0.5179	0.3724	0.7519	0	1.10035	high
TCGA-05-4410	0.00273973	1	0.8013	0.0304	0.81	1	0.4757	0.1455	1	0.8428	0.5428	0.6925	0.75139	0.9598	0.8135	0.7434	1	0.44	0.2527	1	0.4579	1.03757	high
TCGA-05-4415	0.249315	0	0.9741	0.0551	0.7909	1	0.4293	0.0318	1	1	0.415	0.7628	0.0725	0.9709	0.8333	1	0.6765	0.4976	0.2627	1	0.0536	2.24604	high
TCGA-05-4417	1.24658	0	1	0.1259	0.8929	1	0.6628	0.1918	1	1	0.4487	0.8192	0.2511	0.964	0.7949	0.8716	0.912878	0.4048	0.2431	1	0.2848	0.982169	low
TCGA-05-4418	0.750685	0	0.9278	0.0634	0.8544	1	0.6104	0.0915	1	0.9415	0.4465	0.7633	0.4939	0.9831	0.8955	1	0.8958	0.4271	0.245	0.9329	0.1123	1.31362	high
TCGA-05-4420	2.49863	0	0.9287	0.0624	0.7974	1	0.7498	0.1647	1	0.9563	0.4123	0.718	0.7213	0.9544	0.7554	0.9369	0.9005	0.6346	0.2355	0.9552	0.082	0.830239	low
TCGA-05-4422	1	0	0.8583	0.0874	0.7704	0.9464	0.5303	0.056	0.9803	1	0.381	0.7995	0.7043	0.9597	0.8052	0.988	0.8754	0.4258	0.2606	0.9349	0.1711	0.629844	low
TCGA-05-4424	2.50137	0	0.9219	0.094	0.8942	1	0.5369	0.1213	1	1	0.6175	0.918	0.6272	0.9718	0.8601	1	1	0.4194	0.2857	0.4938	0	2.78008	high
TCGA-05-4425	1.83288	1	0.9339	0.1067	0.6937	0.9021	0.3874	0.2295	1	1	0.3973	0.8323	0.60857	0.95	0.885	0.8164	1	0.4158	0.2426	0.463	0.12809	4.85958	high
TCGA-05-4426	2.16712	0	0.8952	0.0659	0.6417	0.8733	0.4865	0.147	1	1	0.444	0.8586	0.2136	0.9551	0.7202	0.9721	0.8394	0.3861	0.3286	0.8236	0.2018	1.58879	high
TCGA-05-4427	2.16712	0	0.8473	0.0816	1	1	0.2538	0.0735	1	0.9494	0.5032	0.618	0.8524	0.9518	0.8374	1	1	0.3847	0.1624	1	0.2262	0.365041	low
TCGA-05-4430	2.08493	0	0.8468	0.0592	0.615	1	0.5734	0.1023	1	1	0.3739	0.8259	0.4158	0.9586	0.8126	1	0.944	0.3928	0.4085	0.9019	0.236	0.547553	low
TCGA-05-4432	2.08493	0	0.8573	0.0922	0.7346	1	0.4731	0.1785	1	1	0.4287	0.7595	1	0.9446	0.7218	0.9175	0.8572	0.3874	0.3115	0.9019	0.2587	0.403516	low
TCGA-05-4433	2	0	0.961	0.1333	0.8084	1	0.6019	0.1124	1	1	0.6128	0.8147	0.65123	0.9486	0.9193	0.9419	0.7633	0.3716	0.2435	0.7062	0.5391	1.27658	high
TCGA-05-4434	1.25205	1	0.838	0.0344	0.6595	0.9456	0.6135	0.1232	1	1	0.502	0.7859	0.6463	0.9837	0.8729	0.9008	0.6524	0.5385	0.425	0.9192	0.2543	3.41067	high
TCGA-05-5420	1.25205	0	0.8583	0	0.7428	1	0.4635	0.0787	1	1	0.6171	0.7412	0.2603	0.9539	0.8937	0.8942	0.9044	0.3229	0.3796	0.7383	0.0798	2.71009	high
TCGA-05-5423	0.413699	0	0.7979	0.1365	0.4809	1	0.6369	0.3207	1	0.8428	0.2584	0.6643	0.62927	0.9195	0.7671	0.9509	1	0.3198	0.3293	0.7752	0	0.35296	low
TCGA-05-5425	2.41644	0	0.9281	0.0555	0.7647	1	0.5174	0.0923	1	1	0.5457	0.7847	0.3903	0.9605	0.8179	1	0.9111	0.4882	0.1978	1	0	0.984926	high
TCGA-05-5428	1.83562	0	0.9082	0.1249	0	1	0.6108	0.176	1	1	0.4847	0.7973	0.5087	0.9811	0.8236	0.8919	0.9279	0.3801	0.2962	1	0	0.482319	low
TCGA-05-5429	0.753425	0	0.9417	0.0461	0	1	0.6662	0.1662	1	1	0.4699	0.5873	0.57143	0.9661	0.9345	1	0.8994	0.3066	0.2991	1	0	0.445586	low
TCGA-05-5715	0.169863	1	0.879	0	1	1	0.4073	0.2828	0.9284	1	0.4367	0.7719	0.66716	0.9779	0.821	0.7049	0.7162	0.2408	0.3542	1	0.13388	10.9717	high
TCGA-35-3615	0.0383562	1	0.7856	0.1303	0.8853	0.8425	0.5474	0.176	1	1	0.2771	0.745	0.4823	0.9394	0.8425	0.9422	0.8863	0.4685	0.402	0.731	0	1.73557	high
TCGA-35-4122	0.616438	1	0.8479	0.1051	0.7329	0.7435	0.5128	0.1556	0.9789	1	0.7128	0.824	0.57525	0.9661	0.8739	0.9102	0.7508	0.2955	0.3183	0.8958	0.0443	5.54458	high
TCGA-35-4123	0.49863	0	0.8786	0.0505	0.7231	1	0.3567	0.1318	1	0.813	0.6948	0.5826	0.5022	0.9644	0.8584	0.6319	0.8424	0.6176	0.3376	1	0.0581	8.48942	high
TCGA-35-5375	0.723288	0	0.879	0.0647	1	0.8838	0.3017	0.11365	1	1	0.4031	0.77729	1	0.9582	0.8593	1	0.791	0.5634	0.3506	0.92301	0.0879714	2.84984	high
TCGA-38-4625	8.14521	0	0.9059	0.0728	0.5928	1	0.6408	0.1014	1	1	0.4364	0.6612	1	0.9587	0.7921	0.8841	0.8977	0.4272	0.2842	0.8116	0.0409	0.52429	low
TCGA-38-4626	10.0658	0	0.8836	0.0408	0.8076	1	0.3808	0.1246	1	1	0.5326	0.7387	0.6313	0.9573	0.7647	0.8998	0.809	0.4106	0.297	0.8955	0.1268	1.37511	high
TCGA-38-4627	3.14247	0	0.7864	0.0477	0.8534	0.6908	0.6369	0.1782	1	1	0.6248	0.7504	0.6272	0.9647	0.8075	1	0.8688	0.2574	0.3144	0.6977	0.2244	2.4374	high
TCGA-38-4628	4.08767	1	0.8927	0.0738	1	1	0.5183	0.2547	1	0.8836	0.5349	0.8298	0.56242	0.9279	0.9349	0.8334	1	0.2165	0.2847	0.8205	0.0355	2.70362	high
TCGA-38-4629	2.36712	0	0.8786	0.1287	0.7015	1	0.4651	0.1841	0.9897	0.7577	0.4391	0.6951	1	0.9638	0.9019	0.9132	0.9591	0.3498	0.3498	0.8536	0.3841	1.21778	high
TCGA-38-4630	2.93973	1	0.8819	0.0315	0.746	1	0.5224	0.2216	1	1	0.5763	0.8929	1	0.9653	0.8304	0.9651	0.9098	0.4786	0.3324	0.8999	0	1.96756	high
TCGA-38-4631	0.969863	0	0.9346	0.1554	0	1	0.6245	0.14884	1	0.7438	0.6516	1	0.538	0.9302	0.7637	1	0.7731	0.4369	0.2492	0.6664	0	1.51967	high
TCGA-38-4632	3.71781	1	0.8626	0.1512	1	1	0.4853	0.1529	1	1	0.782	0.6333	0.60331	0.9775	0.7834	0.7613	0.846	0.4508	0.2887	1	0.120411	1.40206	high
TCGA-38-6178	1.2274	1	0.9638	0.0619	1	1	0.5258	0.2083	1	1	0.5942	0.8732	0.6743	0.9172	0.7993	0.8603	1	0.4972	0.2704	0.7232	0	2.72511	high
TCGA-38-7271	2.19178	0	0.9098	0.0379	0.6092	1	0.5921	0.055	1	1	0.2249	0.7506	0.64334	0.9362	0.8509	1	1	0.56	0.2553	1	0.3423	0.293707	low
TCGA-38-A44F	0.364384	0	0.8878	0	0.9161	1	0.6173	0	1	1	0.4317	0.6528	0.7564	0.9608	0.8794	1	1	0.5361	0.2413	1	0.24995	0.475051	low
TCGA-44-2655	3.6274	1	0.8649	0.0714	0.5119	1	0.5933	0.1015	0.9769	1	0.5	0.6773	0.7363	0.9574	0.8731	0.9027	0.8073	0.4285	0.3047	0.8168	0.0389	1.25943	high
TCGA-44-2656	3.91507	1	0.59925	0.1216	0.8902	1	0.536937	0.0721	1	1	0.396014	0.8014	1	0.9756	0.7264	1	1	0.4677	0.29017	0.4554	0.176583	0.272423	low
TCGA-44-2657	3.70137	0	0.8289	0.1141	0.6104	1	0.4305	0.0965	1	1	0.621	0.7279	1	0.9449	0.8869	0.9673	0.9312	0.5589	0.2334	1	0.119	0.494569	low
TCGA-44-2659	3.74521	1	0.7866	0.0709	0.9512	1	0.657	0.2814	1	0.9382	0.5109	0.6325	0.5737	0.944	0.8833	0.941	0.88	0.4124	0.2588	0.7853	0	1.57556	high
TCGA-44-2661	3.17534	0	0.6818	0.1706	0.6884	0.956	0.6779	0.2733	1	1	0.5002	0.6362	0.5518	0.945	0.7836	0.8965	1	0.3539	0.3071	1	0.23588	0.174309	low
TCGA-44-2662	3.50685	0	0.596771	0.208	1	1	0.487438	0.2993	1	1	0.346963	0.5096	0.9664	0.9669	1	1	1	0.0499	0.388338	0.8708	0.174486	0.145112	low
TCGA-44-2665	3.56438	0	0.8364	0.033	0.8714	1	0.5474	0.1589	1	1	0.8159	0.7949	1	0.9641	0.8937	1	1	0.1198	0.33144	0.88344	0	0.779837	low
TCGA-44-2666	0.265753	0	0.693	0.1078	0	1	0.548578	0.1977	1	1	0.477544	0.8366	1	0.9823	0.7547	1	0.9141	0.4291	0.27668	1	0.190843	0.141351	low
TCGA-44-2668	2.08493	0	0.704478	0.068	0.4547	0.995237	0.53874	0.2538	1	1	0.4501	0.7412	0.9692	0.9561	1	1	0.791	0.3333	0.1209	1	0.17638	0.45485	low
TCGA-44-3396	3.09589	0	0.9217	0.038	0.7442	0.9301	0.4591	0.1913	1	0.9667	0.5666	0.7606	0.803	0.9639	0.8981	1	0.9787	0.4218	0.3417	0.8528	0.1069	2.42619	high
TCGA-44-3398	3.1863	0	0.77	0.0663	0.653	0.9223	0.4319	0.2304	1	1	0.374	0.6802	1	0.9472	0.8479	1	0.8701	0.346	0.2169	1	0.23516	0.387325	low
TCGA-44-3917	3.2411	0	0.690789	0.135556	0.8557	1	0.7972	0.16711	1	1	0.4961	0.7365	1	0.972	0.8327	1	0.791	0.2732	0.40195	1	0.161414	0.206093	low
TCGA-44-3919	2.81096	1	0.8085	0.0865	0.7072	1	0.4141	0.0792	1	0.8969	0.5834	0.677	1	0.9554	0.8397	0.9737	0.8904	0.4623	0.2623	0.7375	0	0.97386	low
TCGA-44-4112	2.2137	0	0.674811	0.1085	0	1	0.554722	0.0757	1	1	0.41585	0.7189	0.9793	0.9538	0.7411	1	0.7233	0.4094	0.33118	1	0.23735	0.0850659	low
TCGA-44-5643	2.77534	0	0.913	0.0561	0.839	0.99485	0.3769	0.169	0.994	1	0.6284	0.8801	0.7565	0.9774	0.8717	1	1	0.593	0.141	0.8579	0	2.78183	high
TCGA-44-5644	2.36438	0	0.8335	0.0965	1	1	0.4798	0.1246	1	1	0.4418	1	0.9035	0.9827	0.8286	0.8991	1	0.3877	0.2489	1	0	0.873289	low
TCGA-44-6145	1.63014	0	0.8066	0.0597	0.7297	1	0.7139	0.1879	1	1	0.4259	0.6686	0.5261	0.9643	0.8395	0.8301	0.816	0.4621	0.448	1	0.0901	1.20131	high
TCGA-44-6146	1.99452	0	0.647857	0.1535	0.6984	1	0.579213	0.1324	1	1	0.37155	0.9011	1	0.9825	0.6541	0.9385	0.8839	0.1648	0.343111	1	0.18745	0.0759337	low
TCGA-44-6147	2.31507	0	0.42864	0.0327	0	1	0.584271	0.178287	1	1	0.383743	0.7625	1	1	0.8566	1	0.598748	0.5071	0.301511	0.598748	0.209857	0.545351	low
TCGA-44-6148	1.92877	0	0.8659	0.0691	0.4769	1	0.7515	0.1292	1	0.8773	0.484	0.7698	0.8414	0.9301	0.8598	0.8937	0.9225	0.4937	0.315	0.594	0	1.39492	high
TCGA-44-6774	1.80274	0	0.9738	0.0187	0.8491	1	0.6892	0.1216	1	1	0.363	0.6524	0.368	0.9614	0.8269	0.855	1	0.4332	0.311	1	0.17788	0.924686	low
TCGA-44-6775	1.93151	1	0.8195	0.0435	0.6422	1	0.9343	0.0874	1	1	0.3163	0.7912	1	0.9533	0.9073	1	1	0.1988	0.3141	0.888	0.14447	0.151624	low
TCGA-44-6776	7.16712	1	0.8529	0.0714	0	0.987071	0.3897	0.1345	1	1	0.3653	0.6321	0.5442	0.9864	0.7662	0.9008	0.7097	0.3474	0.3623	1	0.158856	0.519118	low
TCGA-44-6777	2.70411	1	0.9271	0.04	0.7613	1	0.5575	0.1187	1	1	0.4577	0.8033	0.1774	0.9576	0.8789	0.8674	0.8999	0.2894	0.1747	1	0.4679	0.82983	low
TCGA-44-6778	5.10685	1	0.8917	0.0957	0.8244	1	0.5595	0.1227	1	0.8946	0.5821	0.8127	0.6033	0.9362	0.8362	0.8569	0.9181	0.5705	0.4211	1	0.3225	1.60269	high
TCGA-44-6779	1.36986	1	0.9008	0.0419	0.661	1	0.4957	0.2008	1	1	0.47915	0.93	0.567	0.9839	0.8776	1	0.8502	0.462	0.4187	1	0.2598	2.32072	high
TCGA-44-7659	1.89315	1	0.8102	0.065	0.8664	1	0.5561	0.1962	1	1	0.3877	0.6888	0.5164	0.9274	0.8696	0.9696	0.9231	0.4266	0.2512	0.715	0.125975	0.883142	low
TCGA-44-7660	1.62192	0	0.9193	0	1	1	0.3496	0.2752	1	1	0.5941	0.8173	1	0.9213	0.7705	0.795	1	0.5838	0.3176	0.79	0.2275	3.79684	high
TCGA-44-7661	1.52603	1	0.9293	0.076	0.8811	1	0.5575	0.1872	0.988	0.9545	0.5318	0.7618	0.8572	0.9778	0.8537	1	0.7196	0.5329	0.2744	1	0.1168	2.44644	high
TCGA-44-7662	0.59726	1	0.8965	0.0544	0.9487	1	0.6408	0.1607	1	1	0.4749	0.9221	0.6311	0.9868	0.8305	0.8833	0.8966	0.4313	0.3137	1	0.1424	1.73555	high
TCGA-44-7667	3.00548	1	0.9463	0.0449	0.6605	1	0.4678	0.1716	1	1	0.4699	0.8708	0.65989	0.9686	0.8	0.8046	0.9313	0.3398	0.3763	1	0	1.77567	high
TCGA-44-7669	1.5726	0	0.8905	0.0402	0.8904	1	0.4606	0.257	0.993	1	0.4855	0.7956	0.8327	0.9564	0.8363	0.9838	1	0.5744	0.3317	0.6895	0.0533	3.1512	high
TCGA-44-7670	2.41644	1	0.927	0.0746	0.8392	1	0.3618	0.0672	1	0.9113	0.4356	0.762	0.8172	0.9867	0.8889	0.9501	0.9501	0.7005	0.3461	1	0.0592	2.72942	high
TCGA-44-7671	2.43562	1	0.8842	0.041	0.3605	1	0.4366	0.1197	1	1	0.6378	0.5621	1	0.9815	0.7714	0.8775	0.7593	0.3145	0.3309	0.7062	0	1.12942	high
TCGA-44-7672	1.96986	0	0.9219	0.0787	0.6439	1	0.3932	0.1783	0.9714	0.8621	0.5719	0.9182	0.71021	0.95	0.8462	0.9394	0.8334	0.3133	0.279	1	0.16368	2.3682	high
TCGA-44-8117	1.05479	1	0.8712	0.0633	0.7892	0.9091	0.6558	0.1749	1	1	0.3713	0.6756	1	0.9875	0.7929	0.8729	1	0.4296	0.2204	0.7062	0.236	0.87768	low
TCGA-44-8119	0.780822	0	0.871	0.0773	0.7413	1	0.5803	0.1322	1	1	0.4003	0.675	0.8346	0.99	0.8727	0.9167	1	0.3909	0.1437	0.9049	0.1386	0.485619	low
TCGA-44-8120	0.712329	1	0.8322	0.0611	0.7638	1	0.6287	0.0655	1	1	0.8173	0.6365	0.8545	0.962	0.809	0.8655	0.8737	0.3477	0.225	1	0	0.532351	low
TCGA-44-A479	1.33151	0	0.7229	0.0622	0.6873	1	0.4508	0.1554	1	1	0.5913	0.7142	0.7627	1	0.8448	1	1	0.8944	0.539	0.8108	0.13991	2.93518	high
TCGA-44-A47A	1.27671	0	0.8091	0.0922	0.7388	1	0.7552	0.2752	1	0.9147	0.4817	0.9346	1	0.9394	0.8442	1	1	0.5234	0.3186	0.641	0.552	0.837632	low
TCGA-44-A47B	0.786301	0	0.8228	0.0258	0.8276	1	0.5474	0.0665	0.9348	1	0.2602	0.7483	1	0.941	0.8036	1	0.8316	0.468	0.1763	1	0.5481	0.417985	low
TCGA-44-A47G	0.961644	0	0.8522	0.0799	0.7107	1	0.4831	0.0553	1	1	0.4091	0.8396	1	0.9704	0.7947	0.9761	0.946	0.6454	0.3006	1	0.1286	0.56208	low
TCGA-44-A4SS	1.13699	0	0.8659	0.0593	1	1	0.6481	0.1862	0.9538	1	0.3551	0.6043	0.8231	0.9752	0.9004	0.9676	1	0.6293	0.3681	1	0.1704	1.7039	high
TCGA-44-A4SU	1.12055	0	0.8345	0.0502	0.9051	1	0.4859	0.2814	1	1	0.7095	0.79963	1	0.9562	0.864	0.9838	1	0.555	0.2531	0.6775	0	2.91593	high
TCGA-49-4486	6.35068	0	0.8409	0.2778	0.4099	1	0.6792	0.0721	0.9587	1	0.5226	0.6837	1	0.9281	0.7137	0.8553	0.8206	0.4256	0.2797	0.6008	0.151514	0.221389	low
TCGA-49-4487	2.34247	1	0.9064	0.0659	0.8208	1	0.2568	0.2993	1	1	0.7267	0.5503	0.5515	0.9819	0.8241	1	0.9021	0.4744	0.2045	1	0.341	1.64092	high
TCGA-49-4488	2.38082	0	0.9295	0.0975	1	0.6749	0.7367	0.2244	0.9704	1	0.4483	0.3943	0.67971	0.9072	0.8438	0.8088	0.9398	0.196	0.2638	1	0.15397	1.15101	high
TCGA-49-4490	1.05479	1	0.9528	0.1947	1	1	0.2699	0.1246	0.8451	1	0.6454	0.769522	0.77648	0.9687	0.8584	0.8993	1	0.4447	0.2781	0.5271	0.119563	14.0419	high
TCGA-49-4494	2.96164	1	0.8876	0.058	0.9265	0.8323	0.5862	0.0769	1	1	0.2578	0.9101	0.63262	0.9617	0.8317	0.8634	0.9254	0.5378	0.3262	0.8043	0	3.26375	high
TCGA-49-4501	3.89315	1	0.904	0.0829	0.4923	0.8851	0.5565	0.1795	1	0.9113	0.5256	0.6521	1	0.9737	0.8214	0.8684	1	0.3201	0.1092	0.7513	0.1724	0.838518	low
TCGA-49-4505	1.1726	0	0.8274	0.0725	0.6852	1	0.4565	0.1511	1	0.8894	0.4772	0.8231	0.3218	0.9534	0.8998	1	1	0.3231	0.3265	0.827	0.1861	1.19307	high
TCGA-49-4506	2.73699	1	0.9331	0.1746	0.7623	1	0.4441	0.1061	1	1	0.334	0.6879	0.4799	0.9782	0.8966	1	0.6534	0.611	0.3308	0.8481	0.1875	1.90646	high
TCGA-49-4507	0.734247	1	0.8851	0.0843	0.9166	1	0.6618	0.176	0.9575	1	0.3963	0.802913	0.199	0.9688	0.8915	0.6819	0.7586	0.6211	0.322	1	0.1986	8.19462	high
TCGA-49-4510	2.45479	0	0.8267	0.1512	0.7458	0.8597	0.4455	0.1136	1	1	0.5019	0.8241	0.7135	0.906	0.863	0.937	0.896	0.2879	0.2848	0.8299	0	0.711018	low
TCGA-49-4512	2.47945	0	0.8988	0	0.5723	1	0.2568	0.1459	1	1	0.5347	0.7847	0.82208	0.9418	0.8144	1	0.8999	0.40916	0.3722	1	0.167612	1.06208	high
TCGA-49-4514	4.65753	0	0.8659	0.2973	1	1	0.5347	0.10579	1	1	0.5305	0.779617	0.8435	0.9779	0.7584	0.7094	0.791	0.3196	0.2578	0.89481	0.2436	0.417132	low
TCGA-49-6742	1.33699	1	0.9333	0.1447	0.5903	1	0.3995	0.0867	1	1	0.4777	0.78688	0.8207	0.9522	0.8217	0.6526	0.9206	0.4789	0.3066	0.7062	0.148478	1.73014	high
TCGA-49-6743	4.4411	0	0.9776	0.0685	1	1	0.6404	0.2547	1	1	0.4888	0.63	1	0.9526	0.829	0.7965	1	0.3354	0.2953	1	0.1644	0.861079	low
TCGA-49-6744	4.61096	0	0.7711	0.0599	0.7072	0.99087	0.7108	0.0968	1	0.9187	0.4879	0.8451	0.7133	0.9862	0.8496	1	0.924	0.4561	0.1908	0.8331	0.285	0.61872	low
TCGA-49-6745	1.43014	0	0.933	0.1039	0.6131	0.983611	0.4436	0.1023	0.9786	1	0.4738	0.6685	1	0.985	0.8576	0.8889	0.9673	0.5134	0.3586	0.7618	0	1.84578	high
TCGA-49-6761	0.969863	0	0.8872	0.0957	0.8405	1	0.6173	0.0516	1	1	0.3454	0.8186	0.74584	0.9583	0.7679	1	1	0.5894	0.3011	1	0.0975	0.358229	low
TCGA-49-6767	1.85479	0	0.8878	0.0387	0.8592	0.97936	0.454	0.1537	1	1	0.6147	0.7575	1	0.9964	0.9359	0.8561	1	0.4217	0.198	1	0.122	1.83851	high
TCGA-49-AAQV	1.85479	1	0.9545	0.0301	0.8895	1	0.6001	0	0.9507	0.9207	0.6672	0.6845	1	0.9775	0.8425	1	0.9378	0.6628	0.3056	0.8797	0.2707	2.5303	high
TCGA-49-AAR0	13.0548	1	0.8702	0.0957	0.9304	1	0.3663	0.1547	1	1	0.6091	0.6792	1	0.95	0.7668	0.9195	0.8913	0.5521	0.3663	1	0.4673	0.690194	low
TCGA-49-AAR2	6.09315	1	0.904	0.1333	0.8837	1	0.6684	0.13822	1	0.98079	0.6791	0.758337	1	0.9621	0.8244	0.6688	1	0.5046	0.3033	1	0.185644	1.03945	high
TCGA-49-AAR3	5.1863	0	1	0.1333	0.6758	1	0.5764	0.1828	1	1	0.4608	0.7177	0.8172	0.9767	0.8622	1	0.7884	0.4544	0.2791	1	0.3566	0.75848	low
TCGA-49-AAR4	2.40822	1	0.875	0.0488	0.8634	1	0.4601	0.1559	1	1	0.5829	0.8241	0.7429	0.9712	0.7912	0.9692	0.8502	0.6918	0.3761	1	0.4645	1.77069	high
TCGA-49-AAR9	0.712329	0	0.7926	0.0836	0.8873	1	0.6968	0.0617	1	1	1	0.6819	0.4753	0.9818	0.8642	1	0.8833	0.3804	0.3089	1	0.081	0.81004	low
TCGA-49-AARE	3.36712	0	0.9561	0.0534	0.7679	1	0.5518	0.1856	1	1	0.8493	0.5813	1	0.9365	0.8068	1	0.8547	0.4112	0.234	0.8988	0.0884	0.8616	low
TCGA-49-AARN	3.10959	1	0.9064	0.1192	1	1	0.3995	0.0315	1	1	0.3972	0.7906	0.5087	0.9701	0.7882	0.9584	0.9274	0.4201	0.1944	1	0.5347	0.349489	low
TCGA-49-AARO	10.2986	1	0.8162	0.0939	0.926	1	0.7313	0.0805	0.9503	1	0.5497	0.762	1	0.9848	0.8533	0.9809	0.9109	0.3001	0.2391	1	0.502	0.362726	low
TCGA-49-AARQ	18.4438	0	0.6622	0.10705	1	1	1	0.11778	1	1	0.3027	0.4818	1	0.9291	0.672	0.9713	0.882029	0.6602	0.0901	0.7791	0.7582	0.0381553	low
TCGA-49-AARR	13.6767	0	0.891	0.078	0.774	1	0.7908	0.0949	1	1	0.3666	0.7363	0.8258	0.9406	0.8635	1	0.9375	0.4359	0.3332	1	0.574	0.201499	low
TCGA-4B-A93V	0.821918	0	0.8968	0.1634	0.8224	1	0.4964	0.1596	1	1	0.448	0.6285	0.3988	0.9805	0.7958	0.9634	0.6368	0.5593	0.2722	0.8744	0.5971	0.986677	high
TCGA-50-5044	1.70959	0	0.9367	0.2973	1	0.994386	0.654	0.176	1	1	0.5205	0.765	0.71281	0.9644	0.7629	1	1	0.4882	0.2953	0.5458	0.3901	0.408124	low
TCGA-50-5045	5.95616	1	0.8031	0.1056	0.7722	1	0.5303	0.0797	1	1	0.6487	0.6924	0.4643	0.9303	0.9002	1	0.9605	0.5572	0.3675	0.7661	0.23093	0.869309	low
TCGA-50-5049	8.47671	0	0.8673	0.0714	0.7826	1	0.4803	0.2312	0.9655	1	0.5494	0.4942	0.66	0.957	0.7818	1	1	0.4144	0.3452	1	0	0.746506	low
TCGA-50-5051	1.30959	0	0.7919	0.0449	0	1	0.5709	0.2404	1	1	0.7781	0.7051	0.66	0.9644	0.8342	0.9502	0.8342	0.2381	0.3307	1	0.156811	0.473954	low
TCGA-50-5055	5.0137	0	0.7453	0.0611	0.7679	1	0.3884	0.1344	1	1	0.1596	0.8457	0.70169	0.9639	0.9049	0.9148	0.8817	0.3832	0.469	1	0.19495	0.836781	low
TCGA-50-5066	3.95068	0	0.9078	0.1333	0.4356	1	0.4757	0.2908	1	1	0.3998	0.7715	0.6272	0.9569	0.8003	1	0.943	0.365	0.1758	1	0.142056	0.366788	low
TCGA-50-5068	4.10685	1	0.7078	0.2689	0.7181	1	0.7384	0.13172	1	1	0.0857	0.8327	0.61594	0.9436	0.8481	0.6137	1	0.3895	0.3952	0.6969	0.1201	0.296695	low
TCGA-50-5072	0.684932	1	0.9485	0.0293	0.7643	1	0.3955	0.2302	0.9719	1	0.5865	0.7804	0.1753	0.9788	0.8611	0.8397	0.6722	0.3613	0.3293	0.6529	0	20.0161	high
TCGA-50-5930	0.772603	1	1	0.1236	0.8704	0.988778	0.5474	0.379	0.9161	1	0.7132	0.74976	0.666	0.9688	0.9699	1	0.914389	0.3027	0.2774	1	0.17495	6.59606	high
TCGA-50-5931	1.18904	1	0.913	0.0672	0.7507	0.7419	0.6662	0.1381	0.9895	1	0.3937	0.8421	0.5192	0.9727	0.8222	0.8289	1	0.4383	0.2729	1	0.14716	2.45407	high
TCGA-50-5932	3.38356	0	0.9627	0.0714	0.6494	1	0.5069	0.2217	1	1	0.4451	0.8334	1	0.9602	0.8452	0.8409	0.7868	0.1736	0.2352	1	0	1.02161	high
TCGA-50-5933	6.55616	0	0.9356	0.0483	0.5999	1	0.6349	0.1982	1	1	0.3589	0.8891	0.4371	0.9576	0.8269	1	1	0.5927	0.3296	1	0.17013	1.0735	high
TCGA-50-5935	1.78904	0	0.9281	0.0597	0.6267	1	0.3932	0.0965	1	1	0.555	0.8472	0.75836	0.9572	0.8586	1	0.8223	0.3969	0.2653	1	0.2348	0.917176	low
TCGA-50-5936	0.70411	0	0.9028	0.0646	0.7253	1	0.4757	0.0374	1	0.9346	0.2893	0.8907	0.2255	0.9877	0.9028	1	0.8016	0.217	0.1557	1	0.09835	0.892923	low
TCGA-50-5939	1.26027	0	0.9237	0.0703	1	1	0.5739	0.1424	1	1	0.4973	0.8241	0.61682	0.9682	0.9488	0.8993	1	0.2826	0.3106	1	0	1.42299	high
TCGA-50-5941	4.03836	0	0.9253	0.1026	0.7039	1	0.7634	0.1626	1	1	0.4941	0.7472	1	0.9542	0.895	1	1	0.4936	0.2575	1	0.2583	0.358314	low
TCGA-50-5942	5.06027	1	0.9561	0.0591	0.7354	1	0.4757	0.1726	1	1	0.551	0.8445	0.6272	0.9693	0.7941	0.9311	0.9233	0.331	0.2529	1	0.189478	0.967284	low
TCGA-50-5944	4.79452	1	0.9333	0.0221	0.5526	1	0.6113	0.0692	1	1	0.8299	0.7085	0.2864	0.9441	0.8133	0.7231	0.7624	0.3072	0.4109	1	0.15582	2.1083	high
TCGA-50-5946	4.43014	0	0.9445	0.0584	0.8258	0.876	0.7075	0.1666	1	1	0.7148	0.6606	0.7564	0.95	0.8068	0.8972	1	0.465	0.1461	0.9207	0	1.22295	high
TCGA-50-6590	3.52877	1	0.9473	0.0915	0.7053	1	0.4892	0.2367	1	1	0.5922	0.7834	0.2354	0.9754	0.788	1	0.9398	0.4742	0.3798	1	0.0864	1.73472	high
TCGA-50-6591	0.326027	0	0.8442	0.0266	0	1	0.4305	0.1513	0.9745	1	0.3403	0.8504	0.6743	0.9919	0.722	1	1	0.2389	0.2484	0.6258	0	0.554707	low
TCGA-50-6592	2.12877	1	0.9237	0.0253	0.8253	0.9011	0.3425	0.2066	1	0.8701	0.6091	0.8498	0.773	0.9695	0.8653	0.9117	0.8292	0.5859	0.2423	1	0.3491	7.20523	high
TCGA-50-6593	0.920548	0	0.913	0.0966	0.8283	1	0.5608	0.0874	1	1	0.4503	0.8261	0.4371	0.9645	0.8152	0.8323	1	0.2224	0.1914	1	0.1809	0.427873	low
TCGA-50-6594	1.0137	1	0.9082	0.0449	1	1	0.6728	0.1088	1	1	0.4582	0.8377	0.6083	0.987	0.8606	0.5706	0.7763	0.385	0.3299	1	0	4.65936	high
TCGA-50-6595	0.517808	1	0.9366	0.0336	0.875	1	0.4757	0.2018	0.9626	0.981033	0.49699	0.6363	0.5874	0.9783	0.8396	1	0.8502	0.4142	0.3078	0.6969	0.1066	4.24388	high
TCGA-50-6597	3.47397	0	0.9064	0.0989111	0	0.979375	0.1416	0.09152	1	1	0.6221	0.819983	0.83444	0.9176	0.7035	1	0.913625	0.3302	0.25	1	0.685	0.124202	low
TCGA-50-6673	0.060274	1	0.8997	0	1	0.99096	0.6728	0.1975	1	1	0.416	0.7397	1	0.9817	0.9053	1	0.9334	0.3516	0.2054	0.7606	0.13058	1.39853	high
TCGA-50-7109	0.843836	0	0.8828	0.058	0.8294	1	0.4276	0.13765	1	1	0.4871	0.5594	0.5195	0.9445	0.8503	1	0.8098	0.4238	0.273	1	0.1972	0.722206	low
TCGA-50-8457	3.08219	0	0.8235	0.0633	0.599	1	0.4334	0.0748	1	0.8371	0.4787	0.6527	1	0.9361	0.713	0.96	0.8409	0.4299	0.2356	0.8495	0.3723	0.333796	low
TCGA-50-8459	3.06575	0	0.9064	0.0877	0.6397	0.8482	0.6019	0.1702	1	1	0.5295	0.8057	0.66	0.9651	0.8749	0.9585	0.8452	0.3544	0.142	1	0.6759	0.714843	low
TCGA-50-8460	2.27123	0	0.8988	0.0266	1	1	0.5474	0.2082	1	1	0.5088	0.8354	0.5458	0.9731	0.8034	0.9707	0.8232	0.5193	0.2978	0.7582	0	4.18111	high
TCGA-53-7624	2.85753	0	0.8606	0	1	1	0.4853	0	0.9814	1	0.4552	0.6929	0.6989	0.9572	0.8524	0.8844	0.8098	0.347	0.4037	0.6183	0.3224	2.23915	high
TCGA-53-7626	2.54521	0	0.8444	0.0638	0.7534	1	0.5653	0.1449	1	0.8428	0.6156	0.7239	0.7358	0.9811	0.8318	0.9295	0.9185	0.3533	0.3385	1	0.1672	1.12359	high
TCGA-53-7813	1.16164	0	0.82434	0.1236	1	1	0.3351	0.11671	1	1	0.3518	0.8688	1	0.937	0.8007	1	0.879175	0.4405	0.4737	0.89887	0.4125	0.530505	low
TCGA-53-A4EZ	2.93425	0	0.8594	0	0.7559	1	0.3824	0.13658	1	1	0.4341	0.8514	1	0.9407	0.8622	0.9468	0.8806	0.4549	0.2623	0.6591	0.0647	2.0932	high
TCGA-55-1592	1.92055	0	0.8681	0.1078	0.8382	1	0.4719	0.1023	1	1	0.4942	0.8063	0.7661	0.9805	0.8458	0.9519	0.937	0.3883	0.3467	1	0	0.795798	low
TCGA-55-1594	3.2274	0	0.8633	0.0915	0.8512	1	0.4794	0.2721	1	0.9076	0.4577	0.7881	0.8665	0.9615	0.7697	1	0.91161	0.56	0.4204	1	0.1043	1.4496	high
TCGA-55-1595	4.05205	0	0.8521	0.099	0.7528	1	0.5624	0.135	1	1	0.2534	0.7528	1	0.9539	0.85	1	0.7175	0.4509	0.1677	0.9209	0.4394	0.344071	low
TCGA-55-1596	5.65753	0	0.809	0.0589	0.7387	1	0.4796	0.0547	1	1	0.4887	1	1	0.9842	0.8696	0.932	0.8272	0.4668	0.4659	1	0.0715	1.54377	high
TCGA-55-5899	2.54795	0	0.8071	0.0341	0.616	1	0.4926	0.1918	1	1	0.4121	0.7074	1	0.9645	0.9031	1	1	0.4414	0.2699	1	0.2443	0.455157	low
TCGA-55-6543	1.19178	1	0.8222	0.0226	0.8006	1	0.4359	0.2582	1	0.7577	0.4362	0.7281	0.3548	0.9535	0.8295	0.9456	1	0.1862	0.3807	1	0.0807	1.56933	high
TCGA-55-6642	6.70959	0	0.8497	0.0728	0.5436	1	0.6792	0.1425	1	0.8621	0.4728	0.8881	0.6047	0.9856	0.8409	0.8977	1	0.3704	0.2123	1	0.306	0.641148	low
TCGA-55-6712	0.468493	1	0.8878	0.0185	0.5971	0.7988	0.657	0.1057	1	0.7577	0.8565	0.9328	0.69468	0.9776	0.8552	0.8425	0.8302	0.5457	0.1343	0.5485	0	24.1381	high
TCGA-55-6968	3.54247	0	0.8706	0.0746	0.5423	1	0.3985	0.0595	1	1	0.6012	0.6983	1	0.9735	0.8474	0.9576	0.6457	0.4295	0.3171	1	0.1252	0.964843	low
TCGA-55-6969	3.39452	1	0.8333	0.0659	0.859	1	0.5555	0.1307	1	1	0.4671	0.6307	0.6577	0.9384	0.8325	0.9571	1	0.4711	0.283	0.8422	0.4167	0.411667	low
TCGA-55-6970	1.27123	0	0.948	0.0977	0.6396	1	0.6165	0.1023	0.9803	1	0.4065	0.7659	0.3723	0.9882	0.7993	1	0.8817	0.5139	0.2282	0.8518	0	1.26382	high
TCGA-55-6971	3.83562	0	0.879	0.0702	0.7514	1	0.7159	0.1234	1	1	0.8585	0.8678	1	0.9556	0.9392	1	0.857	0.5372	0.2408	1	0.2445	1.16229	high
TCGA-55-6972	4.47123	0	0.7188	0.2661	0	1	0.6078	0.13626	1	1	0.6465	0.8335	0.636	0.9435	0.7801	0.956	0.8804	0.324	0.2667	1	0	0.0778212	low
TCGA-55-6975	0.323288	1	0.9281	0.1078	0.6619	0.6215	0.4436	0.2646	1	1	0.5516	0.9162	0.72082	0.9716	0.8823	0.6969	0.4862	0.1862	0.405	1	0.1288	23.5499	high
TCGA-55-6978	0.482192	0	0.8803	0.0481	0.9353	1	0.6123	0.1629	1	1	0.3903	0.7026	0.8141	0.9473	0.8427	0.9549	0.7404	0.5106	0.2579	0.8187	0.0354	1.54151	high
TCGA-55-6979	0.649315	0	0.9763	0.1369	0.6705	1	0.7238	0.0897	1	1	0.3653	0.7968	1	0.9592	0.7975	1	1	0.5519	0.3581	1	0	0.330005	low
TCGA-55-6980	5.77808	0	0.8688	0.0518	1	1	0.7238	0.137	1	1	0.689	0.8928	0.2898	0.9685	0.784	1	1	0.2642	0.3087	1	0	0.758099	low
TCGA-55-6981	3.77808	0	0.9237	0.057	0.6696	0.99154	0.6019	0.176	1	1	0.2915	0.4995	1	0.9747	0.797	1	0.9091	0.4605	0.3492	1	0	0.416768	low
TCGA-55-6982	2.72603	1	0.9225	0.036	1	0.993933	0.6019	0	0.8987	1	0.7317	0.7497	0.72711	0.9193	0.7455	1	1	0.4882	0.3015	0.4847	0.1376	3.30389	high
TCGA-55-6983	7.73425	1	0.8467	0.0874	0.79	1	0.5295	0.1643	1	1	0.4338	0.742	1	0.9613	0.9169	1	0.9258	0.3321	0.2769	1	0.1096	0.471787	low
TCGA-55-6984	2.08219	0	0.7842	0.0712	0	1	0.4635	0.0492	1	1	0.6551	0.6345	1	0.9659	0.8932	1	0.6804	0.4525	0.2286	1	0	0.397371	low
TCGA-55-6985	3.37808	1	0.9087	0.0411	0.5843	1	0.5474	0.1596	1	1	0.5428	0.8241	0.702	0.973	0.9272	1	1	0.5676	0.3276	1	0	1.69388	high
TCGA-55-6986	8.93425	0	0.8551	0	0.8021	1	0.3958	0.1381	1	1	0.3543	0.78396	1	0.934	0.8191	1	0.874	0.5074	0.2154	0.7582	0.215287	0.959516	low
TCGA-55-6987	5.85479	1	0.8967	0.0578	0.7746	1	0.5575	0.1723	1	1	0.416	0.7062	0.5136	0.9505	0.8405	1	0.8612	0.5201	0.2305	0.7279	0.3293	1.15944	high
TCGA-55-7227	2.60822	1	0.9495	0.0384	0.879	1	0.6628	0.2426	1	1	0.4621	0.8055	0.79148	0.9537	0.8501	0.9631	0.8079	0.3221	0.2149	1	0.1365	1.08421	high
TCGA-55-7281	2.38904	1	0.9435	0.1065	0.7602	1	0.6019	0.1381	1	1	0.5757	0.8338	0.5817	0.9571	0.7618	0.9441	0.9138	0.4282	0.2884	1	0.15407	0.65026	low
TCGA-55-7283	1.66849	0	0.9064	0.0799	1	1	0.4222	0.2072	1	1	0.4422	0.2908	1	0.9637	0.888	1	0.6777	0.4292	0.2265	1	0.16129	0.770269	low
TCGA-55-7284	0.665753	0	0.8966	0.0392	0.6353	1	0.6123	0.1278	1	0.9646	0.3559	0.862	0.5641	0.9504	0.9123	0.9761	0.9499	0.3717	0.3297	0.9173	0.3757	0.769434	low
TCGA-55-7570	2.25753	0	0.9015	0.0889	1	1	0.6578	0.2513	0.9919	1	0.5215	0.8157	0.9123	0.9781	0.8074	1	1	0.6343	0.3577	1	0	1.58137	high
TCGA-55-7573	1.33425	0	0.7636	0.0708	0.7477	1	0.3548	0.1728	1	0.9207	0.1896	0.6462	0.7915	0.9634	0.8939	0.9692	0.8098	0.3881	0.1899	1	0.184722	0.554635	low
TCGA-55-7574	2.72603	0	0.8497	0.1407	1	1	0.4918	0.1459	0.8887	0.9482	0.49905	0.943	0.8907	0.9758	0.7445	1	1	0.3828	0.2105	0.4847	0.159	3.44439	high
TCGA-55-7576	1.83562	0	0.9728	0.0494	0.5675	0.8885	0.4572	0.1753	1	1	0.4553	0.7207	1	0.9637	0.8009	0.9294	0.9147	0.5586	0.3151	1	0	1.7666	high
TCGA-55-7724	1.93151	0	0.6175	0.0763	1	1	0.55867	0.0867	1	1	0.430925	0.8865	1	0.9825	0.8843	1	1	0.5416	0.33082	0.864311	0.393714	0.432931	low
TCGA-55-7725	1.21096	1	1	0.2285	0.6984	1	0.581889	0.15024	1	0.8428	0.474637	0.8064	1	0.9437	0.9532	1	0.7546	0.6587	0.32021	1	0.171683	1.6082	high
TCGA-55-7726	1.7863	0	0.875	0.0815	1	1	0.5764	0.1432	1	1	0.5702	0.7513	0.4642	1	0.9762	0.822	0.912643	0.353	0.2759	1	0	2.79604	high
TCGA-55-7727	0.326027	0	0.5856	0.0336	1	1	0.59413	0	0.9485	0.8531	0.432871	0.4868	1	0.9912	0.8622	1	0.6479	0.3838	0.32639	0.890211	0.2084	0.864491	low
TCGA-55-7728	1.92877	0	0.8054	0.0714	0.8539	1	0.7199	0.1596	1	1	0.6759	0.5832	1	0.9153	0.8252	1	1	0.4395	0.2925	0.9029	0.4205	0.191772	low
TCGA-55-7815	2.11781	1	1	0.081	1	0.989487	0.562344	0	1	0.7577	0.428675	0.9682	0.2797	0.9165	0.9256	1	0.8255	0.4272	0.319822	0.9106	0.152829	3.29693	high
TCGA-55-7816	1.28219	0	0.9345	0.0619	0.8735	1	0.7313	0.2043	1	1	0.6729	0.7388	0.921	0.9483	0.8218	1	1	0.4711	0.1975	1	0.1073	0.570835	low
TCGA-55-7903	1.55342	0	0.8933	0.1624	0.7624	1	0.4873	0.2282	1	1	0.6085	0.4768	1	0.9371	0.813	0.9518	1	0.5973	0.0963	0.8338	0.1815	0.352828	low
TCGA-55-7907	0.939726	0	0.8599	0.057	0.8651	0.989711	0.6447	0.1547	1	0.8993	0.3353	0.7547	1	0.9475	0.907	0.9035	0.4862	0.4812	0.3469	1	0.12836	2.69297	high
TCGA-55-7910	2.84932	1	0.7636	0.078	0.7299	1	0.1887	0.1233	1	1	0.6128	0.6899	0.8118	0.9708	0.7734	0.8677	0.6235	0.5006	0.3067	1	0	1.8732	high
TCGA-55-7911	1.47123	0	0.9048	0.0695	0.8263	1	0.6522	0.1459	1	1	0.4777	0.8113	1	0.9783	0.9372	0.9685	0.8737	0.7289	0.347	0.7519	0	3.8569	high
TCGA-55-7913	1.53699	0	0.9307	0.0455	0.8913	1	0.5474	0.0978	1	0.9505	0.4313	0.6115	1	0.9802	0.7574	1	0.8208	0.3595	0.2897	1	0	0.575141	low
TCGA-55-7914	0.512329	0	0.9277	0.0562	0.8576	1	0.3078	0.1246	1	0.9037	0.591	0.6451	1	0.9818	0.9307	1	1	0.4494	0.3561	1	0.2085	1.62429	high
TCGA-55-7994	1.65205	0	0.913	0.057	0.8417	0.9364	0.5764	0.1964	1	1	0.2021	0.6771	1	0.9708	0.9456	0.8442	0.9773	0.4387	0.2643	1	0.1676	1.12836	high
TCGA-55-7995	2.43562	0	0.9115	0.0432	0.6884	1	0.4464	0.176	1	1	0.4898	0.6839	0.9424	0.9569	0.8082	0.9817	0.8934	0.4335	0.3225	0.8954	0.2517	0.78629	low
TCGA-55-8085	2.47671	1	0.9364	0.0695	0.6834	0.9014	0.5595	0.1554	1	1	0.5714	0.8748	0.565	0.9495	0.8727	0.8602	1	0.4574	0.2996	1	0.1636	1.8871	high
TCGA-55-8087	1.26575	0	0.9504	0.0911	0.5591	1	0.6173	0.1088	1	1	0.3408	0.8539	0.6541	0.9641	0.8146	1	0.728	0.2908	0.2528	1	0.1948	0.456934	low
TCGA-55-8089	1.92329	1	0.8973	0.078	0.7508	1	0.4859	0.183	1	1	0.6917	0.777	0.7087	0.9838	0.9057	0.8886	1	0.6756	0.3347	0.6904	0.0815	5.46454	high
TCGA-55-8090	1.63836	1	0.8774	0.0362	0.7783	1	0.5142	0.1293	0.9853	1	0.5929	0.8739	0.8322	0.9819	0.8594	0.9597	0.8594	0.3816	0.3583	1	0.0857	1.8096	high
TCGA-55-8091	1.64384	1	0.896	0.0957	0.7128	0.8736	0.4663	0.2077	1	1	0.4054	0.6701	0.4509	0.9667	0.799	0.9135	0.8737	0.4258	0.2923	0.7752	0.0873	2.11774	high
TCGA-55-8092	0.421918	0	0.92	0.0166	0.8393	1	0.7199	0.1962	1	1	0.5648	0.9174	1	0.9509	0.8443	0.9477	0.8388	0.4388	0.2964	1	0.2091	1.28691	high
TCGA-55-8094	1.48219	1	0.9142	0.0659	1	1	0.3851	0.1286	0.9575	0.7915	0.3412	0.3599	0.6841	0.9666	0.8221	0.8492	0.8999	0.1325	0.2419	1	0	1.11606	high
TCGA-55-8096	1.96986	0	0.8738	0.0684	0.9178	1	0.6447	0.1511	1	1	0.4059	0.7738	0.6974	0.9629	0.8072	0.9566	0.9617	0.3685	0.3557	0.8797	0.4108	0.513498	low
TCGA-55-8097	1.30411	0	0.8516	0.0576	0.7875	0.9513	0.4757	0.2338	1	1	0.5794	0.8389	1	0.955	0.8522	0.9412	0.9445	0.3464	0.2737	0.9019	0.1051	1.23426	high
TCGA-55-8203	1.49863	1	0.898	0.0441	0.8838	1	0.4657	0.1189	1	1	0.6075	0.6981	0.7768	0.9559	0.854	1	0.791	0.559	0.2407	1	0.0706	1.48913	high
TCGA-55-8204	1.41096	1	0.9496	0.078	0.7144	1	0.4984	0.3169	1	0.8309	0.7385	0.7911	1	0.9555	0.8869	0.9059	0.5062	0.5417	0.3964	1	0.0839	12.8835	high
TCGA-55-8205	1.6411	1	0.8595	0.0942	0.8175	1	0.5097	0.099	0.9937	1	0.5325	0.6837	0.8028	0.9727	0.8277	0.9257	0.7085	0.4994	0.3546	0.9345	0.0594	1.46647	high
TCGA-55-8206	2.43288	1	0.9545	0.0497	0.6392	1	0.4073	0.14	1	0.9609	0.7986	0.7207	0.8163	0.9477	0.8026	0.9831	0.8886	0.3295	0.3461	0.8855	0.1007	1.28419	high
TCGA-55-8207	2.67671	0	0.8945	0.0863	0.8683	1	0.4865	0.1734	1	1	0.5772	0.6575	0.8493	0.9564	0.8438	0.9592	0.951	0.3519	0.1717	1	0.2322	0.444301	low
TCGA-55-8208	1.84658	1	0.8721	0.0617	0.7342	1	0.6628	0.0925	1	1	0.4633	0.8369	0.7883	0.9615	0.888	1	0.6543	0.5125	0.3356	1	0.5137	0.920225	low
TCGA-55-8299	1.28493	0	0.7152	0.0597	0.6347	0.7129	1	0.1877	1	1	0.3138	0.6739	0.4271	0.9756	0.9099	1	0.5867	0.5332	0.1852	0.7618	0.5086	1.85866	high
TCGA-55-8301	1.46301	0	0.8411	0.0787	0.6128	1	0.4585	0.1348	1	1	0.491	0.8363	0.6208	0.9695	0.7877	0.9271	1	0.4756	0.3329	1	0.2097	0.613219	low
TCGA-55-8302	1.30959	0	0.9274	0.0355	0.8139	1	0.4757	0.1245	1	1	0.6555	0.7352	0.7532	0.9579	0.8475	0.8441	0.8807	0.629	0.3216	0.771	0.5897	2.71015	high
TCGA-55-8505	1.20548	1	0.9459	0.0072	1	1	0.7252	0.1823	0.9638	1	0.6008	0.8432	0.4751	1	0.9188	0.9523	0.898	0.4798	0.3694	0.8944	0.294	6.87405	high
TCGA-55-8506	0.030137	0	0.875	0.0714	0.7554	1	0.6269	0.2751	1	1	0.4557	1	1	0.9128	0.7537	1	1	0.4969	0.3777	0.6258	0.523	0.750403	low
TCGA-55-8507	1.14521	1	0.8075	0.0847	1	1	0.5266	0.2103	1	0.9399	0.5264	0.8618	0.8061	0.9748	0.7603	1	0.8107	0.3502	0.3589	0.6764	0	1.96035	high
TCGA-55-8508	1.69041	1	0.7789	0	0.8664	1	0.3583	0.2302	1	1	0.616	0.7883	0.7838	0.985	0.8515	0.9524	1	0.3684	0.2418	1	0.1362	1.32472	high
TCGA-55-8510	1.47671	1	0.8562	0.0799	0.9042	1	0.3846	0.1001	0.9161	1	0.571	1	1	0.9855	0.8283	0.9711	1	0.3791	0.2844	0.6708	0.2222	3.62758	high
TCGA-55-8511	1.51233	0	0.9426	0.091	0.8301	1	0.6752	0.1596	1	1	0.5663	0.7105	1	0.9713	0.7719	0.9645	0.8838	0.5071	0.2607	0.7582	0.0959	0.951441	low
TCGA-55-8512	1.66301	0	0.9118	0.0898	0.4205	0.8215	0.7199	0.1067	1	1	0.3071	1	1	0.9509	0.8575	0.9793	0.8994	0.3143	0.2288	0.715	0	0.901091	low
TCGA-55-8513	2.16712	1	0.8289	0.0327	0.7438	1	0.7689	0.1798	1	1	0.5707	0.7772	0.8665	0.9292	0.8784	1	0.7187	0.5764	0.3293	1	0.6151	0.717451	low
TCGA-55-8514	1.42466	1	0.796	0.1078	0.7782	1	0.4904	0.2993	1	1	0.4699	0.6662	0.82139	0.9581	0.722	0.8801	0.7526	0.3694	0.3591	0.8958	0	0.929913	low
TCGA-55-8614	1.46849	0	0.959	0.0466	0.7258	1	0.5474	0.2721	1	0.8171	0.4216	0.88	1	0.9752	0.7538	1	0.7644	0.405	0.3662	0.589	0.18127	4.63341	high
TCGA-55-8615	1.22192	0	0.8971	0.0545	0.8522	1	0.5142	0.0566	1	1	0.4892	0.7177	1	0.9495	0.7183	0.9633	1	0.4664	0.2227	1	0.12066	0.260056	low
TCGA-55-8616	0.131507	0	0.9321	0.0674	0.8182	1	0.5542	0.0923	0.9247	1	0.5968	0.8683	1	0.9401	0.7796	0.8916	0.9002	0.1801	0.3846	1	0	1.2561	high
TCGA-55-8619	1.13973	0	0.8603	0.2005	0.7811	1	0.6628	0.1156	1	0.9037	0.3488	0.4646	0.5277	0.9856	0.8175	1	0.75	0.4331	0.3211	0.8108	0.4168	0.362558	low
TCGA-55-8620	1.0274	0	0.8576	0.1152	0.4008	1	0.5408	0.0965	1	1	0.3823	0.8457	1	0.9817	0.8609	0.9729	1	0.5773	0.3103	1	0	0.462778	low
TCGA-55-8621	1.41096	0	0.9308	0.0805	0.7335	1	0.454	0.1226	1	0.9147	0.5223	0.6151	0.4422	0.9492	0.881	0.9472	0.8304	0.4021	0.2901	0.6008	0.4418	1.92682	high
TCGA-55-A48X	1.88767	1	0.767	0.0072	0.9248	1	0.4442	0.202	1	1	0.5553	0.8838	0.8233	0.9486	0.7569	0.9802	0.8418	0.4032	0.282	0.8309	0.3617	1.02085	high
TCGA-55-A48Y	1.72603	0	0.8828	0.1522	1	1	0.7552	0.1097	1	1	0.5825	0.8211	0.4788	0.9395	0.8761	1	0.8472	0.407	0.3286	0.7453	0	1.04155	high
TCGA-55-A48Z	1.78356	0	0.9264	0.1014	0.936	1	0.5542	0.169	1	1	0.7542	0.7854	1	0.9807	0.7917	1	1	0.4061	0.2918	1	0.12161	0.703325	low
TCGA-55-A490	0.271233	0	0.9089	0.0315	0	0.6701	0.54849	0	1	1	0.43513	0.1735	0.5682	0.9919	0.9583	1	1	0.2044	0.2804	1	0.112233	0.382925	low
TCGA-55-A491	1.71507	0	0.9767	0.149	0.7308	1	0.694	0.131	1	0.6907	0.3344	0.781	0.538	0.9632	0.8887	0.7961	1	0.5251	0.2698	0.7853	0.1073	2.95741	high
TCGA-55-A492	1.63288	0	0.8555	0.07509	0	0.99104	0.5896	0.11685	1	1	0.4501	0.727271	0.5075	0.9523	0.7672	1	1	0.4127	0.2653	0.687	0	0.314885	low
TCGA-55-A493	0.0767123	1	0.9331	0.0695	0.892	1	0.5525	0.1674	1	1	0.5357	0.6589	1	0.969	0.8968	1	1	0.6676	0.4021	1	0.0788	1.48459	high
TCGA-55-A494	1.31781	1	0.8115	0.1184	0.5283	0.8535	0.4049	0.13993	0.9629	0.9207	0.5968	0.8021	0.80205	0.945	0.918	0.9711	0.9316	0.4479	0.2796	0.9102	0	2.47537	high
TCGA-55-A4DF	1.20548	1	0.9118	0.0409	0.7712	1	0.7009	0.3219	1	1	0.2697	0.633	0.9422	0.9508	0.8155	0.9737	1	0.5101	0.2348	1	0.1498	0.496278	low
TCGA-55-A4DG	1.66575	0	0.8555	0.0611	0.6557	1	0.4918	0.1018	1	1	0.5576	0.7337	1	0.9451	0.8399	0.9724	1	0.6205	0.3524	1	0.16805	0.593956	low
TCGA-55-A57B	1.49589	0	0.8898	0.1014	0.6372	0.9049	0.6369	0.1559	1	1	0.5974	0.7642	0.8338	0.9757	0.8103	0.9317	1	0.4186	0.2106	0.7046	0.14667	0.981136	low
TCGA-62-8394	0.380822	1	0.9237	0.0611	0.6197	1	0.5166	0.1962	1	0.8309	0.5496	0.7622	0.3297	0.9338	0.9044	1	0.9135	0.5818	0.2345	0.4704	0.4643	4.49314	high
TCGA-62-8395	3.33151	0	0.9008	0.0592	0.8976	1	0.7515	0.2302	1	1	0.4996	0.7108	0.2052	0.9669	0.7726	1	0.9602	0.392	0.2783	0.8052	0.2115	0.903811	low
TCGA-62-8397	3.53151	1	0.8497	0.0611	0	1	0.7515	0.1531	1	1	0.6551	0.77	0.1975	0.934	0.6791	0.8673	1	0.4582	0.1322	1	0.1647	0.185973	low
TCGA-62-8398	1.21644	0	0.9645	0.0736	0.62	1	0.6143	0.1309	1	1	0.5052	0.8046	0.4053	0.9943	0.8725	0.92	0.8934	0.4051	0.2527	0.8631	0.2981	1.48724	high
TCGA-62-8399	7.3863	0	0.8243	0.0669	0.825	1	0.6019	0.1425	1	1	0.4275	0.8073	0.7463	0.9862	0.695	0.9229	0.7884	0.473	0.3566	1	0	0.816896	low
TCGA-62-8402	4.10411	0	1	0.1413	0.8192	0.9405	0.5043	0.0965	1	0.9234	0.4676	0.8845	1	0.9534	0.8309	1	0.92374	0.6415	0.3969	1	0.795	0.848242	low
TCGA-62-A46O	3.98356	0	0.9467	0.06611	1	0.9396	0.6392	0.14176	0.9417	1	0.4187	0.7114	0.596	0.9778	0.8289	1	0.7785	0.4944	0.2481	1	0.0707	3.08288	high
TCGA-62-A46P	1.6274	0	0.8459	0.09002	0	1	0.3221	0.14463	1	1	0.1258	1	1	0.9858	0.821	1	0.92713	0.4239	0.614	0.7808	0.0923286	0.818033	low
TCGA-62-A46R	4.72603	0	0.7309	0.1746	0.8419	0.8217	0.6152	0.1524	1	1	0.2835	0.6956	1	0.9761	0.5999	1	1	0.5624	0.0549	1	0.0845	0.105437	low
TCGA-62-A46S	4.52877	1	0.9247	0.0139	0.7252	1	0.7972	0.3446	1	1	0.5188	0.6057	0.7188	0.9291	0.8265	1	1	0.4329	0.3223	0.9067	0.1356	0.761374	low
TCGA-62-A46U	5.66301	0	0.9074	0.0258	0.6962	1	0.5314	0.2769	0.9808	1	0.5398	0.4738	0.782	0.9601	0.8305	1	0.9315	0.5912	0.2727	1	0.2504	1.13035	high
TCGA-62-A46V	6.02466	1	0.8289	0.1126	0.747	1	0.7238	0.0475	1	0.926	0.5255	0.8189	1	0.9848	0.7984	0.8852	0.8937	0.545	0.1758	1	0	0.5193	low
TCGA-62-A46Y	1.13425	1	0.8925	0.0724	0.7086	1	0.5764	0.2702	1	1	0.4934	0.8741	0.6532	0.9795	0.8202	1	0.9502	0.5015	0.2709	1	0.2629	1.0799	high
TCGA-62-A470	3.27123	0	1	0.2973	0	1	0.6792	0.14839	1	1	0.451178	0.766789	1	0.9437	0.8517	0.9439	0.911571	0.4753	0.2663	1	0.121133	0.123602	low
TCGA-62-A471	3.4137	0	0.8594	0.177	1	1	0.5687	0.033	0.9711	1	0.4157	0.6201	0.7084	0.9455	0.8467	0.9373	0.7973	0.5383	0.3135	1	0.2606	0.505176	low
TCGA-62-A472	2.49315	0	0.8622	0.0714	1	1	0.4757	0	1	1	0.5567	0.8818	1	0.9707	0.846	0.9565	0.9442	0.3332	0.2292	0.79	0.1313	0.706909	low
TCGA-64-1676	4.73425	0	0.8206	0	0.5103	1	0.7159	0.0721	1	1	0.6733	1	1	0.9658	0.8158	1	1	0.3469	0.1765	0.8527	0	0.47597	low
TCGA-64-1677	1.72055	0	0.8862	0.0580444	1	1	0.5891	0.13714	0.9649	1	0.395	0.7889	1	0.9704	0.839	0.8278	0.854114	0.5236	0.1385	1	0.174614	1.55405	high
TCGA-64-1678	3.25753	0	0.8614	0.1516	0	1	0.6945	0.14188	0.9611	1	0.3584	0.756133	0.78797	0.9699	0.7984	1	0.8563	0.2003	0.2804	1	0	0.157396	low
TCGA-64-1679	6.81644	1	0.8518	0.0501	0.6822	1	0.5001	0.1603	1	1	0.5404	0.6006	0.3378	0.962	0.9056	0.9452	1	0.272	0.3323	0.8312	0.2129	0.835828	low
TCGA-64-1680	3.08493	0	0.7842	0.0801	0	1	0.454	0.0979	1	1	0.6086	0.6402	1	0.9515	0.8381	0.9431	0.9147	0.4732	0.1721	0.6651	0	0.381068	low
TCGA-64-1681	3.19726	1	0.8878	0.0207	0.8947	1	0.4839	0.0682	1	1	0.4149	0.7421	0.4242	0.9544	0.8372	0.8888	1	0.4079	0.2166	0.6465	0.2201	1.32439	high
TCGA-64-5774	7.33151	0	0.8813	0.0659	0.6437	1	0.5739	0.1534	1	0.8093	0.3874	0.6447	0.6875	0.9426	0.8492	0.9138	0.8482	0.3082	0.3298	1	0.0622	0.84616	low
TCGA-64-5775	0.169863	0	0.9339	0.0586	1	1	0.8125	0.0976	0.9539	1	0.5179	0.6716	0.63245	0.9478	0.8196	1	0.9158	0.2257	0.1983	1	0.3249	0.37175	low
TCGA-64-5778	3.57534	0	0.9229	0.166	0.8224	1	0.5595	0.1596	1	1	0.4306	0.784078	0.73717	0.9302	0.6564	1	0.9158	0.3922	0.1787	1	0.1119	0.1535	low
TCGA-64-5779	2.36712	1	0.9417	0.0984	1	1	0.5474	0.1425	1	1	0.5494	0.7746	1	0.955	0.7731	1	0.920889	0.3834	0.1593	1	0	0.454015	low
TCGA-64-5781	4.27123	1	0.7636	0.1554	1	1	0.5595	0.0602	1	1	0.6551	1	0.5949	0.9862	0.8316	0.8645	0.576	0.4649	0.3041	0.7062	0.0852	3.5237	high
TCGA-64-5815	2.3726	0	0.9187	0.0449	0.7507	1	0.4305	0.173	1	1	0.7769	0.7575	0.5874	0.9721	0.8289	1	1	0.2356	0.321	0.911056	0.14942	1.06497	high
TCGA-67-3770	1.67123	0	0.9087	0.1152	0.6267	1	0.454	0.1326	1	1	0.5446	0.4158	1	0.9401	0.8358	0.7287	0.9342	0.4875	0.1047	0.594	0.141937	0.778424	low
TCGA-67-3771	1.67123	1	0.8728	0.0969	0.6587	1	0.3635	0.135	1	1	0.5734	0.7813	0.8102	0.9422	0.9286	1	1	0.4272	0.3285	1	0.121456	0.719332	low
TCGA-67-3772	1.56986	0	0.7037	0.081	0.5946	1	0.4476	0.0575	1	1	0.5493	0.7798	0.66284	0.9363	0.9238	0.9275	1	0.224	0.2095	0.594	0.1981	0.400981	low
TCGA-67-3773	1.16986	0	0.6175	0.1413	0.6984	0.89	0.7418	0.1088	1	0.9037	0.7303	0.6345	0.7179	0.9078	0.825	0.9258	0.8999	0.3541	0.3363	1	0.180786	0.206205	low
TCGA-67-3774	1.05479	0	0.8388	0.0236	0.7118	1	0.5142	0	1	1	0.6741	0.8371	0.6608	0.9189	0.8543	0.9497	0.8255	0.287	0.2627	0.6969	0.168222	0.843049	low
TCGA-67-4679	1.2274	0	0.9667	0.0791	0.7057	1	0.6086	0.2547	1	1	0.5043	0.7358	1	0.9495	0.8398	1	0.8921	0.3497	0.2152	1	0.3408	0.466774	low
TCGA-67-6215	0.476712	0	0.8459	0.0659	0.5664	1	0.5637	0.1598	1	1	0.3146	0.6371	0.6856	0.9563	0.8327	0.9483	0.8683	0.4848	0.2991	0.7726	0.2477	0.643664	low
TCGA-67-6216	0.386301	1	0.9092	0.129	0	1	0.2873	0.246	0.9587	0.9234	0.5407	0.8466	0.5628	0.9509	0.7629	1	0.9106	0.587	0.1367	0.7453	0.2173	1.59754	high
TCGA-67-6217	1.15616	1	0.9225	0.0705	0.9172	1	0.5695	0.1596	0.9052	1	0.4755	0.8403	0.7485	0.9386	0.7316	0.9739	0.922	0.4308	0.259	1	0.1846	1.46693	high
TCGA-69-7760	0.553425	0	0.8622	0.1218	0	1	0.5764	0.1615	1	1	0.4919	0.6345	0.2886	0.9849	0.8798	1	1	0.4322	0.3077	1	0.141	0.320702	low
TCGA-69-7761	0.509589	1	0.799	0.0416	0.7691	1	0.7199	0.1593	1	1	0.4616	0.8432	1	0.9826	0.8754	0.8956	0.7664	0.577	0.4171	0.7752	0.0993	2.68554	high
TCGA-69-7763	1.89041	0	0.9178	0.1168	0.5451	1	0.291	0.1345	1	1	0.3192	0.9186	0.7054	0.9624	0.8422	1	0.9126	0.2266	0.3204	1	0.19003	0.45528	low
TCGA-69-7764	1.13425	0	0.7636	0.0973	0.5872	1	0.3548	0.1246	1	0.964	0.8379	0.6984	0.6439	0.9621	0.8948	0.9687	1	0.4941	0.1469	1	0	0.758843	low
TCGA-69-7765	0.452055	0	0.9302	0.0759	0.824	1	0.3769	0.1729	1	1	0.3988	0.6097	1	0.9644	0.7611	1	0.9117	0.6169	0.1477	0.511	0.3989	1.06549	high
TCGA-69-7973	0.630137	1	0.8782	0.0867	0.9151	1	0.4904	0.194	1	0.9563	0.491	0.8502	1	0.9742	0.8001	0.9791	0.6791	0.2358	0.3795	0.6443	0	2.42671	high
TCGA-69-7974	0.50411	1	0.9448	0.0875	0.907	1	0.5764	0.1113	1	1	0.7425	0.8067	1	0.9432	0.8445	0.88	0.8872	0.4926	0.2777	0.7433	0.14	1.87345	high
TCGA-69-7978	0.367123	0	0.8433	0.0584	0.7885	1	0.539	0.076	0.9825	1	0.6157	0.8066	0.8269	0.9738	0.813	0.9659	1	0.4612	0.2622	0.8541	0.3199	0.730301	low
TCGA-69-7979	1.11781	1	0.7732	0.0457	1	0.8254	0.5603	0.21	0.967	0.8773	0.4116	0.8038	1	0.9808	0.8848	0.9861	0.8945	0.269	0.3333	1	0.1346	2.64625	high
TCGA-69-7980	1.12603	1	0.8121	0.0859	0.7138	1	0.4969	0.1459	0.8784	1	0.3271	0.7909	0.9003	0.938	0.8036	1	0.9569	0.5231	0.2132	1	0.1607	1.10305	high
TCGA-69-8253	1.16712	0	0.8376	0.0768	0.6494	1	0.3152	0.1903	1	0.926	0.4851	0.8737	0.7709	0.9556	0.7715	0.9781	0.6304	0.3445	0.2709	1	0.2454	1.17332	high
TCGA-69-8254	1.12055	1	0.8249	0.081	0.642	1	0.4899	0.1637	1	1	0.5398	0.7368	0.7104	0.9685	0.8437	0.9556	0.9376	0.4535	0.2616	0.7582	0.0992	0.994819	high
TCGA-69-8255	0.353425	0	0.894	0.0746	0.5801	1	0.5009	0.1324	0.9879	1	0.569	0.6701	0.5174	0.9697	0.6953	0.8446	0.844	0.6774	0.3502	0.8122	0.2138	1.86309	high
TCGA-69-8453	2.2274	1	0.9878	0.0994	0.7086	0.995256	0.4935	0.2158	1	0.8946	0.7362	0.8683	0.54	0.9445	0.8168	1	0.922	0.4257	0.2419	0.818	0.1204	2.37699	high
TCGA-69-A59K	1.61918	0	0.8735	0.0805	0.8892	1	0.7617	0.0617	0.9704	0.9327	0.5666	0.6982	0.8207	0.9776	0.8593	0.9174	0.9376	0.3732	0.2947	0.9385	0.0766	0.891902	low
TCGA-71-6725	0.70137	0	0.8668	0.1714	0	1	0.784	0.0721	1	1	0.2923	0.594	0.72622	0.9495	0.7796	0.8667	0.8316	0.3065	0.3085	0.8093	0	0.109944	low
TCGA-71-8520	0.575342	0	0.9519	0.1049	0.761	1	0.4483	0.1435	1	1	0.628	0.7062	0.5975	0.9816	0.8023	0.9683	0.9408	0.576	0.3467	0.7551	0.2556	1.88021	high
TCGA-73-4658	4.38356	0	0.8945	0.0854	0.4564	1	0.4374	0.205	1	0.8008	0.3725	0.6934	1	0.9387	0.721	0.8551	0.8255	0.3187	0.2482	0.6347	0.17607	0.985813	high
TCGA-73-4659	1.94795	0	0.8967	0.0577	0.7819	1	0.5872	0.1267	1	1	0.391	0.7398	0.6527	0.9397	0.8001	0.9598	0.7375	0.3375	0.3607	0.9366	0.1875	0.688624	low
TCGA-73-4662	6.89041	0	0.8609	0.0871	0.7653	1	0.5324	0.1333	1	0.945	0.4738	0.8266	1	0.926	0.7684	0.9193	1	0.5011	0.2704	0.8376	0.0482	0.577299	low
TCGA-73-4666	2.19178	1	0.8929	0.1279	0.704	0.9536	0.5704	0.1369	0.9928	0.8309	0.543	0.6934	0.4794	0.993	0.9477	0.8833	0.8524	0.5471	0.3427	0.92	0.1254	4.70267	high
TCGA-73-4668	1.27945	0	0.8981	0.048	0.8021	1	0.426	0.136	1	1	0.5951	0.6008	0.5737	0.9511	0.8785	0.9553	0.9274	0.4709	0.1954	1	0.1386	0.935068	low
TCGA-73-4670	0.358904	0	0.9059	0.0853	0.6674	0.9123	0.5064	0.0965	0.9808	1	0.5625	0.6158	1	0.9839	0.8526	0.7168	0.9642	0.3577	0.2384	0.7839	0.0433	1.87459	high
TCGA-73-4675	2.52603	0	0.8346	0.1207	0	0.8632	0.4024	0.1906	1	1	0.4385	1	0.5847	0.9914	0.7488	0.9596	0.7482	0.2912	0.2702	1	0.1429	0.798781	low
TCGA-73-4676	0.769863	0	0.8864	0.051	1	1	0.4704	0.1946	0.9758	1	0.4155	0.5101	0.2575	0.9371	0.7371	0.663	0.9355	0.3091	0.1518	1	0	1.11083	high
TCGA-73-4677	0.10411	0	0.7874	0.1021	0.5604	1	0.6049	0.0374	1	1	0.4796	0.83	0.6743	0.9354	0.8658	0.9411	0.872	0.2692	0.2826	0.7967	0.1103	0.322312	low
TCGA-73-7498	3.25753	0	0.8583	0.0411	0.8338	1	0.529	0.1491	1	1	0.4085	0.7751	0.8806	0.9357	0.7654	0.9907	0.9617	0.2906	0.3567	0.8841	0.1523	0.375355	low
TCGA-73-7499	4.19452	1	0.848	0.1114	0.8621	0.7486	0.5949	0.2828	0.9917	1	0.4491	0.8361	1	0.9641	0.842	0.924	1	0.4314	0.3325	0.7726	0	3.33335	high
TCGA-73-A9RS	0.931507	0	0.8674	0.1192	1	1	0.4565	0.1684	0.974	0.988	0.5363	0.6242	0.7213	0.9582	0.811	0.8173	0.923	0.5713	0.1292	1	0.0841	1.27138	high
TCGA-75-5122	0.00273973	0	0.9154	0.0799	0.5725	0.846	0.4892	0.0855	1	1	0.4871	0.6668	0.751	0.9575	0.8289	1	0.9288	0.6347	0.2337	1	0.132887	0.983663	high
TCGA-75-5125	5.55342	1	0.9073	0.138	0.5902	1	0.6019	0.0839	1	0.9207	0.2994	0.5512	0.8102	0.9333	0.807	1	0.9336	0.4875	0.2384	0.7012	0	0.316731	low
TCGA-75-5126	0.00273973	0	0.926	0.0304	0.6954	1	1	0.176	1	1	0.4728	0.4911	1	0.9771	0.8432	1	1	0.4539	0.2708	0.6529	0.18763	0.452849	low
TCGA-75-5146	6.48767	1	0.7019	0.1059	0.298	1	0.4672	0.3629	1	1	0.4292	0.5463	0.67358	0.9561	0.8161	0.8832	0.9182	0.2696	0.3348	1	0.186233	0.273428	low
TCGA-75-5147	3.65205	1	0.8672	0.036	0.5982	0.9081	0.6245	0	1	0.9429	0.5217	0.7232	0.5713	0.9654	0.9451	0.969	1	0.4062	0.2786	1	0.0908	0.851326	low
TCGA-75-6203	0.00273973	1	0.8497	0.1318	0.6494	1	0.5672	0.0857	1	1	0.6551	0.9136	0.5189	0.9328	0.8372	0.8964	0.9185	0.326	0.4187	1	0.4896	0.41679	low
TCGA-75-6205	0.00273973	0	0.9489	0.0674	0.4234	0.9962	0.654	0.2828	1	1	0.5134	0.7439	0.7896	0.9574	0.7818	1	0.8949	0.4853	0.3426	0.6258	0.138	1.46647	high
TCGA-75-6206	7.09589	0	0.7636	0.0534	0.8359	1	0.6135	0.1596	1	0.8946	0.3427	0.7934	0.5673	0.9377	0.7022	0.947	0.8742	0.1287	0.3478	1	0.135756	0.242731	low
TCGA-75-6207	0.00273973	0	0.8867	0.0659	1	0.987587	0.7118	0.2	0.972	1	0.6433	0.6849	1	0.9811	0.9019	1	0.8556	0.4829	0.2136	0.8089	0.0831	2.31991	high
TCGA-75-6211	0.00273973	1	0.8744	0.0557	1	1	0.5275	0.2892	1	1	0.3832	0.8271	0.6969	0.9921	0.9077	1	0.7187	0.238	0.3529	1	0	2.59122	high
TCGA-75-6212	4.15342	0	0.842	0.0882	1	1	0.4757	0.1324	1	0.8701	0.4621	0.624	0.302	0.9399	0.8001	1	0.8054	0.5098	0.3653	1	0.146456	1.23476	high
TCGA-75-6214	3.05479	0	0.8303	0.1179	0.7765	1	0.7639	0.1246	0.9798	0.9571	0.4308	0.6597	0.5982	0.9772	0.8494	0.8735	1	0.3729	0.2248	1	0	0.45389	low
TCGA-75-7025	9.05479	1	0.8997	0.1133	0.8275	1	0.4585	0.1215	1	1	0.6045	0.8399	0.7418	0.9267	0.7819	0.9682	0.9598	0.4772	0.2322	0.8261	0.203333	0.625305	low
TCGA-75-7027	8.38082	0	0.9413	0.0456	0.8088	1	0.5756	0.108	1	1	0.4612	0.7879	0.7615	0.9905	0.8533	0.8311	0.8776	0.4857	0.1852	1	0	1.73065	high
TCGA-75-7030	0.00273973	0	0.9064	0.1299	0.7241	1	0.4049	0.1708	1	0.8701	0.48179	0.6756	1	0.9305	0.8705	1	1	0.3951	0.3037	0.6399	0.2356	0.829352	low
TCGA-75-7031	0.00273973	1	0.9237	0.0659	0.7904	0.985733	0.2322	0.14967	1	1	0.5567	0.80059	0.3029	0.9816	0.8848	1	0.799	0.5453	0.2457	0.4225	0.113811	11.0604	high
TCGA-78-7143	13.5918	0	0.8974	0.0887	0.6785	1	0.6123	0.0507	0.9864	1	0.5838	0.6801	1	0.98	0.7985	0.9481	0.8722	0.518	0.2494	1	0.3274	0.441338	low
TCGA-78-7145	2.26301	1	0.894	0.0437	0.4648	0.98735	0.5314	0.1203	1	1	0.5184	0.8189	0.368	0.9381	0.8618	1	0.8255	0.404	0.1818	1	0	0.833069	low
TCGA-78-7146	0.473973	0	0.9327	0.0258	1	1	0.4957	0.1162	0.9848	1	0.3383	1	1	0.9765	0.736	0.9305	0.8712	0.408	0.4087	1	0	1.73194	high
TCGA-78-7147	1.60548	1	0.9015	0.078	1	1	0.3213	0.12415	0.9722	1	0.3776	0.7806	1	0.9682	0.735	0.9728	0.8409	0.5265	0.2441	0.818	0.111611	1.5368	high
TCGA-78-7148	1.71507	1	0.904	0.1192	0.9026	1	0.4798	0.0965	1	1	0.5496	1	0.197	0.9571	0.7947	0.7355	0.8255	0.3756	0.3738	1	0	2.77746	high
TCGA-78-7149	10.7945	0	0.8954	0.1947	0.5264	1	0.4402	0.0575	1	1	0.3419	0.8064	1	0.9255	0.7324	0.8223	0.8833	0.3398	0.1939	1	0.28915	0.109029	low
TCGA-78-7150	1.82466	1	0.9135	0.0197	1	1	0.4305	0.1136	0.9659	0.995143	0.3877	1	0.2314	0.9707	0.836	0.8557	0.7673	0.292	0.4869	0.7519	0	11.4042	high
TCGA-78-7152	3.32877	0	0.8873	0	0.6984	1	0.5896	0.1797	1	1	0.3787	0.79702	0.73414	0.9469	0.7859	1	1	0.4825	0.247	0.91625	0.15264	0.617708	low
TCGA-78-7153	9.9589	0	0.8779	0.1746	1	0.99432	0.2951	0.1345	0.9446	1	0.4871	0.3124	0.4266	0.9636	0.7529	0.9235	0.8442	0.2191	0.4806	1	0	0.743835	low
TCGA-78-7154	1.62466	0	0.9281	0.0998	0.6545	1	0.7384	0.1278	0.9776	1	0.4335	0.7121	0.2797	0.9763	0.7252	0.858	0.6096	0.5046	0.3166	0.7967	0	2.53706	high
TCGA-78-7155	3.20822	1	0.9738	0.0774	0.8475	0.7731	0.7418	0.3261	0.9859	0.8946	0.4654	0.8797	0.5708	0.9558	0.4931	1	1	0.7192	0.4002	0.8145	0.071	3.86531	high
TCGA-78-7156	2.67397	0	0.8555	0.0859	1	1	0.502	0.2625	1	1	0.2021	0.8241	1	0.9431	0.7611	0.9792	0.7985	0.5458	0.2242	0.7804	0.257489	0.915081	low
TCGA-78-7158	0.490411	0	0.9772	0.0634	1	1	0.4687	0.1435	1	0.926	0.5076	0.5348	1	0.9549	0.7577	0.954	0.9531	0.5108	0.144	1	0.11388	0.608437	low
TCGA-78-7159	5.40822	1	0.9676	0.0611	0.6494	1	0.4049	0.2494	1	1	0.6078	0.597	1	0.9701	0.839	1	1	0.4582	0.3488	1	0.15952	0.960871	low
TCGA-78-7160	1.90959	1	0.9015	0.07	0.7247	1	0.3944	0.0846	1	1	0.3775	0.5778	0.7724	0.9579	0.8133	1	0.51	0.4618	0.2616	0.91556	0	1.2302	high
TCGA-78-7161	0.79726	0	0.8847	0.0874	0.5972	1	0.3985	0.152	1	1	0.4868	0.9236	1	0.9649	0.7963	0.98	0.7848	0.3162	0.2989	1	0.131	0.675553	low
TCGA-78-7162	8.68219	0	0.863	0.0468	0.6008	1	0.4935	0.1146	1	1	0.3281	0.8391	1	0.9621	0.8955	0.9508	0.8098	0.4383	0.239	1	0	0.84278	low
TCGA-78-7163	19.8575	1	0.8104	0.1045	0.6407	1	0.6859	0.0617	1	1	0.5091	0.4285	0.6921	0.9663	0.8698	1	0.9822	0.4253	0.2376	1	0.1545	0.143486	low
TCGA-78-7166	0.706849	1	0.9002	0	1	1	0.5521	0.1125	1	1	0.2226	0.78216	0.9467	0.9838	0.8933	0.8777	0.6235	0.4752	0.238	1	0	2.82776	high
TCGA-78-7167	7.34521	1	0.8766	0.1024	0.885	1	0.3988	0.1088	1	0.9752	0.4619	0.89	0.853	0.8973	0.8079	0.8981	0.9237	0.4418	0.268	0.8175	0.1759	0.721452	low
TCGA-78-7220	2.21096	1	0.8574	0.0582	0.8528	1	0.3995	0	1	1	0.4372	0.8186	0.8109	0.9881	0.8462	0.8405	0.8271	0.4387	0.2124	1	0.2537	0.947846	low
TCGA-78-7535	2.6	0	0.8936	0.2409	0	1	0.7356	0.1203	0.9401	1	0.5326	0.2508	1	0.8933	0.7832	0.9592	0.91697	0.4288	0.2932	0.8217	0.169156	0.0637714	low
TCGA-78-7536	0.668493	0	0.9157	0.075	0.6797	0.9661	0.5587	0.1246	1	1	0.391	0.5584	1	0.9859	0.8547	0.8811	0.7858	0.3857	0.3637	0.7821	0.0322	1.34788	high
TCGA-78-7537	4.44384	0	0.8382	0.0859	0.731	1	0.5958	0.0949	1	1	0.2183	0.7673	1	0.9056	0.7998	1	0.8482	0.1638	0.2926	0.8355	0.12997	0.130824	low
TCGA-78-7539	2.16712	0	0.8481	0.0948	0.7749	0.7561	0.3627	0	1	1	0.5427	0.8624	0.5426	0.9641	0.8224	0.9351	0.9024	0.5571	0.3059	1	0.2001	2.14223	high
TCGA-78-7540	3.27945	0	0.7673	0	0.6353	0.6261	0.5384	0.0372	1	1	0.4782	0.9036	1	0.9553	0.9161	0.8644	1	0.3539	0.2271	0.7092	0.2165	2.97651	high
TCGA-78-7542	0.879452	0	0.9268	0.0807	0.8871	1	0.6718	0.1478	1	0.9076	0.477	0.4901	1	0.9737	0.9094	0.9025	1	0.4878	0.4059	0.6954	0.141	1.57008	high
TCGA-78-7633	4.1863	0	0.8088	0.0617	0	1	0.3946	0.1221	0.9779	1	0.4844	0.6841	0.5901	0.9637	0.7438	0.8415	0.8358	0.3124	0.2962	0.8247	0	0.622088	low
TCGA-78-8640	19.3479	0	0.8614	0.2973	0.6734	1	0.7403	0.1162	1	1	0.5273	0.9231	0.7223	0.9543	0.7851	0.7928	1	0.4462	0.1959	1	0.3043	0.148233	low
TCGA-78-8648	3.31233	0	0.8599	0.0984	0.7268	1	0.9315	0.177	1	1	0.381	0.6993	1	0.9299	0.916	1	1	0.4494	0.2268	0.5348	0.2051	0.395725	low
TCGA-78-8655	6.46575	1	0.7078	0.0606	0.5722	1	0.4757	0.3481	1	0.7577	0.6618	0.6242	0.3117	0.9619	0.9372	1	0.9455	0.5695	0.2419	1	0.4091	2.26987	high
TCGA-78-8660	0.879452	1	0.9426	0.1201	0.7497	1	0.5701	0.2108	1	1	0.5959	1	1	1	0.7961	0.9047	0.9011	0.4977	0.448	0.9135	0.1977	2.29519	high
TCGA-78-8662	9.20822	0	0.9824	0.1613	1	1	0.6509	0.1962	1	1	0.6583	0.6228	0.77934	0.9583	0.7403	1	0.8872	0.4417	0.3419	0.6025	0	1.18848	high
TCGA-80-5607	0.00273973	1	0.9153	0.0634	0.6464	1	0.6315	0.2217	0.967	0.8531	0.363	0.4728	1	0.9729	0.7925	1	1	0.582	0.5561	1	0.12847	1.19065	high
TCGA-80-5608	7.7589	0	0.8756	0.1179	0.8332	1	0.4364	0.0507	1	1	0.4588	0.7584	0.8644	0.962	0.8677	0.9088	0.5156	0.3514	0.3416	1	0.108	1.26177	high
TCGA-80-5611	7.10959	0	1	0.0474	0.824	1	0.426	0.1962	1	1	0.5134	0.6162	0.68719	0.9611	0.7993	0.8777	0.7269	0.4426	0.2661	1	0.2981	1.81814	high
TCGA-83-5908	2.25753	1	0.9064	0.0625	0.8729	1	0.3769	0.1207	1	1	0.5521	0.7351	1	0.9499	0.8875	0.9322	0.8688	0.5364	0.3458	1	0.3788	1.24126	high
TCGA-86-6562	1.03014	0	0.8106	0.0663	1	1	0.6097	0.0701	1	1	0.7307	0.8796	1	0.9779	0.8184	1	0.8817	0.3628	0.3391	1	0.0751	0.70081	low
TCGA-86-6851	0.490411	0	0.867	0.0337	0.7953	1	0.4654	0.1326	1	0.977	0.3389	0.7672	0.9419	0.962	0.8446	1	1	0.6106	0.1678	1	0.3017	0.563224	low
TCGA-86-7701	2.59452	0	0.9489	0.0659	0.6951	0.836	0.3261	0.15607	1	1	0	0.6429	1	0.9863	0.8441	0.865	0.898114	0.6176	0.3678	0.91664	0.13445	2.55188	high
TCGA-86-7711	2.86575	0	0.8316	0.0635	0.5646	1	0.5853	0.1234	1	1	0.4562	0.7658	0.7816	0.9943	0.8784	0.9434	0.7992	0.3419	0.1791	0.8625	0	0.869788	low
TCGA-86-7713	3.16986	0	0.8982	0.0605	0.5212	1	0.4715	0.2779	0.9715	1	0.3751	0.843	0.7099	0.9818	0.8618	0.9447	0.9411	0.3112	0.2751	1	0.0306	1.48353	high
TCGA-86-7714	1.71233	1	0.9169	0.0549	0.727	1	0.3769	0.2256	1	1	0.4633	0.6149	1	0.959	0.6345	1	0.8098	0.4477	0.1667	0.89104	0.14193	0.464695	low
TCGA-86-7953	2.73151	0	0.9339	0.0496	1	1	0.5685	0.1599	1	1	0.4719	0.7518	0.571	0.9673	0.7343	0.9849	0.9001	0.3167	0.3822	1	0.0852	0.787274	low
TCGA-86-7954	1.65753	0	0.8162	0.0668	0.6773	0.8149	0.6146	0.1006	1	1	0.6836	0.8204	0.7188	0.9709	0.854	0.9836	0.9575	0.4029	0.3937	0.7028	0.1496	2.1428	high
TCGA-86-7955	2.93699	0	0.9372	0.0406	1	1	0.6845	0.4607	0.9865	1	0.476	0.7447	1	0.9813	0.8899	1	0.9168	0.348	0.2956	0.8625	0	3.52151	high
TCGA-86-8054	3.14521	1	0.9292	0.0374	0.896	1	0.3687	0.144	1	0.947	0.6175	0.6865	0.7443	0.985	0.8377	1	0.6804	0.4389	0.1463	0.8446	0	3.38664	high
TCGA-86-8055	0.339726	0	0.8677	0.0421	0.7118	1	0.4882	0.1905	1	1	0.7112	0.7558	0.2644	0.9679	0.8287	0.8891	1	0.4339	0.321	0.8145	0	2.65233	high
TCGA-86-8056	0.380822	0	0.7587	0.0623	0.8618	1	0.8226	0.0595	1	1	0.5724	0.9175	0.8032	0.967	0.8466	0.9821	0.8889	0.299	0.4252	1	0.1436	0.395718	low
TCGA-86-8073	2.0274	0	0.8815	0.0714	0.6494	1	0.509	0.1473	1	1	0.4514	0.879	0.9164	0.9751	0.7971	0.9553	0.9411	0.5358	0.1814	1	0.0381	0.716226	low
TCGA-86-8074	0.0657534	1	0.8816	0.0528	1	1	0.5965	0.1288	1	0.8993	0.468	0.6487	0.4126	0.9659	0.7844	1	1	0.4705	0.3064	1	0	0.887361	low
TCGA-86-8075	1.90137	0	0.8753	0.0536	0.7226	1	0.6146	0.251	1	0.9415	0.4743	0.9341	0.9449	0.9837	0.8701	0.979	0.9063	0.4511	0.3288	0.8575	0.1366	2.16232	high
TCGA-86-8076	2.72055	1	0.9122	0.0421	0.6461	1	0.4402	0.1649	1	0.9399	0.3899	0.7764	0.8506	0.9776	0.7702	1	0.7364	0.4823	0.2954	0.7582	0.14945	1.93669	high
TCGA-86-8278	2.5863	0	0.8988	0.053	0.6769	1	0.4305	0.2006	1	1	0.4071	0.7816	0.6988	0.9664	0.7467	0.9906	0.9535	0.4922	0.3842	1	0.2383	0.754063	low
TCGA-86-8279	2.6	0	0.9105	0.2973	0.7786	1	0.7313	0.1596	1	1	0.5326	0.9418	0.8867	0.9438	0.8387	0.9096	1	0.2903	0.2642	0.9175	0	0.205136	low
TCGA-86-8280	1.92055	0	0.8727	0.0606	0.5922	0.8904	0.6792	0.1862	0.9731	0.9283	0.6114	0.7322	0.5471	0.9589	0.7465	0.9834	1	0.381	0.3238	0.8605	0.1134	1.22244	high
TCGA-86-8281	0.00273973	0	0.7209	0.0818	0.6069	0.9033	0.5938	0	1	0.9365	0.4736	0.8377	0.6145	0.9336	0.7954	0.974	0.8915	0.4034	0.3243	1	0.1353	0.319255	low
TCGA-86-8358	1.78904	1	0.9891	0	0.6459	1	0.3496	0.1023	1	1	0.5852	0.8322	1	0.9544	0.8755	1	1	0.4837	0.4079	0.6105	0	3.65934	high
TCGA-86-8359	1.21644	1	0.9667	0.0922	1	1	0.5314	0.1105	1	1	0.7465	0.7653	0.4869	0.9562	0.7736	0.928	1	0.4862	0.4549	1	0.1215	1.45655	high
TCGA-86-8585	0.967123	0	0.868	0.08887	0.7994	1	0.2743	0	1	1	0.5032	0.7798	1	0.9664	0.8654	1	0.8833	0.4255	0.1419	1	0.17118	0.440945	low
TCGA-86-8668	1.1589	0	0.863	0.0351	0.4886	1	0.3238	0.0965	1	1	0.7016	0.3665	0.6444	0.9301	0.8753	1	0.8935	0.5133	0.2435	0.9049	0.6047	0.398822	low
TCGA-86-8669	2.56986	0	0.9753	0.025	0.5963	1	0.5542	0.2625	1	1	0.5081	0.6563	0.7622	0.9622	0.8884	0.922	1	0.6318	0.2704	1	0	2.19198	high
TCGA-86-8671	2.29863	0	0.8287	0.0889	0.7246	1	0.7009	0.0829	1	1	0.3761	0.8366	0.7605	0.9344	0.8781	1	1	0.6294	0.4141	0.7996	0.5511	0.454841	low
TCGA-86-8672	0.0520548	0	1	0.1333	0.8256	1	0.6186	0.2326	1	1	0.7715	0.7854	1	0.9931	0.8527	0.8773	0.9431	0.5489	0.2961	1	0.6665	1.33331	high
TCGA-86-8673	2.36164	0	0.8174	0	0.5103	0.996467	0.7477	0.2716	1	1	0.48	0.5731	0.79762	0.952	0.7439	1	0.8864	0.4734	0.1878	1	0.1758	0.302916	low
TCGA-86-8674	2.20822	0	0.7944	0	0	1	0.5412	0	1	1	0.4671	0.77908	0.589	0.9422	0.8036	1	0.8942	0.3866	0.2925	1	0.2688	0.171757	low
TCGA-86-A456	2.45479	0	0.9763	0.0518	0.7388	1	0.8448	0.0897	1	1	0.3254	0.8823	0.9445	0.9679	0.8053	0.947	1	0.4739	0.3593	1	0.7569	0.270435	low
TCGA-86-A4D0	0.317808	1	0.9195	0.1259	1	1	0.5426	0.2217	0.9847	1	0.4153	0.899	0.7957	0.9898	0.8564	1	0.7276	0.2796	0.4333	0.6708	0	3.90308	high
TCGA-86-A4JF	2.01918	0	0.892	0.0773	0.6976	1	0.5377	0.0904	0.9651	1	0.5608	0.6834	1	0.9458	0.6772	1	0.9358	0.612	0.3134	0.7622	0.2781	0.606406	low
TCGA-86-A4P7	1.13699	0	0.916	0.0925	0.76	1	0.4402	0.1502	0.9021	1	0.5043	0.9017	0.8706	0.9676	0.9159	0.9785	1	0.4416	0.3084	1	0.2187	3.06573	high
TCGA-86-A4P8	2.20548	0	0.8688	0.0859	0.8781	1	0.4267	0.3056	1	1	0.7975	0.8092	0.9353	0.9713	0.7589	0.9866	0.9482	0.4656	0.197	1	0.8796	0.589013	low
TCGA-91-6828	0.884932	1	0.824	0.0541	1	0.6334	0.5069	0.0701	1	1	0.416	0.7287	1	0.9773	0.8101	1	0.910325	0.4688	0.2213	1	0.1631	1.59054	high
TCGA-91-6829	3.44658	0	0.904	0.0513	0.8065	0.995878	0.7438	0.1115	1	1	0.3518	0.7463	0.4336	0.9601	0.7851	1	0.7459	0.3555	0.2205	1	0	0.55517	low
TCGA-91-6830	0.164384	0	0.8659	0.023	0.5207	1	0.4049	0.193	1	1	0.3096	0.8246	0.5379	0.9855	0.8636	0.9427	1	0.4968	0.2443	1	0.1549	1.16132	high
TCGA-91-6831	0.849315	0	1	0.0602	0.8224	1	0.6191	0.1345	1	1	0.5419	0.4701	1	0.9128	0.7233	0.9218	0.8548	0.3513	0.3085	0.511	0	0.74267	low
TCGA-91-6835	0.216438	1	0.9087	0.0344	0.7211	1	0.3769	0.1792	1	1	0.53	0.7622	0.6272	0.9784	0.8888	0.8627	0.7699	0.5146	0.3353	1	0.2894	3.57704	high
TCGA-91-6836	1.14247	1	0.9271	0.06	0.7926	1	0.502	0.2866	1	0.8993	0.6195	0.4823	0.5238	0.9631	0.7715	1	0.8833	0.6362	0.4396	0.6374	0.3092	3.88676	high
TCGA-91-6840	1.01918	1	0.9256	0.0212	0.8183	1	0.3295	0	1	1	0.5154	0.8389	1	0.9682	0.9283	0.8583	0.8646	0.4549	0.2753	1	0.17757	1.85305	high
TCGA-91-6847	2.30685	0	0.8496	0.0467	0.6069	1	0.5877	0.13467	1	1	0.4757	0.8574	0.8362	0.9766	0.9182	1	0.8822	0.7019	0.3276	1	0	1.89762	high
TCGA-91-6848	0.613699	0	0.9472	0.0634	0.6988	1	0.5258	0.0751	1	1	0.6607	0.815	1	0.9836	0.8392	1	0.7483	0.3939	0.2708	1	0.1235	1.06492	high
TCGA-91-6849	0.0958904	1	0.9707	0.093	0.5103	1	0.7075	0.3389	1	0.8773	0.4198	0.7967	1	0.9675	0.8165	0.9279	0.6096	0.5753	0.3407	1	0.164971	3.10869	high
TCGA-91-7771	1.34795	0	0.9478	0.0449	0.8546	0.9347	0.3769	0.2615	1	1	0.5063	0.8011	0.8789	0.9783	0.8471	1	0.938	0.4108	0.4116	1	0.13152	2.67881	high
TCGA-91-8496	1.38356	1	0.7676	0.1098	0.6605	0.8429	0.5474	0.176	1	1	0.6895	1	1	0.9482	0.8072	1	0.8902	0.4735	0.2183	1	0.2013	0.812624	low
TCGA-91-8497	1.18904	0	0.8399	0.0795	0.6099	1	0.6662	0.2547	1	1	0.7503	0.7688	0.6016	0.976	0.8756	0.9401	0.8642	0.2577	0.2777	0.8681	0.155312	1.1505	high
TCGA-91-8499	0.0986301	1	0.9003	0.0321	0.74	1	0.4644	0.0539	1	1	0.6238	0.6913	1	0.9642	0.822	0.9499	1	0.5139	0.455	0.754	0	1.45555	high
TCGA-91-A4BC	0.120548	1	0.9748	0.0597	0.8885	1	0.468	0.1043	1	1	0.4871	1	0.8358	0.957	0.845	0.9516	0.7751	0.6752	0.2167	1	0	3.30891	high
TCGA-91-A4BD	1.65205	1	0.9692	0.1947	0	1	0.5705	0.129	1	1	0.438375	0.76385	0.82562	0.9842	0.7573	0.8543	1	0.6247	0.2105	0.3432	0.16278	0.855874	low
TCGA-93-7347	1.87123	1	0.87	0.1033	0.7674	1	0.4663	0.1203	1	1	0.5116	0.7471	0.7109	0.9548	0.8418	1	0.868	0.3216	0.2389	0.7284	0.4671	0.520837	low
TCGA-93-7348	1.45479	0	0.7715	0.0935	0.6912	1	0.6019	0.1088	1	1	0.5134	0.8668	0.7821	0.9674	0.8301	1	1	0.5328	0.3543	1	0	0.498747	low
TCGA-93-8067	0.509589	1	0.9439	0.0611	0.7765	1	0.6261	0.3066	1	1	0.5088	0.8376	0.4569	0.9648	0.832	0.8875	0.9351	0.5701	0.3552	0.8664	0.1126	3.91855	high
TCGA-93-A4JN	1.96712	1	0.7909	0.0918	1	1	0.3921	0.1681	1	1	0.4221	0.5915	0.8477	0.971	0.7941	0.9857	1	0.4327	0.3038	0.8572	0	0.551096	low
TCGA-93-A4JO	0.090411	0	0.8478	0.1065	0.9146	1	0.7908	0.0479	1	1	0.4476	0.8064	0.7614	0.9935	0.8647	1	0.9651	0.5073	0.2602	1	0	0.46625	low
TCGA-93-A4JP	1.58356	0	0.7475	0.1283	0.6624	1	0.6447	0.1061	1	1	0.5256	0.8073	0.8408	0.9608	0.8293	0.9833	1	0.4892	0.2874	1	0	0.260377	low
TCGA-93-A4JQ	1.4411	1	0.8497	0.0975	0.786	0.9456	0.4812	0.379	1	1	0.5876	0.9254	0.7822	0.9653	0.8308	1	0.9473	0.5553	0.291	0.9005	0.3545	2.30518	high
TCGA-95-7039	3.48493	0	0.9082	0.1049	1	0.981213	0.509	0.237	1	1	0.5682	0.9217	1	0.9909	0.7918	0.8684	0.8209	0.5225	0.2679	1	0.1389	2.5608	high
TCGA-95-7043	1.37808	0	0.9763	0.078	1	0.988271	0.418	0.1088	1	1	0.43129	0.76089	0.72313	0.9339	0.8638	0.924	0.8098	0.6013	0.4731	1	0.171333	2.59135	high
TCGA-95-7562	0.238356	0	0.9421	0.0545	0.8364	1	0.5181	0.2217	1	1	0.6476	0.7151	0.5399	0.9451	0.7314	1	1	0.3731	0.2729	0.731	0	1.13424	high
TCGA-95-7567	1.55616	1	0.8416	0.0634	0.8236	1	0.6245	0.0153	1	1	0.5271	0.7898	1	0.9876	0.898	0.9406	0.8425	0.5776	0.3404	1	0.0919	1.07513	high
TCGA-95-7944	1.03288	0	0.8615	0.0551	0.7414	1	0.6684	0.1242	1	1	0.4474	0.3979	0.6098	0.9826	0.826	1	0.9032	0.7909	0.2447	0.919	0.0483	0.843033	low
TCGA-95-7947	1.30685	0	0.9118	0.0594	0.6416	1	0.6447	0.2251	1	1	0.5001	0.7933	0.6875	0.9746	0.8493	1	1	0.2682	0.3483	0.8794	0	0.828491	low
TCGA-95-7948	1.30411	0	0.8512	0.0597	0	0.838	0.6404	0.14255	0.9519	1	0.3449	0.8221	0.5884	0.9798	0.7088	0.9686	0.9584	0.2469	0.2369	0.8631	0	0.562369	low
TCGA-95-8039	2.27397	0	0.9087	0.0859	0.5595	1	0.6123	0.175	1	1	0.6788	0.7464	0.7407	0.9522	0.8727	1	1	0.4491	0.258	0.8145	0.3339	0.658615	low
TCGA-95-8494	0.230137	0	0.8522	0.0757	0.9137	0.8308	0.6447	0.2217	1	1	0.4394	0.685	1	0.9758	0.8808	1	1	0.5743	0.1937	0.7582	0.0854	1.85079	high
TCGA-95-A4VK	1.78356	1	0.978	0.036	0.8308	1	0.2873	0.176	1	0.9457	0.5032	0.7205	1	0.9253	0.8479	0.9762	1	0.5528	0.1434	0.7347	0	1.99737	high
TCGA-95-A4VN	1.51507	1	0.9489	0.0426	0.7041	1	0.6585	0.1255	1	1	0.2542	0.5453	0.6692	0.9684	0.7648	0.9662	0.92552	0.7445	0.2923	0.8803	0.1352	0.798287	low
TCGA-95-A4VP	1.65753	0	0.7078	0.4368	0.8613	1	0.2834	0.2547	1	1	0.43387	0.7412	0.7025	0.9655	0.8809	1	0.8255	0.4288	0.1714	1	0.7912	0.0871675	low
TCGA-97-7546	3.52055	0	0.9082	0.0468	1	1	0.7199	0.0539	1	1	0.6059	0.752	1	0.9352	0.7186	1	0.818	0.356	0.3257	0.6764	0	0.644105	low
TCGA-97-7547	5.38356	0	0.7742	0.0728	0.8576	1	0.6173	0.1061	1	1	0.5326	0.6956	0.66812	0.9556	0.7984	1	0.9405	0.3196	0.3742	1	0	0.31948	low
TCGA-97-7552	5.29315	0	0.8988	0.0508	0.6288	1	0.6287	0.1645	1	0.8993	0.4696	0.5133	1	0.9689	0.9389	0.8871	0.9156	0.5559	0.2266	0.8204	0.3799	1.19012	high
TCGA-97-7553	5.12329	0	0.8823	0.0516	0.6081	1	0.5369	0.1333	1	1	0.1366	0.7896	0.6201	0.9597	0.8269	1	0.8149	0.4482	0.3232	0.5798	0.08	1.27791	high
TCGA-97-7554	2.12329	0	0.8659	0.0431	0.8021	1	0.4374	0.1112	1	1	0.5604	0.6759	0.4371	0.9733	0.8294	1	0.9301	0.3934	0.1879	1	0	0.781899	low
TCGA-97-7937	1.54521	0	0.8945	0.0905	0.8664	1	0.4162	0.1088	1	1	0.5338	0.8807	1	0.9589	0.8117	0.9289	1	0.4891	0.3191	1	0.1547	0.767467	low
TCGA-97-7938	0.0493151	0	0.9528	0.0929	0.8174	1	0.5624	0.1124	1	1	0.4455	0.898	0.6937	0.9637	0.8237	1	1	0.4173	0.3058	1	0.131922	0.627459	low
TCGA-97-7941	1.32603	1	0.8859	0.1273	0.7728	1	0.5645	0.1659	1	0.9616	0.4632	0.6518	1	0.933	0.8605	0.9831	0.8228	0.2639	0.2901	0.9049	0.3063	0.312253	low
TCGA-97-8171	1.55616	1	1	0.078	0.6526	1	0.452	0.246	0.9614	1	0.6154	0.7877	1	0.9769	0.8291	0.9813	0.8271	0.314	0.2108	1	0.0998	1.83293	high
TCGA-97-8172	1.49315	0	0.8289	0.0513	0.6777	0.9658	0.4957	0.1415	0.9575	1	0.2913	0.6947	0.9317	0.9567	0.8923	0.9761	0.7818	0.5504	0.2108	1	0.1706	1.24602	high
TCGA-97-8174	0.449315	0	0.8416	0.0888	0.8346	1	0.5831	0.14	1	0.9781	0.4374	0.8687	0.7528	0.8916	0.8324	0.9645	0.7976	0.4582	0.2793	1	0.2413	0.475881	low
TCGA-97-8175	1.50959	1	0.8648	0.0702	0.8451	0.8933	0.5709	0.1375	1	1	0.5137	0.7475	1	0.9596	0.8366	0.9758	0.8999	0.5295	0.3015	1	0.0919	1.06927	high
TCGA-97-8176	1.28219	0	0.9597	0.0197	0.4256	0.995933	0.6072	0.1207	0.9783	1	0.6668	1	0.6005	0.9556	0.8776	1	0.8246	0.38	0.2962	0.807	0	3.19582	high
TCGA-97-8177	1.36712	0	0.8251	0.0738	0.6294	1	0.3604	0.0853	0.9629	1	0.4866	0.7712	0.666	0.9584	0.7947	0.9719	0.9478	0.3486	0.2391	0.8717	0.5026	0.480889	low
TCGA-97-8179	1.19178	1	0.968	0.037	0.6644	1	0.6853	0.1662	1	1	0.448	0.7988	0.7099	0.9387	0.8918	0.9008	1	0.2907	0.2677	1	0	0.70667	low
TCGA-97-8547	1.8	0	0.8015	0.1423	0.9008	1	0.7367	0.1596	1	1	0.3702	0.7009	0.4753	0.9909	0.8999	0.9369	0.9011	0.5253	0.4677	0.6465	0.1446	1.68784	high
TCGA-97-8552	1.71507	1	0.8549	0.0518	0.6733	1	0.3851	0.1532	1	1	0.5688	0.6906	0.8191	0.9653	0.7473	0.97	0.85	0.4057	0.1875	0.8717	0	0.742172	low
TCGA-97-A4LX	1.68219	1	0.8741	0.0882	0.6587	1	0.5258	0.1136	1	1	0.4446	0.8122	0.5065	0.9881	0.7545	0.9757	1	0.4972	0.2774	0.7107	0.4329	0.665469	low
TCGA-97-A4M0	1.7863	0	0.8945	0.0523	0.865	1	0.2642	0.1136	1	0.8812	0.5237	1	0.8706	0.9699	0.8018	1	0.8824	0.4706	0.2681	1	0.15836	2.05182	high
TCGA-97-A4M1	1.64658	0	0.844	0.1318	0.438	1	0.3769	0.0507	1	0.9327	0.4563	1	0.8537	0.9689	0.8432	0.9396	0.9302	0.4465	0.2328	0.8197	0.483	0.546686	low
TCGA-97-A4M2	1.70959	0	0.8914	0.059	0.6777	1	0.7367	0.1381	1	1	0.3749	0.8179	0.8741	0.9434	0.7998	1	0.869	0.4879	0.2812	0.7212	0.22686	0.603725	low
TCGA-97-A4M3	1.47945	1	0.8712	0.057	1	0.8695	0.7622	0.2107	1	1	0.5014	0.9125	0.457	0.9827	0.7794	0.9373	1	0.3496	0.4065	0.6208	0.175356	3.12457	high
TCGA-97-A4M5	1.73699	0	0.8131	0.0685	0.9056	1	0.4305	0.0575	1	1	0.5015	0.6115	0.8618	0.9359	0.8366	1	0.7977	0.3853	0.2946	1	0.19513	0.364519	low
TCGA-97-A4M6	1.55616	1	0.8289	0.1201	0.951	1	0.5474	0.3905	1	1	0.6551	0.9067	0.8219	0.9502	0.8448	0.9182	0.6852	0.4801	0.3888	0.6014	0	8.44476	high
TCGA-97-A4M7	1.72329	1	0.916	0.0602	0.8638	0.9198	0.435	0.1907	1	1	0.6551	0.8227	0.8661	0.9765	0.8923	0.9879	0.8488	0.5168	0.2295	1	0.17302	2.94624	high
TCGA-99-7458	2.04658	1	0.8497	0.0471	0.821	0.762	0.6287	0.1307	1	1	0.5293	0.8163	0.7823	0.9605	0.8055	1	0.9578	0.5154	0.1689	1	0	1.36218	high
TCGA-99-8025	2.90411	0	0.9403	0.1212	0.645	1	0.6183	0.1025	0.9646	1	0.6133	0.519	0.7669	0.9395	0.8667	1	0.6178	0.3615	0.326	1	0.0669	0.857013	low
TCGA-99-8028	3.06301	0	0.7968	0.2066	0.6788	1	0.3865	0.0979	1	1	0.5752	0.6767	1	0.9476	0.8165	0.9546	1	0.4956	0.1929	0.7945	0.6704	0.14451	low
TCGA-99-8032	0.120548	0	0.879	0.1059	0.8264	0.8949	0.468	0.2996	0.9726	1	0.4269	0.7628	0.8334	0.9574	0.8116	1	1	0.3689	0.3195	1	0.3527	0.949187	low
TCGA-99-8033	1.79726	0	0.8528	0.1057	0.906	1	0.5794	0.2245	1	1	0.4887	0.6702	0.5695	0.9647	0.8306	0.8688	0.8489	0.6522	0.2912	1	0.1624	1.61098	high
TCGA-99-AA5R	1.80274	0	0.9064	0.1535	0.7863	1	0.454	0.1459	1	1	0.5657	0.7326	0.8679	0.969	0.8194	0.9764	0.9213	0.4597	0.1975	0.6243	0.643	0.592467	low
TCGA-J2-8192	2.02466	0	0.8857	0.0586	0.9003	1	0.6553	0.1417	1	0.9734	0.6158	0.5408	0.6227	0.959	0.8127	0.9547	0.8408	0.4346	0.2805	1	0.146	0.713419	low
TCGA-J2-8194	1.98356	0	0.8935	0.078	0.8664	0.8476	0.7515	0.2814	1	1	0.5454	0.704	0.5087	0.9396	0.7207	0.9563	0.8715	0.4326	0.2725	0.6529	0	2.14629	high
TCGA-J2-A4AD	1.50685	1	0.9638	0.1562	1	0.6306	0.4003	0	1	0.9336	0.5784	0.8185	0.8402	0.9519	0.7918	1	0.9137	0.4862	0.2454	1	0	2.45697	high
TCGA-J2-A4AE	2.95616	0	0.8847	0.22	1	1	0.4757	0	1	1	0.466344	0.7507	0.9423	0.9648	0.7703	1	0.9191	0.4694	0.2146	1	0.128933	0.174647	low
TCGA-J2-A4AG	2.70685	0	0.628	0.1014	0.9153	1	0.6173	0.0441	1	1	0.385	0.7496	0.6083	0.9249	0.711	0.9657	1	0.6272	0.3101	0.8338	0.143967	0.175825	low
TCGA-L4-A4E5	1.58356	0	0.9388	0.0765	0	1	0.7886	0.187	1	0.9313	0.5056	0.7095	1	0.9704	0.7697	1	0.9291	0.4834	0.4322	1	0.1732	0.324867	low
TCGA-L4-A4E6	1.19178	0	0.7685	0.057	0.5964	1	0.7515	0.1061	1	1	0.5875	0.8809	0.8304	0.9363	0.811	0.9784	1	0.43	0.419	1	0.6748	0.181683	low
TCGA-L9-A443	0.528767	0	0.8289	0.1447	1	1	0.62185	0.1088	1	1	0.39742	0.807922	0.8086	0.9761	0.8952	0.9606	1	0.4506	0.3128	1	0.1779	0.450972	low
TCGA-L9-A444	0.841096	0	0.8659	0.0915	0.7335	0.99465	0.4087	0.1278	1	1	0.4671	0.8474	0.8814	0.9473	0.8063	1	1	0.6621	0.2188	0.7945	0.9247	0.438158	low
TCGA-L9-A50W	1.21096	0	0.7803	0.0849	0.8944	1	0.4264	0.1703	1	1	0.3265	0.7231	0.4239	0.9545	0.8019	0.9466	0.8846	0.4859	0.2935	1	0.1507	0.677217	low
TCGA-L9-A5IP	0.158904	0	0.9475	0.0387	1	1	0.6209	0.2234	1	1	0.4261	0.6299	0.6554	0.9637	0.8412	0.9332	0.6467	0.4944	0.3384	0.8935	0.2291	2.92892	high
TCGA-L9-A743	1.81918	0	0.9372	0.0588	0.751	1	0.5624	0.2349	1	1	0.5758	0.6651	0.6517	0.9674	0.8457	0.9446	0.9514	0.6362	0.2675	1	0.5694	1.14478	high
TCGA-L9-A7SV	1.54795	1	0.9728	0.1157	1	1	0.6019	0.14366	1	1	0.5109	0.6572	1	0.9729	0.6636	0.8719	0.8536	0.723	0.2708	0.9098	0.1513	1.03582	high
TCGA-L9-A8F4	1.30411	1	0.9397	0.0419	0.9074	1	0.3969	0.2434	1	0.9511	0.5875	0.7835	1	0.9545	0.7596	0.9497	0.7364	0.6225	0.4204	1	0.1405	3.883	high
TCGA-MN-A4N1	2.26575	0	0.8927	0.1702	1	1	0.6344	0.2084	1	0.9526	0.5691	0.84	0.3583	0.9622	0.7277	1	0.8765	0.4788	0.2785	1	0	0.856571	low
TCGA-MN-A4N4	3.21918	0	0.8954	0.1644	1	1	0.4825	0.2128	1	1	0.7396	0.6888	1	0.94	0.8317	0.9065	1	0.4724	0.3599	0.7302	0.1585	1.16215	high
TCGA-MN-A4N5	0.230137	0	0.8497	0.075	0.7784	1	0.4707	0.1801	0.9731	1	0.4802	0.8339	0.8384	0.9606	0.9202	0.987	0.9566	0.4709	0.4263	1	0.1538	1.65485	high
TCGA-MP-A4SV	7.17808	0	0.7681	0.062	0.7744	1	0.7169	0.3717	1	1	0.5446	0.9174	0.7424	0.9684	0.8241	0.953	1	0.5372	0.3047	1	0.094	1.26013	high
TCGA-MP-A4SW	4.87123	0	0.8945	0.0975	1	1	0.6415	0.0867	1	1	0.4114	0.7958	0.8687	0.9729	0.8278	0.9449	0.8937	0.2947	0.268	1	0.15159	0.410362	low
TCGA-MP-A4SY	4.11233	1	0.8847	0.0385	0.849	1	0.3248	0.1523	0.9875	1	0.6446	0.803	0.516	0.9395	0.8727	0.9208	0.9293	0.6492	0.216	1	0.206	2.84525	high
TCGA-MP-A4T4	7.16986	0	0.8979	0.0941	0.9386	1	0.4848	0.176	1	1	0.4871	0.6999	1	0.9572	0.9004	0.952	0.9201	0.617	0.2241	1	0.2293	1.03735	high
TCGA-MP-A4T6	4.90411	1	0.8301	0.0465	0.785	1	0.4119	0	1	0.9171	0.635	0.8956	1	0.9556	0.8683	0.994	0.9576	0.4404	0.2348	1	0.2543	0.62397	low
TCGA-MP-A4T7	0.457534	0	0.8532	0.0449	0.6346	1	0.6221	0.2494	1	1	0.4329	0.7254	0.7569	0.938	0.7129	1	0.847	0.4541	0.2196	1	0.301	0.321773	low
TCGA-MP-A4T8	0.441096	1	0.9356	0.1059	1	1	0.502	0.1326	1	1	0.5118	0.7662	0.4931	0.9849	0.7818	1	0.8708	0.5081	0.2975	0.8699	0.0724	1.58777	high
TCGA-MP-A4T9	3.46575	0	0.8609	0.1092	0.6787	1	0.7175	0.0831	1	1	0.6204	0.9131	0.808	0.9898	0.7341	0.977	1	0.3247	0.3247	1	0.1954	0.252994	low
TCGA-MP-A4TA	2.60274	0	0.879	0.1126	0.8169	1	0.5327	0.1783	1	1	0.4775	1	0.4673	0.973	0.7582	0.9143	0.757	0.6276	0.36	0.8214	0.3309	2.83886	high
TCGA-MP-A4TC	0.20274	1	0.9417	0.073	0.8555	1	0.5303	0.185	1	0.7577	0.4614	0.8187	0.7896	0.9809	0.7605	0.9488	0.9175	0.3659	0.32	0.8108	0.2504	2.06775	high
TCGA-MP-A4TD	0.841096	1	0.9187	0.1273	1	0.998556	0.5474	0.3197	1	1	0.4871	0.881	0.579	0.9706	0.884	0.9698	1	0.4723	0.2469	1	0.1988	1.59412	high
TCGA-MP-A4TE	2.45479	0	0.8622	0.1649	0	1	0.5709	0.3219	1	1	0.7831	0.8635	0.5874	0.9584	0.8583	0.9626	1	0.3929	0.2465	0.8633	0	0.70962	low
TCGA-MP-A4TF	0.920548	0	0.7888	0	0.7554	1	0.4073	0.1537	1	0.926	0.4832	0.762	1	0.9749	0.8532	0.897	1	0.5186	0.3137	1	0.136	1.34164	high
TCGA-MP-A4TH	2.03014	0	0.8532	0.065	0.7373	1	0.6152	0.1962	1	1	0.288	0.8471	0.8729	0.9531	0.6978	0.9689	0.9217	0.4675	0.2617	1	0.0818	0.337989	low
TCGA-MP-A4TI	1.17534	1	0.9213	0.025	0.8535	1	0.7634	0.2027	1	1	0.6621	0.8302	0.9212	0.9568	0.8343	1	0.8436	0.638	0.4413	1	0	2.51255	high
TCGA-MP-A4TJ	0.928767	0	0.8142	0.1201	0.7921	0.905	0.56002	0.176	0.9284	1	0.5205	0.8496	1	0.9655	0.8722	1	0.93354	0.6235	0	1	0.6484	0.965935	low
TCGA-MP-A4TK	1.59452	1	0.7923	0.041	0.8042	1	0.6019	0.0753	1	1	0.4765	0.5799	1	0.9839	0.8606	1	1	0.4666	0.3033	0.5822	0	0.7655	low
TCGA-MP-A5C7	6.1589	1	0.905	0.081	0.5719	1	0.4282	0.2494	1	0.9453	0.4587	0.7919	0.9145	0.9412	0.8102	0.9695	0.8046	0.4116	0.1289	0.8782	0	1.0284	high
TCGA-NJ-A4YF	5.92055	1	0.9002	0.0957	0.6823	1	0.3476	0.15621	1	1	0.6433	0.8683	0.4114	0.9845	0.7938	0.8981	0.9292	0.272	0.2007	1	0.1623	0.987914	high
TCGA-NJ-A4YG	6.19452	0	0.8335	0.068	1	1	0.6019	0.0575	1	0.9306	0.2867	0.8524	0.81075	0.9626	0.8556	1	0.9202	0.4683	0.3358	1	0.116811	0.640868	low
TCGA-NJ-A4YI	0.0109589	0	0.8315	0.0387	0.6346	1	0.4205	0.1459	1	1	0.695	0.765	0.7485	0.9734	0.8484	0.9725	0.8531	0.607	0.2745	0.6969	0.14257	2.88775	high
TCGA-NJ-A4YP	0.136986	1	0.8923	0.0945	0.8534	1	0.7515	0.1647	0.9776	0.8894	0.4562	0.7917	0.66	0.9612	0.7853	0.9677	0.736	0.5608	0.3493	0.9102	0.2572	1.85738	high
TCGA-NJ-A4YQ	3.92329	1	0.9321	0.0185	0.6086	1	0.6047	0.268	1	1	0.5016	0.7581	1	0.9207	0.9087	1	1	0.6423	0.3019	0.7818	0.2275	1.62758	high
TCGA-NJ-A55A	0.0410959	1	0.9667	0.0207	1	1	0.3199	0.1381	1	1	0.7683	0.8794	1	0.9602	0.8762	0.95	0.7473	0.6392	0.2277	1	0.2349	5.55418	high
TCGA-NJ-A55O	0.0356164	0	0.8215	0.1078	0.8113	1	0.5575	0.1081	1	1	0.541	0.5752	0.528	0.9393	0.8469	1	1	0.3641	0.3961	1	0.3126	0.237876	low
TCGA-NJ-A55R	1.65205	1	0.8768	0.0319	1	1	0.4425	0.1345	0.9721	0.9783	0.5679	0.8077	0.6568	0.9586	0.8399	0.9833	0.5887	0.3544	0.1819	1	0.0913	2.85527	high
TCGA-NJ-A7XG	1.69041	1	0.8127	0.0436	0.8094	1	0.7313	0.15171	1	0.9526	0.4693	0.5752	0.8304	0.9491	0.825	0.9876	0.8896	0.4567	0.1855	1	0.123175	0.328902	low
TCGA-O1-A52J	4.92603	0	0.9478	0.0807	0.3706	1	0.502	0.1246	1	1	0.6488	0.9084	0.7734	0.9334	0.8074	0.9895	0.9377	0.4626	0.261	0.8214	0.15186	0.766697	low
TCGA-S2-AA1A	1.40548	0	0.8312	0.0889	0.7935	1	0.4305	0.1874	1	1	0.4647	0.6225	0.8376	0.9707	0.881	1	0.8473	0.4917	0.2563	1	0.4184	0.602237	low

## Sheet: AP-risk
id	futime	fustat	TTC39C|44852|AP	RAMP1|58148|AP	LDB1|12935|AP	SLC3A1|53419|AP	MTMR11|7412|AP	MCF2L|26314|AP	ARHGEF2|8138|AP	LARGE|61939|AP	ZNF638|53926|AP	ZNF43|48790|AP	CDKN2A|86000|AP	HSPBP1|52052|AP	SH3BP2|68592|AP	LARGE|61941|AP	MDFI|76116|AP	riskScore	risk
TCGA-05-4244	0.00273973	1	0.1904	0.0568	0.3883	1	0.7748	0	0.8755	0.9674	0.0761	0.1432	0.2149	0.1537	0.5295	0.05032	0.9643	2.89503	high
TCGA-05-4249	4.1726	0	0.0554	0.1896	0.3583	0.964	0.722	0.2178	0.7823	0.9829	0.0258	0.4341	0.7423	0.1669	0.2034	0.0171	0.6744	1.22939	high
TCGA-05-4250	0.331507	1	0.3666	0.2784	0.2797	1	0.3638	0.53	0.916	1	0.0691	0.3178	0.0151	0.1925	0.2647	0	0.76	5.85111	high
TCGA-05-4382	1.66301	1	0.0933	0.1667	0.4933	1	0.4282	0.4246	0.9026	0.9686	0.0735	0.2405	0.4878	0.0608	0.3867	0.0314	0.7692	2.17112	high
TCGA-05-4384	1.16712	1	0.3227	0.0329	0.5773	1	0.8583	0.4765	0.774	0.8917	0.1362	0.5555	0.0647	0.0924111	0.149	0.1083	0.5882	0.434835	low
TCGA-05-4389	3.75068	1	0.5175	0.0537	0.5796	0.9834	0.2182	0.324	0.8883	0.883	0.0382	0.47027	0.2092	0.2322	0.2737	0.117	0.6818	1.66629	high
TCGA-05-4390	3.08493	0	0.0471	0.2142	0.5587	1	0.3026	0.2575	0.7907	1	0.0227	0.55095	0.299	0.0596	0.3784	0	0.6029	1.94611	high
TCGA-05-4395	0.00273973	1	0.2016	0.1964	0.4777	1	0.8144	0	0.96	0.958244	0.0069	0.4269	0.0044	0.0629	0.4839	0.06079	0.95	2.2668	high
TCGA-05-4396	0.830137	1	0.3995	0.1843	0.4293	1	0.4067	0.3727	0.9375	1	0.0661	0.566538	0.0121	0.11758	0.4757	0	0.8667	4.12052	high
TCGA-05-4397	2.00274	0	0.12	0.014	0.7931	1	0.8883	0.2827	0.8239	0.9558	0.042	0.3355	0.314	0.0488	0.5939	0.0442	0.5625	1.06245	high
TCGA-05-4398	3.92055	0	0.1415	0.1536	0.3375	1	0.8315	0.4597	0.8727	1	0.0681	0.4226	0.5119	0.0846	0.4563	0	0.8206	2.13063	high
TCGA-05-4402	0.668493	1	0.153	0.1629	0.577	0.9903	0.9355	0.2651	0.8326	0.9497	0.0411	0.6213	0.1491	0.439	0.3568	0.0503	0.75	2.16124	high
TCGA-05-4403	1.58356	0	0.179	0.0296	0.6668	0.5018	0.2388	0	0.8253	0.8649	0.021	0.6037	0.3801	0.0575	0.4103	0.1351	0.8571	0.927683	low
TCGA-05-4405	1.67123	1	0.1685	0.1998	0.5145	0.9816	0.816	0.1211	0.8484	0.8974	0.0948	0.52896	0.8288	0.125767	0.4017	0.1026	0.5625	0.781649	low
TCGA-05-4410	0.00273973	1	0.1336	0.204	0.6504	1	0.9014	0	0.8952	1	0.0316	0.4988	0.7308	0.18658	0.4322	0	0.375	1.2132	high
TCGA-05-4415	0.249315	0	0.2899	0.4236	0.333	0.9059	0.7127	0.1807	0.9487	0.9654	0.0215	0.55438	0.0037	0.0315	0.2512	0.05045	0.64502	2.30544	high
TCGA-05-4417	1.24658	0	0.1235	0.0858	0.4793	1	0.8775	0.0401	0.8261	0.9231	0.0213	0.6301	0.1855	0.09565	0.2761	0.0769	0.7037	0.672875	low
TCGA-05-4418	0.750685	0	0.8878	0.2693	0.4955	0.5157	0.339	0.6759	0.9363	1	0.02	0.6638	0.0705	0	0.5158	0	0.8523	5.99368	high
TCGA-05-4420	2.49863	0	0.0341	0.092	0.5696	0.932	0.8985	0.0884	0.9643	1	0.0188	0.6593	0.6664	0.078	0.2421	0	0.6128	0.542399	low
TCGA-05-4422	1	0	0.0422	0.0393	0.659	0.9954	0.1992	0.3412	0.8329	0.9805	0.0669	0.238	0.3687	0.0988	0.2095	0.0195	0.60093	1.22984	high
TCGA-05-4424	2.50137	0	0.0242	0.1517	0.5607	1	0.8559	0.252	0.8881	1	0.0377	0.4756	0.3354	0.1012	0.4474	0	0.4444	1.40471	high
TCGA-05-4425	1.83288	1	0	0.2433	0.7108	1	0.4748	0	0.7754	0.954067	0.0236	0.4131	0.2595	0.2405	0.2774	0.05219	0.58	1.63073	high
TCGA-05-4426	2.16712	0	0.0365	0.0575	0.6041	1	0.8925	0.3467	0.761	0.7905	0.0541	0.3052	0.3197	0.1575	0.5501	0.2095	0.8736	0.977407	low
TCGA-05-4427	2.16712	0	0.289	0.4119	0.3352	0.99	0.791	0.123	0.8476	0.95623	0.1037	0.4615	0.5345	0.11501	0.2712	0.04682	0.5	1.74721	high
TCGA-05-4430	2.08493	0	0.0471	0.0385	0.4187	1	0.8392	0.0342	0.8553	0.9757	0.09	0.4903	0.6248	0.2258	0.3827	0.0243	0.8407	1.16796	high
TCGA-05-4432	2.08493	0	0.3777	0.1917	0.3724	0.9481	0.8835	0.2823	0.9078	0.9452	0.0128	0.4721	0.446	0.0692	0.1988	0.0548	0.3905	0.936283	low
TCGA-05-4433	2	0	0.2456	0.0523	0.6983	0.8224	0.2616	0	0.7916	1	0.0457	0.6737	0.5098	0.0519	0.4457	0	0.6522	1.15766	high
TCGA-05-4434	1.25205	1	0.0446	0.177	0.5508	0.7483	0.7376	0.1904	0.8694	0.8992	0.1059	0.4834	0.2787	0.1733	0.3933	0.1008	0.8861	1.39833	high
TCGA-05-5420	1.25205	0	0.8578	0.149	0.5019	0.98639	0.1193	0.4834	0.8739	0.5072	0.0239	0.5898	0.2472	0.0499857	0.2626	0.4928	0.6923	0.408442	low
TCGA-05-5423	0.413699	0	0	0.0478	0.6604	1	0.8804	0	0.6669	0.978257	0.089	0.4364	0.2435	0.12335	0.3626	0.117467	0.62008	0.536093	low
TCGA-05-5425	2.41644	0	0.2079	0.0164	0.4844	0.9681	0.3015	0.1819	0.9174	0.8817	0.0328	0.4625	0.5944	0.059	0.4933	0.0571	0.8088	1.5735	high
TCGA-05-5428	1.83562	0	0.0417	0.1283	0.3376	1	0.7552	0.19286	0.8609	0.95742	0.0169	0.3172	0.356	0	0.2585	0.110675	0.3333	0.727223	low
TCGA-05-5429	0.753425	0	0.4326	0.0429	0.5011	0.0157	0.2068	0	0.8345	0.7652	0.0391	0.49774	0.1398	0.1006	0.292	0.2348	0.8143	1.10029	high
TCGA-05-5715	0.169863	1	0	0.11	0.6874	1	0.2698	0.1521	0.9254	1	0.0716	0.49503	0.1593	0	0.3915	0	0.9268	1.5201	high
TCGA-35-3615	0.0383562	1	0.1632	0.0486	0.3686	1	0.622	0.2057	0.8668	0.8046	0.2274	0.7304	0.449	0.083	0.2217	0.1954	0.8333	0.315383	low
TCGA-35-4122	0.616438	1	0.0854	0.157	0.4552	0.2295	0.3871	0.5906	0.9204	1	0.0421	0.7848	0.1371	0.2052	0.4322	0	0.7097	3.58886	high
TCGA-35-4123	0.49863	0	0	0.1671	0.4987	1	0.6162	0.14337	0.8816	0.963957	0.0556	0.5432	0.7016	0	0.1752	0.07149	0.9118	0.541793	low
TCGA-35-5375	0.723288	0	0	0.0476	0.4761	1	0.8763	0.148967	1	0.7702	0.130556	0.442825	0.3132	0.1598	0.293533	0.15095	0.60666	0.549687	low
TCGA-38-4625	8.14521	0	0.0899	0.3498	0.6064	0.9327	0.8517	0	0.9365	0.733	0.0047	0.467	0.4215	0.0709	0.2482	0.267	0.7966	0.525974	low
TCGA-38-4626	10.0658	0	0	0.1014	0.7532	0.9922	0.8673	0.0189	0.7778	0.9551	0.0816	0.715	0.3154	0.0733	0.4104	0.0449	0.4667	0.500217	low
TCGA-38-4627	3.14247	0	0	0.0216	0.7066	1	0.7852	0.0964	0.8654	0.9305	0.1608	0.4224	0.1023	0.0373	0.5391	0.0695	0.6687	0.825398	low
TCGA-38-4628	4.08767	1	0	0.0299	0.6381	0.9665	0.8702	0	0.8381	1	0.1257	0.364	0.5308	0.0564	0.3397	0	0.7846	0.67127	low
TCGA-38-4629	2.36712	0	0.1293	0.4582	0.3232	0.9714	0.9095	0	0.8869	0.9165	0.0495	0.5635	0.1281	0.0575	0.4026	0.0835	0.8072	2.24123	high
TCGA-38-4630	2.93973	1	0.119	0.1358	0.425	0.4281	0.8676	0	0.9333	1	0.0716	0.2517	0.5445	0.2072	0.3746	0	0.2209	1.95349	high
TCGA-38-4631	0.969863	0	0.6141	0.0703	0.3939	0.9154	0.1702	0.151022	0.8681	0.6098	0.0816	0.1889	0.0455	0.048	0.3417	0.3902	0.6364	0.828599	low
TCGA-38-4632	3.71781	1	0.0941	0.1374	0.3053	1	0.5926	0	0.9032	0.928022	0.0264	0.4364	0.6614	0.1965	0.28108	0.0583667	0.9688	1.58269	high
TCGA-38-6178	1.2274	1	0.1196	0.1081	0.5972	1	0.8019	0	0.7667	1	0.0753	0.622	0.30321	0.2569	0.5329	0	0.5778	1.77802	high
TCGA-38-7271	2.19178	0	0	0.0412	0.7328	1	0.7117	0	0.8859	1	0.0948	0.6681	0.3099	0.0681	0.1705	0	0.5333	0.385856	low
TCGA-38-A44F	0.364384	0	0.0384	0.045	0.5273	0.9279	0.449	0.2365	0.4609	0.7447	0.2975	0.4973	0.1259	0.4432	0.4168	0.2553	0.5333	0.895233	low
TCGA-44-2655	3.6274	1	0.364	0.1181	0.5934	0.9915	0.6584	0.2168	0.844	0.9087	0.072	0.3343	0.7013	0.2057	0.1576	0.0913	0.9167	0.89605	low
TCGA-44-2656	3.91507	1	0.1057	0.19807	0.4702	0.9994	0.8205	0	0.7542	0.7152	0.7982	0.2297	0.1767	0.08245	0.2111	0.0712	0.482525	0.366228	low
TCGA-44-2657	3.70137	0	0	0.1472	0.6661	1	0.9516	0	0.8312	1	0.0515	0.4939	0.3619	0	0.2044	0	0.9333	0.571581	low
TCGA-44-2659	3.74521	1	0.0727	0.1481	0.6719	0.992	0.7869	0.2597	0.7269	1	0.089	0.7079	0.5319	0.0344	0.219	0	0.4615	0.445797	low
TCGA-44-2661	3.17534	0	0.057	0.0695	0.6777	1	0.9228	0.1471	0.7471	0.7867	0.1164	0.5105	0	0.3651	0.2664	0.2133	0.8667	0.640233	low
TCGA-44-2662	3.50685	0	0.3361	0.183478	0.4772	0.9945	0.5569	0	0.7067	0.8017	0.8485	0.0847	0.1601	0.0577	0	0.0544429	0.50369	0.339011	low
TCGA-44-2665	3.56438	0	0.1736	0.3922	0.5579	1	0.8017	0.113	0.5373	0.967357	0.4033	0.5442	0.28339	0.09312	0.1854	0.06463	0.75	0.656345	low
TCGA-44-2666	0.265753	0	0.3533	0	0.441	0.9925	0.4921	0	0.5658	0.8889	0.6928	0.3294	0.1971	0.111967	0.0491	0	0.3333	0.32478	low
TCGA-44-2668	2.08493	0	0.261	0.1696	0.6642	0.9943	0.7058	0	0.5881	0.927	0.7	0.307	0.4393	0.0985143	0.1042	0.073	0.7778	0.267738	low
TCGA-44-3396	3.09589	0	0.0989	0.1437	0.5407	1	0.8301	0.206	0.8827	0.8917	0.1302	0.2542	0.5801	0.212	0.3831	0.1083	0.6854	1.17965	high
TCGA-44-3398	3.1863	0	0.1178	0.0227	0.6902	1	0.8138	0.3394	0.8893	0.7757	0.0437	0.7137	0.1424	0.1628	0.2952	0.2243	0.7258	0.354814	low
TCGA-44-3917	3.2411	0	0.3462	0.2073	0.7584	1	0.5569	0	0.4651	0.62735	0.875	0.1979	0.263875	0.118217	0.1032	0.04145	0.125	0.259006	low
TCGA-44-3919	2.81096	1	0.2497	0.0922	0.4084	0.9788	0.7401	0.1288	0.7992	0.9492	0.1588	0.5262	0.4332	0.2911	0.2644	0.0508	0.7647	1.22584	high
TCGA-44-4112	2.2137	0	0.2039	0.1895	0.7896	0.9944	0.8262	0	0.3016	0.5832	0.745	0.2314	0.31691	0.202629	0.15	0	0.546144	0.362863	low
TCGA-44-5643	2.77534	0	0.0132	0.2028	0.2493	1	0.8648	0.12	0.9545	0.8875	0.0599	0.58331	0.1101	0	0.4804	0.1125	0.9643	1.40458	high
TCGA-44-5644	2.36438	0	0.333	0.1119	0.3916	0.9944	0.2147	0.1404	0.7947	0.8992	0.1867	0.2296	0.307	0.0817	0.1498	0.1008	0.641	1.11304	high
TCGA-44-6145	1.63014	0	0.2676	0.0467	0.594	0.9529	0.3981	0	0.8765	1	0.0294	0.49702	0.3744	0.0539	0.4268	0	0.9344	1.63935	high
TCGA-44-6146	1.99452	0	0.2186	0.151667	0.636	0.9937	0.2253	0	0.037	0.5784	0.7992	0.2943	0	0.1007	0.4119	0	0.413137	0.795428	low
TCGA-44-6147	2.31507	0	0.0798	0.147622	0.8429	0.9985	0.517675	0	0.7568	0.2775	0.9528	0.2321	0	0.120433	0	0	0.438	0.219098	low
TCGA-44-6148	1.92877	0	0.0789	0.034	0.6163	0.8335	0.9341	0.0407	0.8224	0.9392	0.0507	0.5252	0.2685	0.2355	0.3277	0.0608	0.3103	0.738838	low
TCGA-44-6774	1.80274	0	0.0937	0.1259	0.6442	1	0.921	0.154	0.7721	0.9026	0.0264	0.51559	0.3628	0.0984889	0.5112	0.0974	0.6304	0.921057	low
TCGA-44-6775	1.93151	1	0.2028	0.0957	0.673	1	0.8868	0.0305	0.8503	1	0.136	0.3958	0.3484	0.4671	0.3933	0	0.7108	2.31767	high
TCGA-44-6776	7.16712	1	0	0	0.7514	0.967	1	0.2966	0.8345	1	0.154	0.8442	0.3339	0.1474	0.3198	0	0.7778	0.413764	low
TCGA-44-6777	2.70411	1	0.0976	0.1412	0.7575	1	0.9131	0.1558	0.9284	1	0.0215	0.5325	0.3411	0.0381	0.5898	0	0.25	1.13871	high
TCGA-44-6778	5.10685	1	0.1216	0.15264	0.5545	0.9725	0.7619	0.0668	0.798	1	0.0691	0.3456	0.3467	0.1917	0.1418	0	0.58065	1.09088	high
TCGA-44-6779	1.36986	1	0.3578	0.6341	0.6093	1	0.8991	0	0.9091	0.96184	0.0146	0.50209	0.314056	0.122811	0.2345	0.03707	0.6686	2.4855	high
TCGA-44-7659	1.89315	1	0	0.1956	0.8025	0.989	0.5333	0	0.7151	1	0.1576	0.5343	0.0211	0.2217	0.3355	0	0.59595	1.39996	high
TCGA-44-7660	1.62192	0	0.2182	0.2901	0.2954	0.9926	0.9131	0.0969	0.8614	0.8373	0.1549	0.2817	0.3517	0.1171	0.2385	0.1627	0.6623	1.0048	low
TCGA-44-7661	1.52603	1	0.193	0.0811	0.4224	1	0.8425	0.3193	0.9117	0.9744	0.0367	0.394	0.0033	0.0544	0.3897	0.0256	0.7836	1.70183	high
TCGA-44-7662	0.59726	1	0.1168	0.3693	0.4574	0.9874	0.8258	0	0.8954	0.8781	0.1171	0.5096	0.4812	0	0.2147	0.1219	0.7458	0.679083	low
TCGA-44-7667	3.00548	1	0.022	0.4499	0.3736	1	0.8205	0.1108	0.8533	1	0.0397	0.1325	0.5327	0.1312	0.1951	0	0.7222	2.81109	high
TCGA-44-7669	1.5726	0	0.4201	0.149	0.4345	1	0.8154	0.113	0.8326	0.8499	0.0422	0.2504	0.3213	0.1789	0.2284	0.1501	0.62486	1.08331	high
TCGA-44-7670	2.41644	1	0.097	0.266	0.3616	0.6732	0.541	0.3978	0.9315	0.9809	0.024	0.1702	0.0364	0.2123	0.1448	0.0191	0.9718	4.37993	high
TCGA-44-7671	2.43562	1	0.1356	0.184	0.5868	1	0.6663	0.0771	0.7918	1	0.0622	0.6786	0.7963	0.2569	0.2152	0	0.963	1.04945	high
TCGA-44-7672	1.96986	0	0	0.1623	0.5126	1	0.5395	0.3556	0.9404	1	0.0661	0.6281	0.3975	0.1501	0.2006	0	0.7831	1.18294	high
TCGA-44-8117	1.05479	1	0.0479	0.1045	0.6733	1	0.764	0.1222	0.7847	1	0.0771	0.5286	0.5089	0.10425	0.3698	0	0.75	0.900222	low
TCGA-44-8119	0.780822	0	0.1224	0.396	0.5505	0.9887	0.8641	0.067	0.7841	0.9522	0.0551	0.485	0.432	0.0373	0.1801	0.0478	0.6508	0.926046	low
TCGA-44-8120	0.712329	1	0.057	0.2711	0.4241	1	0.8809	0.3117	0.775	1	0.0792	0.5437	0.0058	0.3578	0.2117	0	0.6462	2.49474	high
TCGA-44-A479	1.33151	0	0.2173	0.2386	0.4666	0.988	0.5654	0.1314	0.8447	0.9606	0.2894	0.2075	0.3462	0.0955	0.3485	0.0394	0.4681	1.59465	high
TCGA-44-A47A	1.27671	0	0.1306	0.0792	0.6079	0.9762	0.8281	0.1574	0.6187	1	0.2323	0.2589	0.3517	0.0924	0.3212	0	0.7692	0.91948	low
TCGA-44-A47B	0.786301	0	0.0443	0.1363	0.4615	0.9912	0.8234	0.0441	0.4971	1	0.2111	0.2167	0.6557	0.0432	0.3507	0	0.5789	0.87099	low
TCGA-44-A47G	0.961644	0	0.1353	0.0885	0.5684	0.9829	0.6464	0.1849	0.9095	1	0.177	0.512467	0.013	0.12064	0.3082	0	0.5581	1.14938	high
TCGA-44-A4SS	1.13699	0	0.1141	0.0625	0.5761	0.7321	0.3885	0.037	0.8679	1	0.0786	0.4551	0.0167	0.0361	0.212	0	0.8182	1.2113	high
TCGA-44-A4SU	1.12055	0	0.2028	0.0423	0.4908	0.9681	0.7702	0.1411	0.7589	1	0.2835	0.4896	0.2647	0.1946	0.2705	0	0.7667	0.919883	low
TCGA-49-4486	6.35068	0	0.0447	0.0759	0.5938	1	0.70416	0.075	0.7213	0.8169	0.3028	0.8703	0.5896	0.1917	0.30193	0.1831	0.589171	0.224562	low
TCGA-49-4487	2.34247	1	0	0.1623	0.6083	0.9929	0.8648	0.1431	0.8467	1	0.0636	0.1791	0.5009	0.0714	0.3458	0	0.4545	1.18548	high
TCGA-49-4488	2.38082	0	0	0.0235	0.606	1	0.9827	0	0.8312	0.7288	0	0.5373	0.3485	0.0584	0.4153	0.2712	0.9833	0.312689	low
TCGA-49-4490	1.05479	1	0	0.0838	0.5868	1	0.8648	0.1962	0.783	1	0.5553	0.7333	0	0.1125	0.5411	0	0.8723	0.742284	low
TCGA-49-4494	2.96164	1	0.0951	0.0773	0.338	1	0.8727	0.2943	0.8989	0.964211	0.2038	0.7634	0	0.0901	0.4966	0.05442	0.8639	1.1457	high
TCGA-49-4501	3.89315	1	0.0666	0.053	0.6845	0.555	0.7418	0.2002	0.7947	1	0.0819	0.5557	0.3964	0.1119	0.2987	0	0.7377	0.864555	low
TCGA-49-4505	1.1726	0	0.0538	0.0252	0.5898	0.9962	0.8634	0	0.7705	0.6604	0.2183	0.5581	0.5694	0.1641	0.2818	0.3396	0.5417	0.140218	low
TCGA-49-4506	2.73699	1	0.4586	0	0.3091	1	0.4776	0.2558	0.98	1	0.0279	0.53157	0.749	0.028	0.3667	0	0.9176	1.44871	high
TCGA-49-4507	0.734247	1	0.1982	0.0132	0.277	1	0.8298	0.12966	0.931	0.8979	0.2379	0.390078	0	0	0.448	0.0875857	0.7857	1.00018	low
TCGA-49-4510	2.45479	0	0.0383	0.0761	0.739	0.9974	0.8205	0.1256	0.7668	1	0.2859	0.3359	0.6787	0.1757	0.1893	0	0.6105	0.48062	low
TCGA-49-4512	2.47945	0	0	0.0551	0.5477	0.9954	0.778	0	0.479	0.926371	0.5443	0.5634	0.1129	0.09896	0.1817	0.075275	0.3684	0.214671	low
TCGA-49-4514	4.65753	0	0.0662	0.0382	0.571	1	0.4373	0.2959	0.9362	0.7554	0.285863	0.498462	0.3376	0.162443	0.28818	0.2446	1	0.44944	low
TCGA-49-6742	1.33699	1	0.5587	0.2266	0.2886	0.5439	0.1902	0.6792	0.6684	1	0.0839	0.4858	0.30321	0.157544	0.3466	0	0.9038	5.96493	high
TCGA-49-6743	4.4411	0	0.1358	0.1468	0.4744	1	0.8413	0.1773	0.9075	1	0.0316	0.6162	0.2162	0.0344	0.087	0	0.7838	0.668551	low
TCGA-49-6744	4.61096	0	0.104	0.0796	0.7227	1	0.7405	0.0557	0.8038	1	0.048	0.3769	0.3852	0.09665	0.2602	0	0.475	0.764372	low
TCGA-49-6745	1.43014	0	0.1547	0.2606	0.3642	1	0.8372	0.1739	0.8818	1	0.0414	0.6173	0	0.12465	0.3048	0	0.68629	1.9862	high
TCGA-49-6761	0.969863	0	0.1499	0.1673	0.4196	1	0.8352	0.12283	0.8935	0.948667	0.0544	0.405	0.7146	0.113867	0.5168	0.03402	0.9524	1.91642	high
TCGA-49-6767	1.85479	0	0.156	0.3266	0.2212	1	0.7993	0.12109	0.8581	0.968514	0.1225	0.3286	0.25158	0.0979333	0.1678	0.0526222	0.8636	1.7628	high
TCGA-49-AAQV	1.85479	1	0.0957	0.0732	0.5905	1	0.7751	0.1167	0.8786	1	0.1698	0.5817	0.3167	0.192	0.3348	0	0.8246	1.0235	low
TCGA-49-AAR0	13.0548	1	0.0152	0.0846	0.6314	0.98	0.7852	0.1096	0.6608	0.867	0.098	0.5351	0.3694	0.1367	0.3108	0.133	0.2353	0.413771	low
TCGA-49-AAR2	6.09315	1	0.0885	0.1646	0.6448	1	0.4224	0.1369	0.6525	1	0.4319	0.3185	0.0815	0.0635	0.1553	0	0.607489	0.721588	low
TCGA-49-AAR3	5.1863	0	0.1566	0.6227	0.494	1	0.8614	0	0.9605	0.921483	0.2638	0.3797	0.285	0.114	0.2801	0.065825	0.9012	2.29256	high
TCGA-49-AAR4	2.40822	1	0.0925	0.1804	0.4325	1	0.7328	0.1455	0.8542	1	0.3778	0.5984	0.1004	0.4655	0.2307	0	0.8148	1.90739	high
TCGA-49-AAR9	0.712329	0	0.195	0.0729	0.3371	0.9876	0.6093	0	0.8577	1	0.102	0.5775	0.3807	0.0785	0.4309	0	0.7289	1.47905	high
TCGA-49-AARE	3.36712	0	0	0.0937	0.3446	1	0.8874	0.1437	0.8244	0.7905	0.2975	0.4666	0.192	0.1651	0.5314	0.2095	0.7981	0.79409	low
TCGA-49-AARN	3.10959	1	0	0.0713	0.3346	0.411	0.3329	0	0.8193	0.92468	0.3132	0.4592	0.2655	0.14215	0.2975	0.0654333	0.9231	1.32609	high
TCGA-49-AARO	10.2986	1	0.0774	0.0815	0.4496	0.988	0.7604	0.072	0.8682	0.9605	0.279	0.5415	0.4995	0.3297	0.3403	0.0493556	0.8281	1.1125	high
TCGA-49-AARQ	18.4438	0	0.107	0.2577	0.6834	1	0.907	0.1448	0.6457	0.4715	0.675	0.2465	0.2973	0.199771	0.7508	0.5285	0.579714	0.270135	low
TCGA-49-AARR	13.6767	0	0.0397	0.1338	0.7112	0.9781	0.8444	0.0537	0.7601	0.8806	0.1153	0.3417	0.2205	0.4316	0.3044	0.1194	0.6316	1.27142	high
TCGA-4B-A93V	0.821918	0	0.1681	0.117	0.464	1	0.9298	0.2518	0.8594	0.8277	0.2508	0.5921	0.5979	0.5803	0.2157	0.1723	0.3249	0.732595	low
TCGA-50-5044	1.70959	0	0	0.0403	0.3365	1	0.8648	0.09251	0.6512	0.9226	0.207371	0.48976	0.0058	0.111437	0.586	0.11595	0.8286	1.19519	high
TCGA-50-5045	5.95616	1	0.0812	0.0521	0.6928	1	0.7498	0.1574	0.9143	1	0	0.7395	0.3472	0.0714	0.401	0	0.7941	0.828402	low
TCGA-50-5049	8.47671	0	0	0.08	0.6128	1	0.9275	0.0573	0.9024	1	0.0153	0.5039	0.4886	0.0314	0.2678	0	0.5	0.554517	low
TCGA-50-5051	1.30959	0	0.0508	0.0695	0.7636	1	0.7651	0.0589	0.8564	1	0.2754	0.46426	0.4699	0.118929	0.66	0	0.75	1.22761	high
TCGA-50-5055	5.0137	0	0.0505	0.0424	0.6893	1	0.886	0	1	0.706	0.0349	0.777	0.4373	0.0608	0.2231	0.294	0.8378	0.139255	low
TCGA-50-5066	3.95068	0	0	0.1878	0.6504	1	0.9568	0.2506	0.7446	0.96025	0.0416	0.4992	0.5239	0.0875333	0.4517	0.148938	0.6818	0.658575	low
TCGA-50-5068	4.10685	1	0.0791	0.0421	0.5074	1	0.8028	0.14309	0.8364	0.4715	0.0391	0.1268	0.165	0.151043	0.3421	0.5285	0.7	0.264299	low
TCGA-50-5072	0.684932	1	0.3626	0.4462	0.3306	0.4515	0.3175	0.2507	0.9379	0.9188	0.0249	0.4088	0.4609	0	0.5003	0.0812	0.835	5.54321	high
TCGA-50-5930	0.772603	1	0.2247	0.0614	0.5108	1	0.5403	0.2864	0.9143	0.706	0.1401	0.466633	0	0.10756	0.5349	0.294	0.7619	0.850766	low
TCGA-50-5931	1.18904	1	0.0594	0.1606	0.3395	1	0.9175	0.1015	0.8073	0.9177	0.0206	0.2616	0.0053	0.1103	0.5885	0.0823	0.7031	2.83222	high
TCGA-50-5932	3.38356	0	0.2847	0.0126	0.5845	0.9454	0.6494	0.4712	0.8066	1	0.0406	0.4888	0.5708	0.2551	0.0853	0	0.8649	0.953969	low
TCGA-50-5933	6.55616	0	0.0929	0.5296	0.5868	1	0.7765	0.2147	0.8301	0.97082	0.0192	0.7947	0.5964	0.0924	0	0.0355	0.963	0.823723	low
TCGA-50-5935	1.78904	0	0	0.0559	0.7445	1	0.6537	0.2021	0.8352	1	0.1153	0.3753	0.2887	0.0596	0.30672	0	0.7647	0.842604	low
TCGA-50-5936	0.70411	0	0.6939	0.1031	0.3461	1	0.5147	0.6485	0.858	1	0.0079	0.5252	0.0172	0	0.4495	0	0.8333	3.43337	high
TCGA-50-5939	1.26027	0	0.3467	0.182	0.4991	1	1	0	0.9304	1	0.02	0.5039	0.0813	0.0469	0.2085	0	0.7143	1.04465	high
TCGA-50-5941	4.03836	0	0.091	0.1679	0.4931	1	0.8241	0.134	0.9473	0.952467	0.019	0.629	0.3579	0.1367	0.3678	0.03604	0.8378	1.29051	high
TCGA-50-5942	5.06027	1	0.0379	0.0398	0.7869	0.9266	0.8605	0.1931	0.8162	0.985	0.0634	0.8017	0.3244	0.1763	0.2857	0.015	0.58111	0.495128	low
TCGA-50-5944	4.79452	1	0	0.0504	0.7697	0.9682	0.8413	0	0.7744	1	0.0332	0.479	0.28102	0.11287	0.5249	0	0.5833	1.09853	high
TCGA-50-5946	4.43014	0	0.0917	0.1244	0.5342	1	0.7272	0.1451	0.8469	0.9416	0.0838	0.3841	0.1777	0.4334	0.3296	0.0584	0.6429	2.38781	high
TCGA-50-6590	3.52877	1	0.0476	0.1272	0.3876	0.9568	0.9427	0.3694	0.8726	1	0.0369	0.3186	0.0517	0	0.4606	0	0.9425	2.19149	high
TCGA-50-6591	0.326027	0	0.0499	0.108	0.2597	0.9673	0.9434	0.0531	0.9394	0.9101	0.0188	0.3008	0.4916	0.2185	0.1216	0.0899	0.152	0.744472	low
TCGA-50-6592	2.12877	1	0.1823	0.0253	0.4434	0.9634	0.2621	0	0.8376	1	0.0538	0.2432	0.0096	0.0859	0.4372	0	0.9549	3.32308	high
TCGA-50-6593	0.920548	0	0.2097	0.0858	0.5367	1	0.6706	0.2339	0.9072	1	0.2153	0.6681	0.5159	0.2446	0.5551	0	0.8571	1.85478	high
TCGA-50-6594	1.0137	1	0.527	0.1045	0.5868	0.9862	0.62092	0.207589	0.9822	0.970843	0.0323	0.6437	0.0278	0.09471	0.5543	0.03737	0.6505	2.20313	high
TCGA-50-6595	0.517808	1	0.1847	0.2984	0.5588	1	0.8879	0.0969	0.9224	0.967733	0.1153	0.1693	0.0461	0.0834	0.3749	0.0355556	0.9561	2.52241	high
TCGA-50-6597	3.47397	0	0	0.1062	0.5541	1	0.70385	0.09476	0.6971	0.554638	0.5658	0.4965	0.335	0.195986	0.29173	0.0982333	0.58075	0.395058	low
TCGA-50-6673	0.060274	1	0.3239	0.11	0.4046	0.1496	0.2667	0.2197	0.9109	0.9711	0.1153	0.4092	0.0206	0.1951	0.4625	0.0289	0.7917	5.36834	high
TCGA-50-7109	0.843836	0	0.0998	0.1775	0.4896	0.9585	0.8	0.0814	0.8649	0.9305	0.1274	0.7559	0.1363	0.5876	0.1544	0.0695	0.63431	1.57827	high
TCGA-50-8457	3.08219	0	0.0949	0.0305	0.69	0.9608	0.8823	0.2695	0.7931	1	0.0784	0.5047	0.6362	0.1538	0.4491	0	0.5	0.858503	low
TCGA-50-8459	3.06575	0	0.4328	0.1234	0.6074	0.8697	0.6719	0.1092	0.776	0.7483	0.098	0.5533	0.2092	0.2547	0.4294	0.2517	0.76	0.923337	low
TCGA-50-8460	2.27123	0	0.0432	0.0131	0.7025	1	0.7112	0	0.8346	1	0.2205	0.699	0.4539	0.13806	0.1787	0	0.6364	0.352341	low
TCGA-53-7624	2.85753	0	0.1416	0.2518	0.5813	0.9908	0.8739	0.2185	0.9302	0.964	0.0847	0.137	0.297633	0.0909	0.5496	0.04301	0.9241	3.08662	high
TCGA-53-7626	2.54521	0	0.05	0.0606	0.6056	1	0.8421	0.0668	0.7912	1	0.0442	0.6135	0.0312	0.0636	0.2644	0	0.7647	0.741386	low
TCGA-53-7813	1.16164	0	0.1612	0.3183	0.542	1	0.859	0.2312	0.6869	0.901	0.5143	0.479129	0.30766	0.0796857	0.4022	0.0685571	0.549644	0.749251	low
TCGA-53-A4EZ	2.93425	0	0.1085	0.2037	0.7396	1	0.622	0.2039	0.7215	0.87	0.5842	0.6804	0.4323	0.251	0.1238	0.13	0.59733	0.252122	low
TCGA-55-1592	1.92055	0	0.0837	0.138	0.6152	0.9808	0.8079	0.0623	0.8369	0.9251	0.0524	0.4577	0.3436	0	0.4026	0.0749	0.5072	0.719638	low
TCGA-55-1594	3.2274	0	0.6069	0.1183	0.2784	0.7344	0.6225	0.2659	0.832	0.9365	0.0178	0.4715	0.1056	0	0.1068	0.0635	0.3617	1.00762	low
TCGA-55-1595	4.05205	0	0.1137	0.2176	0.3849	0.989	0.7803	0.1646	0.8747	0.8992	0.1022	0.4139	0.7238	0.196	0	0.1008	0.76	0.606885	low
TCGA-55-1596	5.65753	0	0.444	0.3941	0.415	0.7204	0.386	0.449	0.9176	0.6178	0.0468	0.6637	0.0836	0.1518	0.136	0.3822	0.6792	0.774383	low
TCGA-55-5899	2.54795	0	0.9485	0.0396	0.437	1	0.6685	0.1847	0.8602	0.9365	0.0536	0.6437	0.2307	0	0.353	0.0635	0.5882	1.01042	low
TCGA-55-6543	1.19178	1	0	0.0319	0.7715	1	1	0.0309	0.8744	1	0.0381	0.7395	0.3626	0.3915	0.5092	0	0.75	1.32101	high
TCGA-55-6642	6.70959	0	0.0607	0.1938	0.6069	1	0.8975	0.1189	0.8258	0.9188	0.0454	0.5039	0.2032	0.0903778	0.3113	0.0812	0.64379	0.818802	low
TCGA-55-6712	0.468493	1	0.2114	0.5879	0.5512	1	0.9456	0	0.8997	0.959844	0.0653	0.6737	0.0047	0.11897	0.4222	0.03751	0.9	3.2075	high
TCGA-55-6968	3.54247	0	0.2247	0.254	0.3928	0.9832	0.9095	0.0925	0.8735	1	0.108	0.2713	0.3252	0.0572	0.1851	0	0.58776	1.29545	high
TCGA-55-6969	3.39452	1	0.0936	0.1236	0.6091	0.9927	0.7123	0.2187	0.8515	1	0.0581	0.3756	0.2777	0	0.3676	0	0.5082	1.10159	high
TCGA-55-6970	1.27123	0	0.4191	0.0454	0.4228	0.9779	0.2211	0.3726	0.8978	1	0.0233	0.4076	0.5516	0.0724	0.3091	0	0.8939	2.15272	high
TCGA-55-6971	3.83562	0	0.0357	0.1762	0.5461	0.9629	0.7678	0.2501	0.8271	0.9251	0.0914	0.225	0.5976	0.12862	0.3057	0.0749	0.625	1.08445	high
TCGA-55-6972	4.47123	0	0	0.0365	0.6962	0.9708	0.69201	0	0.5396	0.553414	0.2218	0.5343	0.3619	0.0514833	0.28919	0.0976	0.602029	0.307233	low
TCGA-55-6975	0.323288	1	0.4708	0.3632	0.3213	1	0.8205	0.3914	0.9231	0.733	0.0236	0.7392	0.1303	0	0.4621	0.267	0.869	1.14552	high
TCGA-55-6978	0.482192	0	0.0598	0.2607	0.3723	1	0.793	0.3116	0.8412	1	0.0753	0.6076	0.0125	0.0287	0.3578	0	0.6329	1.70881	high
TCGA-55-6979	0.649315	0	0	0.1927	0.5579	1	0.7328	0.1079	0.8437	0.8956	0.1464	0.4316	0.5099	0.105656	0.2511	0.1044	0.775	0.665532	low
TCGA-55-6980	5.77808	0	0.0291	0.0488	0.7826	0.9309	0.7432	0	0.9104	0.952137	0.1195	0.9155	0.2757	0	0.2594	0.0678	0.7302	0.249135	low
TCGA-55-6981	3.77808	0	0.2001	0.0746	0.5921	1	0.7529	0.0899	0.7302	1	0.3028	0.6363	0.4789	0.10494	0.4606	0	0.8462	0.813631	low
TCGA-55-6982	2.72603	1	0.1841	0.1847	0.6086	1	0.7154	0	0.8932	1	0.0706	0.699	0.5858	0.155811	0.6093	0	0.6154	1.77824	high
TCGA-55-6983	7.73425	1	0.1164	0.0323	0.6179	0.9725	0.5754	0.023	0.8458	1	0.1401	0.51379	0.2835	0.2277	0.1699	0	0.6154	0.834062	low
TCGA-55-6984	2.08219	0	0.3362	0.0064	0.5868	0.9424	0.16	0	0.7813	0.921	0.0515	0.5689	0.0872	0.0468	0.3673	0.079	0.7778	1.16962	high
TCGA-55-6985	3.37808	1	0.0901	0.1224	0.3888	0.9829	0.8044	0	0.8356	1	0.1678	0.4364	0.1551	0.3954	0.3372	0	0.6923	2.51406	high
TCGA-55-6986	8.93425	0	0.1234	0.0818	0.4262	1	1	0.19	0.8076	1	0.0948	0.697	0.2194	0.0714	0.3451	0	0.9388	0.88681	low
TCGA-55-6987	5.85479	1	0.1155	0.1088	0.8099	0.8569	1	0.055	0.8725	1	0.1488	0.4522	0.0321	0.0924	0.3556	0	0.6286	0.822064	low
TCGA-55-7227	2.60822	1	0.1357	0.0994	0.5506	1	0.6212	0.2074	0.7378	1	0.1053	0.4592	0.0219	0	0.2192	0	0.6897	0.902901	low
TCGA-55-7281	2.38904	1	0.0369	0.0712	0.6826	1	0.7852	0	0.7607	0.956557	0.4319	0.3891	0.2295	0.09635	0.4431	0.04906	0.61353	0.590699	low
TCGA-55-7283	1.66849	0	0.1288	0.2037	0.441	1	0.7396	0.194	0.8312	1	0.1776	0.6874	0.5745	0.222	0.14	0	1	0.958024	low
TCGA-55-7284	0.665753	0	0.204	0.0243	0.7456	0.6284	0.1731	0	0.7194	0.9171	0.0786	0.5047	0	0.078	0.4326	0.0829	0.8821	1.43715	high
TCGA-55-7570	2.25753	0	0.2262	0.1468	0.2355	1	0.7392	0.3526	0.7966	1	0.0725	0.3859	0.0087	0	0.1481	0	0.5217	1.27536	high
TCGA-55-7573	1.33425	0	0.0989	0.098	0.6792	0.9774	0.8402	0	0.7726	1	0.0883	0.5977	0.4506	0.3769	0.45	0	0.3333	1.43489	high
TCGA-55-7574	2.72603	0	0.3135	0.0812	0.6726	0.9869	0.7498	0.0869	0.808	1	0.181	0.6152	0.505	0.1798	0.3008	0	0.5714	0.736009	low
TCGA-55-7576	1.83562	0	0.0936	0.1165	0.4012	1	0.9065	0.1842	0.8876	1	0.0442	0.5521	0.4827	0.076	0.3129	0	0.9464	1.08749	high
TCGA-55-7724	1.93151	0	0.1198	0.11914	0.4385	0.9791	1	0.156456	0.4361	0.95535	0.042	0.2876	0	0.132343	0.31398	0.0303333	0.59895	1.34646	high
TCGA-55-7725	1.21096	1	0.097	0.2594	0.7951	0.9904	0.8205	0	0.8387	0.89065	0.1053	0.3653	0.271411	0.0607	0.28565	0.0564667	0.555829	0.785108	low
TCGA-55-7726	1.7863	0	0.0386	0.2696	0.6905	0.9233	0.8689	0.13995	0.6786	0.95835	0.0466	0.4263	0.29397	0.06259	0	0.0377222	0.5263	0.494955	low
TCGA-55-7727	0.326027	0	0	0.329	0.48	1	0.8257	0.59	0.4306	0.840143	0.2164	0.5634	0.2276	0.0495714	0.30958	0.0253375	0.641912	1.08127	high
TCGA-55-7728	1.92877	0	0.2576	0.0329	0.6319	0.9762	0.2287	0.0615	0.3963	1	0.4439	0.6043	0.0665	0	0.3568	0	0.7193	0.646381	low
TCGA-55-7815	2.11781	1	0.2105	0.5166	0.4152	1	0.4247	0.4188	0.8307	0.92048	0.098	0.7868	0.29953	0.069	0.29805	0.042	0.586011	2.25902	high
TCGA-55-7816	1.28219	0	0.1382	0.0171	0.6741	1	0.8898	0	0.8563	1	0.1074	0.6729	0.2891	0.0698	0.4633	0	0.59662	0.68349	low
TCGA-55-7903	1.55342	0	0.2021	0.088	0.4302	1	0.7046	0.1103	0.8331	1	0.1556	0.4743	0.0265	0	0.2406	0	0.9333	1.01486	low
TCGA-55-7907	0.939726	0	0.0544	0.358	0.3698	1	0.4488	0.55	0.8383	0.706	0.1985	0.6018	0	0.2569	0.6121	0.294	0.7778	2.55913	high
TCGA-55-7910	2.84932	1	0.1052	0.0805	0.3519	0.9701	0.843	0.1654	0.8296	0.921225	0.3028	0.4674	0.34199	0.0686857	0.2693	0.0354625	0.7727	0.673691	low
TCGA-55-7911	1.47123	0	0.2843	0	0.3194	0.9809	0.6426	0.4572	0.7536	0.92417	0.1794	0.5254	0.0044	0.07901	0.1572	0.04406	1	0.907618	low
TCGA-55-7913	1.53699	0	0.0726	0.1935	0.4003	1	0.5896	0.2028	0.8325	0.8661	0.0907	0.47591	0.4822	0.0681	0.3274	0.1339	0.7647	0.935044	low
TCGA-55-7914	0.512329	0	0.1786	0.0886	0.5342	0.9493	0.3297	0.2185	0.8132	1	0.1031	0.4816	0.3343	0.3627	0.1312	0	0.75	1.87687	high
TCGA-55-7994	1.65205	0	0.1343	0.6288	0.5136	0.9947	0.7216	0.3238	0.7489	1	0.0933	0.6297	0.0146	0.12479	0.2464	0	0.8511	3.49002	high
TCGA-55-7995	2.43562	0	0.3371	0.0305	0.5614	0.9838	0.7032	0.1292	0.8913	1	0.1098	0.5588	0.3106	0	0.3173	0	0.4	0.679473	low
TCGA-55-8085	2.47671	1	0.1894	0.0975	0.5932	0.9936	0.5972	0.144	0.8577	1	0.1745	0.3776	0.6374	0	0.2847	0	0.5	0.690405	low
TCGA-55-8087	1.26575	0	0.0575	0	0.5087	0.9942	0.8727	0.197	0.7783	0.9829	0.1098	0.3638	0.8897	0	0.2071	0.0171	0.62374	0.374318	low
TCGA-55-8089	1.92329	1	0.115	0.4675	0.5868	0.986	0.7929	0	0.8321	1	0.0466	0.4344	0.0628	0.1987	0.2829	0	0.9275	3.39059	high
TCGA-55-8090	1.63836	1	0.0545	0.0516	0.3722	1	0.7716	0.4752	0.7339	0.9631	0.1218	0.7304	0.193	0.2053	0.4706	0.0369	0.8979	1.55172	high
TCGA-55-8091	1.64384	1	0.055	0.1119	0.6565	0.9852	0.9281	0.1449	0.7758	0.9679	0.0522	0.4903	0.2192	0.445	0.4518	0.0321	0.6364	2.27159	high
TCGA-55-8092	0.421918	0	0.0564	0.0842	0.5458	1	0.6354	0.0343	0.8919	0.7582	0.0527	0.302	0.0234	0.0698	0.1745	0.141	0.775	0.683906	low
TCGA-55-8094	1.48219	1	0.1196	0.1919	0.5357	0.9532	0.2025	0.1879	0.8657	0.9123	0.0716	0.2152	0.5306	0.0493	0.3532	0.0877	0.7101	1.78141	high
TCGA-55-8096	1.96986	0	0.1957	0.0748	0.5963	0.8164	0.7285	0.1911	0.745	0.9439	0.0987	0.7362	0.3928	0.1365	0.4339	0.0561	0.7407	0.885375	low
TCGA-55-8097	1.30411	0	0.0907	0.1468	0.528	0.9942	0.7069	0.0927	0.6998	0.9173	0.1325	0.3625	0.6649	0.2778	0.2405	0.0827	0.6923	0.965346	low
TCGA-55-8203	1.49863	1	0.0794	0.1324	0.4745	1	0.4697	0.1674	0.7857	1	0.0727	0.7598	0.5298	0.1512	0.2399	0	0.4783	0.879852	low
TCGA-55-8204	1.41096	1	0.022	0.345	0.2852	1	0.8797	0.0838	0.8645	1	0.0515	0.5594	0.0512	0.4338	0.2252	0	0.9394	4.3168	high
TCGA-55-8205	1.6411	1	0.24	0.3665	0.4498	0.9933	0.8313	0	0.8494	1	0.0447	0.4833	0.4714	0.0841	0.4351	0	0.8	2.5124	high
TCGA-55-8206	2.43288	1	0.0816	0.0118	0.75	0.9921	0.8309	0.1315	0.8187	1	0.083	0.5293	0.5328	0	0.1709	0	0.4839	0.304957	low
TCGA-55-8207	2.67671	0	0.019	0.0685	0.6243	1	0.7959	0.1545	0.7269	1	0.0803	0.5066	0.6276	0.14	0.2657	0	0.6	0.655106	low
TCGA-55-8208	1.84658	1	0.0859	0.1732	0.312	0.9899	0.3221	0.1423	0.8581	0.8781	0.0474	0.5447	0.2886	0.2057	0.3795	0.1219	0.8095	2.12899	high
TCGA-55-8299	1.28493	0	0.0898	0.2504	0.4039	0.9797	0.764	0.1376	0.7488	0.5072	0.1097	0.6134	0.1981	0	0.2203	0.4928	0.4667	0.138817	low
TCGA-55-8301	1.46301	0	0.113	0.2568	0.503	1	0.8197	0.1361	0.802	0.7743	0.089	0.6363	0.5648	0.1513	0.2525	0.2257	0.66997	0.449573	low
TCGA-55-8302	1.30959	0	0.5355	0.0895	0.3311	1	0.6998	0.3727	0.8501	0.9591	0.1492	0.5753	0.014	0.0244	0.4176	0.06079	0.8889	1.57618	high
TCGA-55-8505	1.20548	1	0.8077	0.087	0.5738	0.1609	0.3495	0.1266	0.8258	1	0.0271	0.2589	0.0901	0.3017	0.7549	0	0.8593	16.5206	high
TCGA-55-8506	0.030137	0	0.0557	0.0165	0.549	1	0.7714	0.6766	0.8637	1	0.0515	0.4825	0.1735	0.196	0.3083	0	0.8919	1.53363	high
TCGA-55-8507	1.14521	1	0.0789	0.3919	0.2676	1	0.8616	0.1163	0.8253	0.9807	0.1818	0.4364	0.6581	0.1435	0.0875	0.0193	0.6	1.09441	high
TCGA-55-8508	1.69041	1	0.1001	0.0268	0.4728	1	0.7351	0	0.8813	1	0.083	0.3038	0.4216	0.1759	0.3757	0	0.6667	1.48437	high
TCGA-55-8510	1.47671	1	0.1548	0.1665	0.4402	0.9455	0.6661	0.2558	0.8456	1	0.0781	0.7209	0.3794	0.0734	0.2923	0	0.7143	1.0764	high
TCGA-55-8511	1.51233	0	0.0808	0.0971	0.5024	1	0.7805	0	0.9162	1	0.0995	0.5126	0.0154	0.1771	0.3988	0	0.8299	1.76644	high
TCGA-55-8512	1.66301	0	0.1276	0.1631	0.5215	0.9876	0.7422	0.0612	0.4204	0.9571	0.1364	0	0.3272	0.5119	0.1768	0.0429	0.72	2.81021	high
TCGA-55-8513	2.16712	1	0.1718	0.1881	0.7823	1	0.3647	0	0.5774	1	0.0134	0.5898	0	0.2788	0.4525	0	0.6667	2.89115	high
TCGA-55-8514	1.42466	1	0.1737	0.3162	0.6898	1	0.8119	0	0.8887	1	0.0466	0.5293	0.6672	0.12616	0.4703	0	0.5625	1.61213	high
TCGA-55-8614	1.46849	0	0.0647	0.1592	0.3347	1	0.8313	0	0.8686	0.9296	0.0799	0.47828	0.0093	0.1742	0.3079	0.0704	0.8021	1.49791	high
TCGA-55-8615	1.22192	0	0.1083	0.0748	0.318	1	0.4838	0.093	0.8414	1	0.108	0.7559	0.6189	0.10301	0.109	0	0.5299	0.574064	low
TCGA-55-8616	0.131507	0	0	0.0854	0.6453	0.9555	0.925	0.1458	0.928	1	0.0502	0.6869	0.7363	0.2569	0.1891	0	0.7188	0.594129	low
TCGA-55-8619	1.13973	0	0.049	0.0814	0.7315	0.9812	0.1787	0.0357	0.7699	1	0.0658	0.6437	0.1908	0.13943	0.4052	0	0.7021	1.51051	high
TCGA-55-8620	1.0274	0	0.6129	0	0.349	0.9807	0.3741	0.0847	0.8658	1	0.0723	0.4226	0.502	0.0868	0.3377	0	0.6686	1.75937	high
TCGA-55-8621	1.41096	0	0.098	0.2209	0.6117	1	0.8699	0.0707	0.7767	1	0.0612	0.7708	0.3625	0.2606	0.2352	0	0.57777	0.957105	low
TCGA-55-A48X	1.88767	1	0.0428	0.1434	0.5544	0.9936	0.8382	0.2069	0.8642	0.9459	0.0989	0.4903	0.2419	0.3738	0.3857	0.0541	0.75	1.97837	high
TCGA-55-A48Y	1.72603	0	0.0832	0.0391	0.2109	1	0.3216	0.1353	0.7611	1	0.1167	0.3969	0.8935	0.09059	0.3321	0	0.5	1.2848	high
TCGA-55-A48Z	1.78356	0	0.0706	0.1496	0.542	0.8431	0.7224	0.2702	0.7785	0.9379	0.1242	0.2962	0.4779	0.0714	0.5178	0.0621	0.6296	1.53739	high
TCGA-55-A490	0.271233	0	0.0691	0.3492	0.4239	1	0.4924	0.2803	0.8323	0.9355	0.0738	0.6437	0.6245	0.0975889	0.1874	0.04084	0.8182	1.25878	high
TCGA-55-A491	1.71507	0	0.1479	0.0765	0.3767	0.9608	0.7984	0.1327	0.8112	0.9626	0.1756	0.4599	0.3601	0	0.6216	0.0374	0.5086	1.3136	high
TCGA-55-A492	1.63288	0	0.049	0	0.5568	1	0.70966	0	0.8307	0.94085	1	0.358167	0.5649	0.0770857	0.27646	0.0658333	0.4286	0.145823	low
TCGA-55-A493	0.0767123	1	0.1739	0.1711	0.3389	1	0.6693	0.7048	0.6736	0.962387	0.15	0.3188	0.0075	0	0.4692	0.03801	0.8966	2.60818	high
TCGA-55-A494	1.31781	1	0.1684	0.1577	0.3213	0.9913	0.4285	0.2717	0.8476	0.964	0.2764	0.3836	0.4955	0	0.517	0.036	0.8108	1.84411	high
TCGA-55-A4DF	1.20548	1	0.08	0.3611	0.5834	0.986	0.7447	0.0341	0.7328	0.9616	0.3622	0.3165	0.3555	0.0773	0.1908	0.0384	0.6774	0.844616	low
TCGA-55-A4DG	1.66575	0	0.1899	0	0.6048	0.9906	0.7489	0.1212	0.5599	0.883	0.2169	0.5136	0.4203	0.1305	0.4627	0.117	0.6471	0.557782	low
TCGA-55-A57B	1.49589	0	0.2328	0.5031	0.5412	1	0.8414	0.069	0.7005	0.92	0.1343	0.719	0.0521	0.065	0.24	0.08	0.8205	1.20133	high
TCGA-62-8394	0.380822	1	0.1052	0.159	0.407	0.922	0.5666	0.1897	0.9162	0.9472	0.0738	0.2193	0.4076	0.0642	0.542	0	0.8953	3.57765	high
TCGA-62-8395	3.33151	0	0.2369	0.101	0.5422	1	0.7171	0.2793	0.7399	0.9123	0.0719	0.6376	0.275	0	0.1364	0.0877	0.0909	0.323706	low
TCGA-62-8397	3.53151	1	0.0571	0	0.8564	1	1	0.4607	0.6522	0.93765	0.0477	0.519625	0.864	0.1033	0.2928	0.0599778	0.611422	0.297478	low
TCGA-62-8398	1.21644	0	0.494	0.1093	0.4162	1	0.2612	0.3895	0.8209	0.964	0.0284	0.4768	0.1021	0.1103	0.4033	0.036	0.8944	3.33635	high
TCGA-62-8399	7.3863	0	0.0378	0.0375	0.3174	0.9951	0.8044	0.0625	0.9035	1	0.0379	0.2288	0.4727	0.0723	0.163	0	0.757	0.9862	low
TCGA-62-8402	4.10411	0	0.0871	0.2317	0.3565	0.8957	0.4272	0.3219	0.8607	1	0.118	0.1877	0	0	0.084	0	0.4205	1.64519	high
TCGA-62-A46O	3.98356	0	0.184	0.5223	0.2867	1	0.4079	0.191589	0.8995	0.963667	0.1292	0.5636	0.269167	0	0.2143	0.0585333	0.7681	2.23558	high
TCGA-62-A46P	1.6274	0	0.1503	0	0.7299	1	0.9095	0.0392	0.3584	0.6536	0.5658	0.4281	0.576	0.0681833	0.2269	0.3464	0.6857	0.0556491	low
TCGA-62-A46R	4.72603	0	0	0.0692	0.5354	0.9124	0.7043	0	0.938	0.9372	0.3381	0.5728	0.2555	0.14799	0	0.03416	0.5455	0.316291	low
TCGA-62-A46S	4.52877	1	0.0327	0.0139	0.6077	1	0.586	0.2439	0.6416	0.8518	0.2894	0.455471	0.6328	0.0596	0.3282	0.1482	0.6222	0.310122	low
TCGA-62-A46U	5.66301	0	0.1324	0.1678	0.7198	0.9909	0.7436	0.1229	0.8049	1	0.0653	0.4655	0.4394	0	0.4784	0	0.9223	1.26492	high
TCGA-62-A46V	6.02466	1	0.1825	0.0784	0.4428	0.9785	0.6357	0.0738	0.6928	0.93511	0.2713	0.586	0.446	0.09209	0.5274	0.0900556	0.8333	0.920785	low
TCGA-62-A46Y	1.13425	1	0.2497	0.0402	0.4243	1	0.8797	0	0.8161	0.8062	0.15	0.5234	0.0985	0.3967	0.5553	0	0.7391	3.18943	high
TCGA-62-A470	3.27123	0	0.195	0.0735	0.4507	1	0.5783	0.0781	0.5194	1	0.5415	0.3779	0.8602	0.118183	0.2347	0	0.623829	0.454314	low
TCGA-62-A471	3.4137	0	0.3085	0.0348	0.1578	1	0.186	0.4593	0.8537	1	0.072	0.3691	0.3872	0	0.5722	0	0.8807	4.31271	high
TCGA-62-A472	2.49315	0	0	0.1729	0.4753	0.9876	0.7498	0	0.6275	0.94766	0.2174	0.3581	0.3109	0.0973222	0.2692	0.0442286	0.75	0.870084	low
TCGA-64-1676	4.73425	0	0	0.0923	0.8373	0.9037	0.8205	0.120322	0.88	0.954267	0.2894	0.7868	0.0605	0.0428143	0.636	0.164333	0.8667	0.466353	low
TCGA-64-1677	1.72055	0	0	0.0358	0.4026	1	0.9134	0.1935	0.5338	0.563763	0.2483	0.6079	0.536	0.0996667	0.4767	0.1219	0.673571	0.464449	low
TCGA-64-1678	3.25753	0	0.0428	0.2762	0.3807	1	0.7909	0.2564	0.78504	0.9124	0.0916	0.1408	0.4407	0.0798	0	0.1453	0.7838	0.698667	low
TCGA-64-1679	6.81644	1	0.1532	0.213	0.5612	0.991	0.985	0.1285	0.8638	1	0.0206	0.6694	0.2399	0.0743	0.4416	0	0.7059	1.32595	high
TCGA-64-1680	3.08493	0	0	0.1552	0.5784	1	0.8929	0	0.8801	0.94954	0.0596	0.3782	0.4939	0.1726	0.29321	0.0854889	1	0.935151	low
TCGA-64-1681	3.19726	1	0.1731	0.0695	0.6121	1	0.8314	0.2027	0.7144	1	0.1348	0.2618	0.2109	0.3274	0.453	0	0.5455	2.37603	high
TCGA-64-5774	7.33151	0	0.0988	0.1008	0.3126	1	0.8727	0.1134	0.8525	1	0.0683	0.6076	0.504	0.023	0.2585	0	0.6596	0.728387	low
TCGA-64-5775	0.169863	0	0	0.1607	0.4312	0.9781	0.925	0	0.9388	1	0.0436	0.3602	0.0014	0	0.2014	0	0.71494	1.02671	high
TCGA-64-5778	3.57534	0	0.0278	0.0428	0.4365	1	0.7529	0.1434	0.8888	0.94886	0.2894	0.2465	0.5457	0.1347	0.1591	0.0870625	0.8333	0.530625	low
TCGA-64-5779	2.36712	1	0.1553	0.2613	0.4708	0.9733	0.7386	0.0418	0.8058	1	0.053	0.5156	0.0633	0.12521	0.0969	0	0.7143	1.25802	high
TCGA-64-5781	4.27123	1	0.0253	0.0107	0.6205	1	0.8205	0	0.8636	0.94235	0.10296	0.475344	0.6493	0	0.5743	0.07677	0.8804	0.668955	low
TCGA-64-5815	2.3726	0	0.2138	0.0678	0.3127	1	0.8797	0.094	0.8716	0.9114	0.0264	0.51752	0.2625	0	0.3235	0.0886	0.6341	0.736532	low
TCGA-67-3770	1.67123	0	0	0.042	0.683	1	0.8241	0.6386	0.6535	0.933983	0.1299	0.5113	0.32148	0.1553	0.26785	0.0597333	0.68588	0.610547	low
TCGA-67-3771	1.67123	1	0.3377	0.2801	0.5186	1	0.7746	0.3389	0.8213	1	0.0466	0.338	0.4898	0.0584	0.3793	0	0.7273	2.20817	high
TCGA-67-3772	1.56986	0	0	0.106	0.6183	0.8858	0.8797	0.2173	0.8171	0.6317	0.0653	0.5052	0.2213	0.2474	0.47	0.3683	0.6	0.457127	low
TCGA-67-3773	1.16986	0	0	0.0638	0.7637	0.9529	0.8298	0	0.71	0.7652	0.2135	0.4285	0.3924	0.0586143	0.31168	0.2348	0.61509	0.208375	low
TCGA-67-3774	1.05479	0	0.0241	0.0927	0.5632	1	0.8829	0.1771	0.8024	0.8897	0.0939	0.55045	0.1759	0.2459	0.0391	0.1103	0.9167	0.497607	low
TCGA-67-4679	1.2274	0	0.0248	0.0442	0.7783	0.9804	0.7742	0	0.7876	0.9077	0.2253	0.5497	0.7187	0.12546	0.1604	0.0923	0.6667	0.221521	low
TCGA-67-6215	0.476712	0	0.0667	0.0881	0.4973	1	0.8086	0.1714	0.7953	0.9824	0.0416	0.6325	0.2513	0.0519	0.3616	0.0176	0.8776	0.96052	low
TCGA-67-6216	0.386301	1	0.1562	0.0633	0.5593	0.9919	0.9693	0.0638	0.8589	1	0.1784	0.3831	0.0216	0.1305	0.4138	0	0.9091	1.38467	high
TCGA-67-6217	1.15616	1	0	0.034	0.7497	1	0.8382	0.1281	0.7125	1	0.0705	0.4575	0.2978	0.14223	0.3116	0	0.4444	0.678259	low
TCGA-69-7760	0.553425	0	0.65	0.1257	0.3823	1	0.7407	0.337	0.7377	0.7423	0.0794	0.4009	0.1489	0.10126	0.27818	0	1	2.23904	high
TCGA-69-7761	0.509589	1	0.4818	0.0846	0.553	0.3167	0.2637	0	0.7758	1	0.0738	0.5333	0.1456	0.12951	0.3907	0	0.8696	2.95214	high
TCGA-69-7763	1.89041	0	0.3611	0.0566	0.3985	1	0.6706	0.1777	0.8068	1	0.0541	0.3989	0.5649	0	0.0937	0	0.8378	0.715523	low
TCGA-69-7764	1.13425	0	0.118	0.0843	0.4885	0.9891	0.5148	0.3387	0.5794	1	0.1229	0.4344	0.4112	0.1367	0.1833	0	0.61271	0.991465	low
TCGA-69-7765	0.452055	0	0	0.1455	0.5026	1	0.8527	0.1675	0.8559	0.958987	0.1009	0.7947	0.4607	0.0976	0.2903	0.0468333	0.6667	0.554194	low
TCGA-69-7973	0.630137	1	0.0868	0.2272	0.4026	1	0.8288	0.0724	0.8912	1	0.0603	0.3836	0.4021	0.0523	0.2812	0	0.5278	1.29183	high
TCGA-69-7974	0.50411	1	0.0973	0.1658	0.4415	0.9909	0.708	0.2336	0.9144	0.8606	0.0709	0.5534	0.0174	0.1052	0.4584	0.1394	0.76	1.38525	high
TCGA-69-7978	0.367123	0	0.1135	0.0426	0.5313	1	0.7972	0.0637	0.8548	1	0.0657	0.2714	0.023	0.0455	0.3037	0	0.75	1.22728	high
TCGA-69-7979	1.11781	1	0.1751	0.1252	0.4709	0.9937	0.8894	0.0145	0.8025	0.8755	0.1456	0.5509	0.8258	0.0785	0.514	0.1245	0.7143	0.644329	low
TCGA-69-7980	1.12603	1	0.0653	0.0739	0.2867	1	0.5846	0.3057	0.8252	0.9624	0.0824	0.3195	0.1526	0.088	0.2411	0.0376	0.831	1.54656	high
TCGA-69-8253	1.16712	0	0.1074	0.1382	0.4041	1	0.8276	0.162	0.9109	0.6731	0.1222	0.6301	0.7264	0.0859	0.1467	0.3269	0.85	0.178286	low
TCGA-69-8254	1.12055	1	0.1505	0.0429	0.6823	0.9896	0.1823	0.1638	0.7786	0.8649	0.1048	0.5	0.0241	0.3028	0.2401	0.0995	0.9583	1.49449	high
TCGA-69-8255	0.353425	0	0.9657	0.5994	0.5157	0.9021	0.4451	0.188	0.8766	0.8486	0.0655	0.3121	0.0111	0.0427	0.1266	0.1514	0.65394	3.00621	high
TCGA-69-8453	2.2274	1	0.1478	0.0262	0.636	0.8019	0.4469	0.1022	0.7117	1	0.0639	0.5201	0.1944	0.2869	0.35	0	0.5897	1.81432	high
TCGA-69-A59K	1.61918	0	0.0917	0.1068	0.4922	0.995	0.9095	0.1468	0.7934	0.961512	0.0868	0.4135	0.0481	0.1513	0.3018	0.04995	0.64322	1.10536	high
TCGA-71-6725	0.70137	0	0.0536	0.1294	0.5451	1	0.7515	0.0531	0.8279	0.9231	0.0845	0.5234	0.3299	0.2777	0.3547	0.0769	0.8824	1.34472	high
TCGA-71-8520	0.575342	0	0.0444	0.0603	0.3802	0.91	0.6693	0.0962	0.657	0.9537	0.1704	0.50325	0.0866	0	0.4863	0.0463	0.6154	1.08316	high
TCGA-73-4658	4.38356	0	0.1224	0.1889	0.6176	1	0.8144	0.2144	0.8917	1	0.0596	0.52753	0.4804	0.2405	0.5586	0	0.5714	2.36375	high
TCGA-73-4659	1.94795	0	0.1964	0.015	0.5061	1	0.7695	0.0852	0.8683	0.9439	0.0438	0.3404	0.3148	0.0734	0.3548	0.0561	0.5338	0.915556	low
TCGA-73-4662	6.89041	0	0.0756	0.0469	0.6073	1	0.9104	0.0378	0.6207	0.8606	0.0615	0.4701	0.7388	0.2008	0.1965	0.1394	0.65	0.337261	low
TCGA-73-4666	2.19178	1	0.2244	0.4657	0.5761	0.9891	0.8032	0.1205	0.8498	0.95156	0.055	0.3015	0.0044	0.0988	0.4024	0.06498	1	3.65552	high
TCGA-73-4668	1.27945	0	0.0916	0.1234	0.546	1	0.8096	0.0533	0.797	1	0.0689	0.7523	0.3171	0.079	0.3753	0	0.55	0.801671	low
TCGA-73-4670	0.358904	0	0.4249	0.1206	0.3893	1	0.513	0.2732	0.8963	0.9701	0.0236	0.303	0.2868	0.0746	0.4105	0.0299	0.8788	2.89333	high
TCGA-73-4675	2.52603	0	0.0434	0.0936	0.6008	1	0.8133	0.2027	0.7671	0.9484	0.713	0.432	0.2225	0.1829	0.2506	0.0516	0.837	0.400934	low
TCGA-73-4676	0.769863	0	0.7108	0.0191	0.5017	1	0.7993	0.2625	0.8864	0.95744	0.0554	0.4681	0.0422	0.2569	0.1184	0.06386	0.871	1.22285	high
TCGA-73-4677	0.10411	0	0.1185	0.026	0.5748	1	0.886	0	0.8763	1	0.0109	0.3758	0.8666	0.2749	0.4501	0	0.8	1.47605	high
TCGA-73-7498	3.25753	0	0.1087	0.0074	0.6234	1	0.8749	0.1147	0.8183	0.9139	0.2191	0.6772	0.7787	0	0.2285	0.0634	0.5235	0.186998	low
TCGA-73-7499	4.19452	1	0	0.1716	0.6034	0.9708	0.5964	0.4201	0.8479	1	0.2811	0.2396	0.3466	0.5535	0.2794	0	0.7778	3.60563	high
TCGA-73-A9RS	0.931507	0	0.3966	0	0.3622	0.9028	0.7039	0.2252	0.9032	1	0.0924	0.539267	0.3051	0.3469	0.6858	0	0.5217	4.4777	high
TCGA-75-5122	0.00273973	0	0	0.077	0.4385	0.9929	0.9481	0.1105	0.8967	1	0.0753	0.5149	0.0551	0	0.4179	0	0.626387	1.02985	high
TCGA-75-5125	5.55342	1	0.3142	0.1502	0.6604	0.9839	0.9801	0	0.8544	0.954156	0.0638	0.3757	0	0.0584	0.2725	0.03735	0.7	0.940851	low
TCGA-75-5126	0.00273973	0	0.0549	0.117	0.5983	1	0.8797	0	0.9314	1	0.0264	0.5533	0.0218	0.3325	0.5002	0	1	3.04429	high
TCGA-75-5146	6.48767	1	0.0186	0.0775	0.7203	1	0.9604	0	0.8451	1	0.0544	0.48508	0.7271	0.106243	0	0	0.620544	0.279086	low
TCGA-75-5147	3.65205	1	0.1393	0.2099	0.5884	0.28	0.4497	0.2315	0.836	0.8606	0.0333	0.6054	0.3724	0.1529	0.4665	0.1394	0.8571	1.92088	high
TCGA-75-6203	0.00273973	1	0	0.0114	0.8099	0.9069	1	0.151	0.7948	1	0.1597	0.7847	0.0473	0.13146	0.3044	0	0.5833	0.41177	low
TCGA-75-6205	0.00273973	0	0.139	0.4542	0.568	0.9454	0.8676	0	0.8948	0.949344	0.0275	0.5313	0.0207	0.0709778	0.4078	0.04021	0.875	2.58432	high
TCGA-75-6206	7.09589	0	0.1028	0	0.6625	1	0.8874	0.2961	0.7204	1	0.0469	0.8905	0.7037	0.0930556	0.4088	0	0.3333	0.39966	low
TCGA-75-6207	0.00273973	0	0.2074	0.0325	0.6023	0.9785	0.7737	0.5752	0.8627	1	0.0326	0.5921	0.0122	0.433	0.1803	0	0.7647	1.91296	high
TCGA-75-6211	0.00273973	1	0.5275	0.1716	0.3822	1	0.5956	0.4096	0.8861	0.8459	0.0146	0.2604	0.5327	0.3149	0.0648	0.1541	0.5455	1.38182	high
TCGA-75-6212	4.15342	0	0.0374	0.0322	0.6913	1	0.8175	0.1253	0.8106	1	0.21	0.5225	0.244	0.09156	0.1781	0	0.6364	0.437452	low
TCGA-75-6214	3.05479	0	0.2159	0.0954	0.325	1	0.8244	0	0.9669	1	0.0598	0.5343	0.28673	0.0361	0.5734	0	0.8599	2.09594	high
TCGA-75-7025	9.05479	1	0.0808	0.0673	0.6578	0.9955	0.7377	0.0719	0.7011	0.8297	0.2201	0.5917	0.2469	0.4489	0.3377	0.1703	0.7179	0.789799	low
TCGA-75-7027	8.38082	0	0.3409	0.0126	0.4185	0.9912	0.1974	0.5474	0.9093	0.9621	0.0669	0.5313	0.1381	0.0529	0.3327	0.0379	0.6996	1.74743	high
TCGA-75-7030	0.00273973	0	0	0.0417	0.5531	0.1733	0.5989	0.129	0.8888	0.8639	0.0544	0.53889	0.3365	0.5163	0.3824	0.1361	0.6333	2.20664	high
TCGA-75-7031	0.00273973	1	0.2298	0.1489	0.4072	1	0.3412	0.5152	0.8667	1	0.0675	0.56024	0.7012	0.115113	0.2112	0	0.2727	1.196	high
TCGA-78-7143	13.5918	0	0.0392	0.0933	0.3993	0.971	0.8205	0.2957	0.7241	0.9321	0.1401	0.7209	0.3034	0.1951	0.2591	0.0679	0.5455	0.669022	low
TCGA-78-7145	2.26301	1	0.0839	0.0812	0.46	1	0.5993	0.1497	0.7283	0.96635	0.0753	0.5201	0.2745	0.07962	0.3497	0.02617	0.8095	1.18304	high
TCGA-78-7146	0.473973	0	0.1748	0.2121	0.2958	1	0.8824	0.155756	0.8844	0.972175	0.0353	0.8229	0.0107	0	0.6972	0.05451	0.875	2.30643	high
TCGA-78-7147	1.60548	1	0.0461	0.1282	0.4126	1	0.8634	0.3323	0.7005	1	0.0905	0.5252	0.3246	0.4289	0.1672	0	0.6	1.63955	high
TCGA-78-7148	1.71507	1	0.7779	0.1146	0.3648	1	0.2995	0.5465	0.8414	0.9737	0.047	0.4364	0.1443	0	0.1714	0.0263	0.5918	1.8037	high
TCGA-78-7149	10.7945	0	0.1093	0.0344	0.5868	1	0.9195	0.0846	0.672	1	0.3564	0.5867	0.634	0.148886	0.1265	0	0.5	0.263874	low
TCGA-78-7150	1.82466	1	0.4892	0.1097	0.3708	0.3059	0.3284	0.6312	0.9831	0.963257	0.0166	0.4246	0.276722	0.0257	0.466	0.07179	0.8372	3.6868	high
TCGA-78-7152	3.32877	0	0	0.0977	0.6106	1	0.8154	0.1517	0.8631	1	0.0794	0.504256	0.7269	0.140288	0.5489	0	0.6875	1.29245	high
TCGA-78-7153	9.9589	0	0.0788	0.0462	0.6385	0.9235	0.481	0	0.7982	1	0.0852	0.46306	0.401	0.2261	0.1041	0	0.64322	0.827016	low
TCGA-78-7154	1.62466	0	0.2874	0.1574	0.4291	0.8058	0.4067	0.0908	0.7294	0.9365	0.0306	0.2763	0.006	0.0602	0.2819	0.0635	0.6667	2.08293	high
TCGA-78-7155	3.20822	1	0.0251	0.20277	0.4538	1	0.9014	0.772	0.9354	0.944412	0.0051	0.2591	0.2533	0.4541	0.1019	0.02856	0.2586	2.43381	high
TCGA-78-7156	2.67397	0	0.0831	0.1079	0.6169	1	0.5783	0.1216	0.7594	0.9321	0.0644	0.6747	0.32879	0.0394571	0.1033	0.0679	0.544125	0.37415	low
TCGA-78-7158	0.490411	0	0.1093	0.1369	0.5488	0.9703	0.6498	0.2756	0.7804	1	0.0489	0.6802	0.7202	0.055	0.156	0	0.8	0.58933	low
TCGA-78-7159	5.40822	1	0.0729	0.0663	0.3909	0.9622	0.6908	0.0668	0.8398	1	0.0827	0.4073	0.6951	0.5769	0.0479	0	0.8824	1.86559	high
TCGA-78-7160	1.90959	1	0.3566	0.0763	0.4797	1	0.3902	0.1913	0.9207	1	0.0349	0.8531	0.676	0.0972	0.429	0	1	1.40875	high
TCGA-78-7161	0.79726	0	0.1521	0.0923	0.4278	0.996	0.6106	0.1325	0.7485	0.9583	0.2782	0.6353	0.4768	0.533	0.2412	0.0417	0.4017	1.34336	high
TCGA-78-7162	8.68219	0	0.0118	0	0.7255	1	1	0.1282	0.7207	0.7743	0.098	0.6192	0.7115	0.14839	0.4512	0.2257	0.59026	0.231246	low
TCGA-78-7163	19.8575	1	0.0518	0.0389	0.863	0.8054	0.9263	0.4386	0.8515	0.908271	0.2732	0.6826	0.3893	0	0.536	0.0446778	1	0.498453	low
TCGA-78-7166	0.706849	1	0.1725	0.1757	0.4304	1	0.186	0.46	0.6951	1	0.2835	0.45165	0.2433	0.0811143	0.6816	0	0.8864	4.45391	high
TCGA-78-7167	7.34521	1	0.1858	0.0363	0.5733	1	0.5647	0.2319	0.7548	0.9313	0.1974	0.1791	0.7831	0.1305	0.1942	0.0687	0.5606	0.614276	low
TCGA-78-7220	2.21096	1	0.5707	0.2798	0.3183	0.3236	0.1469	0.4672	1	1	0.0569	0.32	0.1399	0.054	0.3334	0	0.913	7.78834	high
TCGA-78-7535	2.6	0	0.203	0.1765	0.621	1	0.7272	0	0.8553	0.9232	0.8811	0.3755	0.5657	0.1838	0.2787	0.07745	0.8333	0.349471	low
TCGA-78-7536	0.668493	0	0.0157	0.1907	0.2877	0.9935	0.851	0.0215	0.8988	1	0.0239	0.3845	0.4636	0.0628	0.2685	0	0.62519	1.3306	high
TCGA-78-7537	4.44384	0	0.1159	0	0.6829	1	0.7852	0.1745	0.6809	0.9661	0.3551	0.5939	0.4064	0	0.112	0.0339	0.8	0.198407	low
TCGA-78-7539	2.16712	0	0.108	0.2375	0.629	0.9489	0.7291	0.2168	0.7971	1	0.1095	0.447	0.9648	0.0984111	0.2164	0	0.67489	0.776119	low
TCGA-78-7540	3.27945	0	0.277	0.0231	0.71	0.9547	0.2207	0.0464	0.6287	1	0.1024	0.5313	0.31166	0.1817	0.3725	0	1	1.6592	high
TCGA-78-7542	0.879452	0	0.09	0.3325	0.3869	1	0.788	0	0.8088	0.9724	0.0515	0.5694	0.30571	0	0.3014	0.0554556	0.9867	1.28147	high
TCGA-78-7633	4.1863	0	0.022	0	0.639	1	0.9036	0.1946	0.7655	0.9942	0.0247	0.7742	0.4477	0	0.0869	0.0058	0.25	0.198699	low
TCGA-78-8640	19.3479	0	0	0.0539	0.7038	1	0.8421	0.1026	0.9019	1	0.0681	0.1999	0.01	0.065	0.3784	0	0.5455	1.21492	high
TCGA-78-8648	3.31233	0	0.0555	0.0809	0.5728	1	0.7921	0.0709	0.8399	0.9631	0.0362	0.4337	0.2805	0	0.4127	0.0369	0.4306	0.823963	low
TCGA-78-8655	6.46575	1	0.0344	0.0692	0.332	1	0.9688	0	0.8262	1	0.0825	0.4246	0.363	0	0.1972	0	0.7857	0.65491	low
TCGA-78-8660	0.879452	1	0	0.2454	0.5019	1	0.5829	0.2169	0.8092	1	0.0582	0.6324	0.0146	0.1838	0.1938	0	0.7609	1.66477	high
TCGA-78-8662	9.20822	0	0	0	0.4954	0.9838	0.9056	0.135467	0.8554	0.943125	0.2894	0.4364	0.1856	0.0951625	0.3066	0.0305	0.2739	0.487868	low
TCGA-80-5607	0.00273973	1	0.0542	0.0659	0.3809	1	0.5882	0.0976	0.7229	1	0.0411	0.3301	0.0192	0.1284	0.2609	0	0.7901	1.81682	high
TCGA-80-5608	7.7589	0	0.1429	0.0884	0.3554	1	0.3792	0.165	0.9327	0.9105	0.0903	0.4778	0.5943	0	0.2062	0.0895	0.6486	0.677959	low
TCGA-80-5611	7.10959	0	0	0.0591	0.6058	0.9944	0.8823	0.1899	0.8043	1	0.098	0.6191	0.3383	0.2379	0.7143	0	0.65623	2.11402	high
TCGA-83-5908	2.25753	1	0.3677	0.4057	0.2141	1	0.7792	0.2832	0.9093	0.956956	0.1111	0.2157	0.0762	0.119	0.1805	0.03898	0.9167	3.66007	high
TCGA-86-6562	1.03014	0	0	0.1477	0.4562	1	0.8218	0.3217	0.8531	1	0.0964	0.498478	0	0	0.5358	0	0.8947	1.99014	high
TCGA-86-6851	0.490411	0	0.083	0.2378	0.4934	0.9917	0.7889	0.0845	0.8788	1	0.0776	0.402	0.0341	0	0.2696	0	0.7931	1.40586	high
TCGA-86-7701	2.59452	0	0	0.1419	0.568	1	0.4393	0.1117	0.8619	0.6731	0.1142	1	0.30647	0.115388	0.3486	0.3269	0.6321	0.24308	low
TCGA-86-7711	2.86575	0	0.0616	0.2594	0.7072	0.9888	0.8813	0	0.9309	1	0.012	0.7304	0.0082	0	0.4579	0	0.4737	1.10096	high
TCGA-86-7713	3.16986	0	0.0364	0.1833	0.4559	1	0.7619	0.3666	0.8345	0.9082	0.0184	0.3922	0.5511	0.3633	0.1867	0.0918	0.5397	1.39726	high
TCGA-86-7714	1.71233	1	0	0.0309	0.6447	0.9348	0.851	0.2145	0.7315	1	0.048	0.4106	0.1385	0.175022	0.5185	0	0.6508	1.68797	high
TCGA-86-7953	2.73151	0	0.0767	0.1707	0.6452	0.9855	0.8211	0.1931	0.897	0.9717	0.0495	0.4691	0.4196	0	0.3842	0.0283	0.5263	0.8551	low
TCGA-86-7954	1.65753	0	0.0335	0.1305	0.4393	0.7216	0.7568	0.0448	0.8268	1	0.0447	0.4858	0.541	0.2187	0.2729	0	0.6724	1.42479	high
TCGA-86-7955	2.93699	0	0.12	0.0792	0.3376	0.9941	0.8473	0.2417	0.9111	0.9558	0.0692	0.5999	0.032	0.1247	0.6165	0.0442	0.7593	2.30228	high
TCGA-86-8054	3.14521	1	0.0637	0.0659	0.4152	0.9866	0.8123	0.1067	0.8622	0.955789	0.0689	0.2229	0.8027	0.0625	0.1443	0.05336	0.6897	0.578168	low
TCGA-86-8055	0.339726	0	0.065	0.1284	0.638	0.9821	0.884	0.2891	0.8454	1	0.0209	0.5039	0.217	0.0277	0.2767	0	0.7941	0.888473	low
TCGA-86-8056	0.380822	0	0.0648	0.0963	0.6547	0.9923	0.7093	0.031	0.6565	0.9678	0.0667	0.3281	0.9186	0.347	0.198	0.0322	0.9545	1.03063	high
TCGA-86-8073	2.0274	0	0.1151	0.2082	0.4863	0.9725	0.4865	0.2516	0.8113	0.8606	0.0765	0.513	0.3036	0.1082	0.1744	0.1394	0.6	0.775054	low
TCGA-86-8074	0.0657534	1	0.093	0.0679	0.5429	0.987	0.823	0.2472	0.8534	1	0.102	0.5598	0.4264	0.0944	0.2909	0	0.7895	0.810631	low
TCGA-86-8075	1.90137	0	0.0966	0.1601	0.583	0.9945	0.9313	0.4113	0.8828	1	0.025	0.4457	0.4708	0.1477	0.4222	0	0.6619	1.60347	high
TCGA-86-8076	2.72055	1	0.0415	0.2061	0.5705	0.9719	0.8393	0.3168	0.8855	1	0.0208	0.6681	0.7812	0.3592	0.2749	0	0.7674	1.4899	high
TCGA-86-8278	2.5863	0	0.1301	0.0873	0.4569	0.9767	0.8878	0.1016	0.8352	0.7267	0.0295	0.6085	0.0383	0.0572	0.3233	0.2733	0.8837	0.407096	low
TCGA-86-8279	2.6	0	0.1884	0.2135	0.4824	1	0.8682	0.0262	0.8852	1	0.0515	0.5313	0.3383	0.1919	0.3428	0	0.4483	1.55812	high
TCGA-86-8280	1.92055	0	0.1885	0.0468	0.7152	0.9878	0.9056	0.1332	0.7961	0.9439	0.0738	0.4165	0.2608	0.117	0.1371	0.0561	0.6207	0.462089	low
TCGA-86-8281	0.00273973	0	0.0624	0.1329	0.5046	1	0.6284	0	0.8969	0.733	0.0703	0.2275	0.9802	0	0.1862	0.267	0.6335	0.256773	low
TCGA-86-8358	1.78904	1	0.3939	0.1918	0.4779	0.9285	0.6552	0.0663	0.7859	1	0.044	0.48747	0.4112	0.0615	0.0793	0	0.59913	0.896327	low
TCGA-86-8359	1.21644	1	0.0177	0.0539	0.4282	1	0.5458	0.0493	0.8303	0.9141	0.0544	0.6737	0.7248	0.0622	0.3351	0.0859	0.9111	0.614137	low
TCGA-86-8585	0.967123	0	0.0953	0.0968	0.3538	0.9939	0.751	0	0.5765	1	0.2267	0.4886	0.4495	0.0439	0.3919	0	0.8477	0.968119	low
TCGA-86-8668	1.1589	0	0.1184	0.1272	0.5318	1	0.8	0.07	0.768	0.974	0.0237	0.6869	0.0938	0.0476	0.2789	0.026	0.6923	0.784409	low
TCGA-86-8669	2.56986	0	0.1389	0.0688	0.6415	1	0.5569	0.4328	0.9433	0.9809	0.0729	0.5252	0.5783	0.0943333	0.5542	0.0191	0.65175	1.531	high
TCGA-86-8671	2.29863	0	0.1141	0.0698	0.7616	0.9909	0.7665	0.1476	0.7481	1	0.1455	0.6324	0.2042	0.11801	0.2809	0	0.3667	0.55332	low
TCGA-86-8672	0.0520548	0	0.1067	0.2571	0.5557	1	0.6406	0.2352	0.6474	0.978167	0	0.5039	0.0042	0.0959	0.4304	0.0678125	0.7176	2.03539	high
TCGA-86-8673	2.36164	0	0.0517	0.0748	0.438	1	0.7619	0.2029	0.9001	0.6904	0.0753	0.47184	0.4812	0.2551	0.3649	0.3096	0.6452	0.517539	low
TCGA-86-8674	2.20822	0	0.0082	0	0.4119	0.9766	0.5977	0.325	0.8839	0.9114	0.1888	0.45537	0.6408	0.0635	0.181	0.0886	0.8857	0.464465	low
TCGA-86-A456	2.45479	0	0.1503	0.287	0.6783	0.9925	0.5569	0.0984	0.6674	1	0.5822	0.570889	0.1153	0.146378	0.1538	0	0.4167	0.56182	low
TCGA-86-A4D0	0.317808	1	0.4121	0.3598	0.3577	1	0.3674	0.3764	0.816	1	0.1165	0.0827	0.2826	0.12705	0.4124	0	0.2963	6.2357	high
TCGA-86-A4JF	2.01918	0	0	0.0385	0.566	1	0.7833	0.0548	0.8172	1	0.2958	0.5454	0.0366	0.2029	0.181	0	0.9565	0.711215	low
TCGA-86-A4P7	1.13699	0	0.1337	0.1961	0.506	0.9825	0.7687	0.0312	0.6807	1	0.1761	0.7868	0.3628	0.3293	0.2106	0	0.4667	0.956293	low
TCGA-86-A4P8	2.20548	0	0.1302	0	0.7531	0.9849	0.8898	0.1171	0.3469	0.9514	0.3557	0.4132	0.0309	0.2097	0.303	0.0486	0.16	0.406945	low
TCGA-91-6828	0.884932	1	0.0367	0.1553	0.5478	0.9903	0.4776	0.0861	0.8076	0.9668	0.0299	0.3529	0.3729	0.09219	0.3004	0.0332	0.62921	1.38574	high
TCGA-91-6829	3.44658	0	0.0433	0.1955	0.5577	1	0.8458	0.0313	0.9109	1	0.0068	0.4903	0.2012	0	0.377	0	0.5645	1.17382	high
TCGA-91-6830	0.164384	0	0.0483	0.2227	0.6853	0.9639	0.5231	0.1527	0.7707	0.8917	0.0653	0.6067	0.5323	0.13363	0.0976	0.1083	0.7436	0.510954	low
TCGA-91-6831	0.849315	0	0	0.1883	0.6241	1	0.9165	0.0284	0.8148	0.9392	0.0186	0.4476	0.0756	0.0461	0.4686	0.0608	0.5667	1.16013	high
TCGA-91-6835	0.216438	1	0.0706	0.1716	0.4962	0.9843	0.8157	0.1014	0.8738	1	0.0504	0.4512	0.3178	0.3285	0.3587	0	0.7273	2.47109	high
TCGA-91-6836	1.14247	1	0.1964	0.0766	0.1818	1	0.7898	0.3404	0.8433	1	0.0261	0.3397	0.0957	0.0635	0.2208	0	0.62997	1.67119	high
TCGA-91-6840	1.01918	1	0	0.1537	0.3842	1	0.8276	0	0.9053	0.9479	0.1113	0.4635	0.4425	0.5203	0.1661	0.0521	0.2913	1.48395	high
TCGA-91-6847	2.30685	0	0.0564	0.0358	0.4099	1	0.8107	0.1742	0.9325	0.9357	0.0792	0.2804	0.2521	0.1036	0.3511	0.0643	0.5448	1.09287	high
TCGA-91-6848	0.613699	0	0	0	0.4417	1	0.7328	0	0.9639	1	0.0213	0.1829	0.2181	0.0402	0.2632	0	0.8108	1.20977	high
TCGA-91-6849	0.0958904	1	0.1135	0.1587	0.8235	0.9673	0.8205	0.2917	0.845	1	0.2508	0.45588	0.0826	0.0976714	0.4858	0	0.62557	1.19969	high
TCGA-91-7771	1.34795	0	0.2809	0.0217	0.5559	0.751	0.4904	0.2043	0.847	1	0.0799	0.5253	0.7667	0.09824	0.3838	0	0.9	1.23783	high
TCGA-91-8496	1.38356	1	0	0.0207	0.8527	1	0.8967	0.4028	0.7157	0.9514	0.0115	0.5765	0.6926	0.107637	0.3034	0.0486	0.5455	0.374466	low
TCGA-91-8497	1.18904	0	0.1908	0.0691	0.8005	0.7305	0.8341	0.1075	0.8005	0.9817	0.0466	0.405	0.3919	0.200567	0.3555	0.0183	0.4545	1.02557	high
TCGA-91-8499	0.0986301	1	0.0281	0.334	0.2741	0.9432	0.878	0.0767	0.875	0.8109	0.006	0.4081	0.4967	0.0734	0.1581	0.1891	0.4545	0.674603	low
TCGA-91-A4BC	0.120548	1	0.1541	0.2117	0.435	1	0.4312	0.1188	0.9049	0.8277	0.0852	0.3046	0.1344	0.19504	0.2691	0.1723	0.5385	1.48983	high
TCGA-91-A4BD	1.65205	1	0	0	0.6805	0.9878	0.6679	0.125456	0.8421	0.88195	0.349767	0.3529	0.2011	0.3967	0.5343	0.102933	0.652917	1.36621	high
TCGA-93-7347	1.87123	1	0.09	0.0979	0.7271	0.9624	0.6782	0.0704	0.8597	1	0.1611	0.4698	0.28	0.3274	0.2057	0	0.6818	1.13123	high
TCGA-93-7348	1.45479	0	0.2339	0.0325	0.5295	1	0.8458	0.1106	0.7876	0.9449	0.1905	0.48623	0.1592	0.1367	0.2066	0.0551	1	0.677332	low
TCGA-93-8067	0.509589	1	0.4592	0.0859	0.1471	0.9903	0.1886	0.4691	0.8776	0.9665	0.046	0.4858	0.4728	0.0671	0.348	0.0335	1	3.04421	high
TCGA-93-A4JN	1.96712	1	0.0484	0.08	0.4674	1	0.8007	0	0.7967	1	0.1556	0.1791	0.224	0.0867	0.2548	0	0.6981	1.12241	high
TCGA-93-A4JO	0.090411	0	0.1633	0.0305	0.4883	1	0.6396	0	0.7251	0.8277	0.2208	0.312	0.3545	0.2162	0.3747	0.1723	0.63538	0.755	low
TCGA-93-A4JP	1.58356	0	0.1069	0.1339	0.6236	0.9809	0.9469	0	0.4813	1	0.149	0.7721	0.1974	0.0571	0.3881	0	0.64	0.591994	low
TCGA-93-A4JQ	1.4411	1	0.2796	0.0746	0.6041	0.9903	0.5926	0.2577	0.8067	0.867	0.1113	0.3376	0.2016	0.106	0.2529	0.133	0.8036	0.818853	low
TCGA-95-7039	3.48493	0	0	0.0505	0.5368	1	0.5509	0	0.8125	0.948943	0.3696	0.8342	0.5737	0.12389	0.0882	0.047	0.6257	0.218945	low
TCGA-95-7043	1.37808	0	0.3312	0.5414	0.5297	1	0.4776	0	0.9174	0.8459	0.517	0.5999	0.011	0.2688	0.3044	0.1541	0.5	1.58154	high
TCGA-95-7562	0.238356	0	0	0.0336	0.3735	1	0.851	0.1463	0.8484	1	0.0362	0.4364	0.4516	0.2277	0.3719	0	0.5455	1.45366	high
TCGA-95-7567	1.55616	1	0.0769	0.1219	0.3925	1	0.7982	0.3251	0.8341	1	0.0662	0.4497	0.7764	0.3257	0.2297	0	0.8103	1.57628	high
TCGA-95-7944	1.03288	0	0	0.0019	0.3138	0.9958	0.7127	0	0.9221	1	0.0612	0.3131	0.6981	0	0.2335	0	0.8634	0.769671	low
TCGA-95-7947	1.30685	0	0.0248	0.0191	0.6904	0.8541	0.8101	0.1392	0.872	0.9087	0.0316	0.6702	0.3216	0.2938	0.4978	0.0913	0.9194	1.17616	high
TCGA-95-7948	1.30411	0	0	0.089	0.6292	1	0.9526	0.0616	0.8762	0.9817	0.0568	0.5252	0.3977	0.1207	0.2452	0.0183	0.8085	0.64676	low
TCGA-95-8039	2.27397	0	0.1364	0.1246	0.4782	0.996	0.7715	0.1682	0.8196	1	0.042	0.5102	0.275	0.0485	0.2311	0	0.7705	0.979145	low
TCGA-95-8494	0.230137	0	0.1433	0.0985	0.4039	0.973	0.7238	0	0.925	0.963375	0.1635	0.6076	0.0674	0.112575	0.4817	0.102789	0.7	1.14509	high
TCGA-95-A4VK	1.78356	1	0.2879	0.1045	0.4323	0.9608	0.3458	0.2736	0.8019	0.8639	0.1174	0.2927	0.3383	0.0734	0.3568	0.1361	0.8846	1.46424	high
TCGA-95-A4VN	1.51507	1	0.3557	0.2189	0.3179	1	0.738	0.1587	0.8176	1	0.0449	0.3271	0.2872	0.0561	0.2713	0	0.8837	2.22423	high
TCGA-95-A4VP	1.65753	0	0.0302	0.0775	0.5702	0.9819	0.4114	0.128	0.4266	0.9351	0.2835	0.4364	0.0885	0.11347	0.1535	0.0649	0.4906	0.536767	low
TCGA-97-7546	3.52055	0	0.1213	0.0369	0.722	1	0.8436	0	0.797	1	0.0653	0.5463	0.4113	0.4873	0.1012	0	0.5	0.879626	low
TCGA-97-7547	5.38356	0	0.0885	0.0093	0.7663	1	0.6391	0.0786	0.8056	0.9787	0.0248	0.7256	0.1596	0	0.3362	0.0213	0.75	0.532426	low
TCGA-97-7552	5.29315	0	0.2466	0.0312	0.723	0.9049	0.2807	0.0676	0.841	1	0.053	0.3692	0.1511	0.3997	0.2219	0	0.5833	2.36503	high
TCGA-97-7553	5.12329	0	0.0516	0.0789	0.5134	1	0.9369	0.17	0.8893	1	0.0675	0.6713	0.3494	0.1951	0.3383	0	0.2308	0.809575	low
TCGA-97-7554	2.12329	0	0	0.0854	0.5169	1	0.7563	0.1492	0.8737	0.9288	0.0119	0.5292	0.448	0	0.4197	0.0712	0.8519	0.820116	low
TCGA-97-7937	1.54521	0	0.0934	0.2201	0.6109	1	0.7642	0.1435	0.8118	0.954733	0.2534	0.4715	0.1962	0.0754	0.3583	0.04252	0.67488	0.95367	low
TCGA-97-7938	0.0493151	0	0	0.1511	0.5527	0.9781	0.661	0	0.7853	0.9305	0.0779	0.233	0.3643	0.11495	0.1069	0.0695	0.5	0.701301	low
TCGA-97-7941	1.32603	1	0.0493	0.0433	0.5885	0.5865	0.3322	0.1495	0.6917	0.8781	0.1024	0.3742	0.0357	0.3194	0.1382	0.1219	0.7464	1.24906	high
TCGA-97-8171	1.55616	1	0.1497	0.0692	0.7406	1	0.5649	0.3556	0.6596	1	0.1223	0.5523	0.5169	0.097975	0.2466	0	0.65702	0.658793	low
TCGA-97-8172	1.49315	0	0.0801	0.063	0.6108	1	0.8233	0.2027	0.7923	0.9133	0.0677	0.4095	0.6466	0.051	0.1546	0.0639	0.48	0.370616	low
TCGA-97-8174	0.449315	0	0.0896	0.0514	0.7081	1	0.9088	0.0879	0.5909	0.891	0.0291	0.6371	0.5074	0.0876	0.1715	0.109	0.5263	0.241918	low
TCGA-97-8175	1.50959	1	0.2834	0.2592	0.4191	1	0.6194	0.255	0.7527	0.9188	0.1445	0.4479	0.3387	0.0621	0.4188	0.0812	0.7692	1.70917	high
TCGA-97-8176	1.28219	0	0.3775	0.0603	0.2468	1	0.3327	0.4379	0.7652	1	0.1225	0.2758	0	0.0763	0.4884	0	0.7105	4.39502	high
TCGA-97-8177	1.36712	0	0.0422	0.0775	0.7518	0.9577	0.9067	0.155	0.8197	1	0.1401	0.5079	0.4607	0.0277	0.4504	0	0.4898	0.630639	low
TCGA-97-8179	1.19178	1	0.1745	0.1045	0.4489	1	0.7236	0	0.7985	0.960975	0.1036	0.3144	0.4875	0.3074	0.1596	0.05819	0.65518	1.14724	high
TCGA-97-8547	1.8	0	0.4105	0.1373	0.617	1	0.718	0.3179	0.8029	0.8728	0.2835	0.6887	0.2451	0.07577	0.3783	0.1272	0.6667	0.561477	low
TCGA-97-8552	1.71507	1	0.1564	0.0808	0.722	1	0.8967	0.1532	0.6005	1	0.1113	0.3591	0.4132	0.5155	0.3253	0	0.4	1.77929	high
TCGA-97-A4LX	1.68219	1	0.0562	0.0667	0.5892	0.9876	0.7768	0.2109	0.8761	0.9026	0.1233	0.5253	0.2044	0.0698	0.3281	0.0974	0.7627	0.627944	low
TCGA-97-A4M0	1.7863	0	0.1511	0.023	0.6651	1	0.6067	0.2941	0.8317	1	0.1715	0.4067	0.4335	0.042	0.3187	0	0.5882	0.73949	low
TCGA-97-A4M1	1.64658	0	0	0.0088	0.7255	1	0.8583	0	0.6237	1	0.2638	0.4329	0.3586	0.0622	0.26	0	0.2692	0.32451	low
TCGA-97-A4M2	1.70959	0	0.1111	0.0557	0.6756	1	0.886	0.0303	0.6183	1	0.3204	0.7122	0.4993	0.2405	0.4192	0	0.4783	0.563045	low
TCGA-97-A4M3	1.47945	1	0.2214	0.1405	0.3882	1	0.6236	0.1544	0.8548	0.8728	0.1654	0.4316	0.8057	0.1598	0.1865	0.1272	0.4444	0.568426	low
TCGA-97-A4M5	1.73699	0	0.121	0.0261	0.4768	0.9695	0.367	0.2532	0.7179	1	0.1775	0.7322	0.5614	0.1828	0.2747	0	0.6571	0.859302	low
TCGA-97-A4M6	1.55616	1	0.1194	0.0727	0.604	0.9978	0.7328	0.1548	0.755	0.8459	0.1578	0.6227	0.2018	0.14053	0.3867	0.1541	0.6667	0.561354	low
TCGA-97-A4M7	1.72329	1	0.2618	0.0403	0.5646	0.9739	0.5293	0.2917	0.773	0.8728	0.1208	0	0.0318	0.212	0.5068	0.1272	0.72	2.80822	high
TCGA-99-7458	2.04658	1	0.0729	0.0642	0.6868	1	0.7828	0.0651	0.7779	1	0.0475	0.6552	0.1922	0.0714	0.244	0	0.619	0.579428	low
TCGA-99-8025	2.90411	0	0	0.2197	0.475	1	0.7706	0.2527	0.8712	1	0.2316	0.461	0.5941	0.3749	0.1893	0	0.6279	1.43873	high
TCGA-99-8028	3.06301	0	0.0569	0.0998	0.7016	1	0.7081	0.104	0.8747	0.9145	0.2754	0.4304	0.4387	0.2792	0.3705	0.103533	0.3714	0.706641	low
TCGA-99-8032	0.120548	0	0.3156	0.1172	0.5111	0.9901	0.5175	0.2218	0.8209	0.9251	0.0939	0.47045	0.3939	0.1304	0.2223	0.0749	0.6562	0.972191	low
TCGA-99-8033	1.79726	0	0.3	0.0849	0.441	0.9934	0.6693	0.2385	0.7789	0.867	0.1431	0.6922	0.4097	0.0386	0.1958	0.133	0.9904	0.441184	low
TCGA-99-AA5R	1.80274	0	0	0	0.7774	0.9684	0.9369	0.0349	0.552	0.9379	0.2925	0.3386	0.4546	0	0.2995	0.0621	0.2656	0.21592	low
TCGA-J2-8192	2.02466	0	0.0884	0.1473	0.6339	0.9847	0.8797	0.1673	0.7917	1	0.0692	0.5378	0.2278	0.0622	0.317	0	0.6538	0.891195	low
TCGA-J2-8194	1.98356	0	0.0528	0.1661	0.4988	1	0.8493	0.1474	0.9031	0.9128	0.0413	0.4364	0.7963	0.0414	0.2493	0.0872	0.7584	0.577345	low
TCGA-J2-A4AD	1.50685	1	0	0.2507	0.411	1	0.8518	0	0.7374	0.9221	0.234	0.3845	0.0224	0.3149	0.4464	0.0779	0.7738	2.4468	high
TCGA-J2-A4AE	2.95616	0	0.1323	0.0238	0.621	0.9924	0.851	0.262	0.4731	1	0.2669	0.0456	0.1444	0.2535	0.1458	0	0.620743	0.981304	low
TCGA-J2-A4AG	2.70685	0	0.1194	0.0357	0.5989	0.9699	0.7473	0.12989	0.5946	0.8169	0.1582	0.747	0.6534	0.12748	0.379	0.1831	0.5263	0.272988	low
TCGA-L4-A4E5	1.58356	0	0.0649	0.0145	0.4918	1	0.7411	0.3302	0.8017	0.945488	0.2638	0.4453	0.4518	0.140556	0.3568	0.03547	0.8421	0.827484	low
TCGA-L4-A4E6	1.19178	0	0.1473	0.0164	0.6821	0.9147	0.7742	0	0.4933	1	0.2411	0.6413	0.1435	0	0.3726	0	0.2414	0.394684	low
TCGA-L9-A443	0.528767	0	0.0505	0.0248	0.4251	0.9982	0.5109	0	0.5068	0.88035	0.6486	0.5403	0.3971	0.14255	0	0.103843	0.8205	0.176907	low
TCGA-L9-A444	0.841096	0	0.063	0.072	0.5541	1	0.6298	0.11	0.7385	1	0.2032	0.6206	0.107	0.08285	0.3019	0	0.65	0.784381	low
TCGA-L9-A50W	1.21096	0	0.0667	0.0316	0.6664	0.9814	0.8248	0.1897	0.735	0.9336	0.1623	0.8249	0.1856	0.1101	0.2687	0.0664	1	0.410937	low
TCGA-L9-A5IP	0.158904	0	0.6022	0.0706	0.2929	0.9919	0.4364	0.1962	0.7733	1	0.0607	0.4316	0.2424	0.0177	0.7846	0	0.9083	5.87419	high
TCGA-L9-A743	1.81918	0	0.2495	0.1837	0.5478	0.988	0.3906	0.092	0.7711	0.9321	0.048	0.5509	0.1028	0.2778	0.3426	0.0679	0.7818	2.42731	high
TCGA-L9-A7SV	1.54795	1	0.0883	0.3982	0.6329	0.9871	0.6117	0.1957	0.7699	0.9595	0.1471	0.2803	0.6938	0	0.373	0.0405	0.61822	1.42913	high
TCGA-L9-A8F4	1.30411	1	0.1667	0.0886	0.3665	1	0.6561	0.1866	0.7857	0.9537	0.0811	0.3562	0.2501	0.1062	0.2711	0.0463	0.6667	1.27573	high
TCGA-MN-A4N1	2.26575	0	0.0958	0.0357	0.4089	1	0.7619	0.0789	0.7183	0.961525	0.4138	0.5252	0.6666	0.052	0.2573	0.04736	0.5946	0.324344	low
TCGA-MN-A4N4	3.21918	0	0	0.0713	0.4805	1	0.8547	0.2582	0.8359	0.733	0.1732	0.3247	0.1927	0.0397	0.4329	0.267	0.8288	0.485534	low
TCGA-MN-A4N5	0.230137	0	0.061	0.2098	0.4028	1	0.9523	0.0649	0.9045	0.8277	0.2135	0.2911	0.4771	0.1641	0.4521	0.1723	0.8384	1.06412	high
TCGA-MP-A4SV	7.17808	0	0.0895	0.1151	0.6152	0.9819	0.6082	0.171	0.7257	1	0.2102	0.7559	0.4289	0.12969	0.1547	0	0.6667	0.495525	low
TCGA-MP-A4SW	4.87123	0	0.1407	0.1251	0.5084	0.9922	0.6679	0.0771	0.7295	1	0.1692	0.5598	0.2217	0	0.3191	0	0.7143	0.850839	low
TCGA-MP-A4SY	4.11233	1	0.0942	0.0998	0.4817	1	0.5478	0.3353	0.8512	0.95936	0.1732	0.647	0.2023	0.1859	0.373	0.05241	0.7708	1.30101	high
TCGA-MP-A4T4	7.16986	0	0.2488	0.1415	0.5188	0.9892	0.7742	0	0.7983	0.948267	0.1536	0.3645	0.5737	0.1946	0.2027	0.05608	0.7778	0.877033	low
TCGA-MP-A4T6	4.90411	1	0.1736	0.0795	0.4935	1	0.7521	0.1289	0.5194	1	0.331	0.5974	0.1301	0.0818	0.2686	0	0.6	0.595571	low
TCGA-MP-A4T7	0.457534	0	0.458	0.0578	0.4479	1	0.3972	0.3566	0.6263	1	0.0753	0.8494	0.2447	0.1014	0.4531	0	0.8041	1.67489	high
TCGA-MP-A4T8	0.441096	1	0.2361	0.1051	0.4623	1	0.5289	0.5047	0.8331	1	0.0773	0.52043	0.543	0.0806	0.5171	0	0.6232	2.03708	high
TCGA-MP-A4T9	3.46575	0	0.0548	0.0855	0.3381	1	0.6464	0	0.6699	1	0.2523	0.4244	0.4697	0.0584	0.2195	0	0.9383	0.79406	low
TCGA-MP-A4TA	2.60274	0	0.1209	0.3176	0.4185	0.9485	0.1816	0.5817	0.8828	0.9497	0.098	0.5808	0.0197	0.0328	0.3743	0.0503	0.7968	3.11179	high
TCGA-MP-A4TC	0.20274	1	0	0.1996	0.5043	1	0.8727	0.1392	0.9143	0.95681	0.1284	0.7868	0.4912	0.0826	0.3361	0.07879	0.5952	0.540972	low
TCGA-MP-A4TD	0.841096	1	0.1327	0.1366	0.5162	1	0.5214	0.1353	0.9432	0.9657	0.1467	0.4165	0.5386	0.16947	0.4202	0.0343	0.5	1.54077	high
TCGA-MP-A4TE	2.45479	0	0.4469	0.0686	0.3855	0.9507	0.3706	0.1556	0.6974	0.9894	0.0376	0.4931	0.6191	0.1777	0.3187	0.0106	0.8444	1.98257	high
TCGA-MP-A4TF	0.920548	0	0.7933	0.1045	0.2113	1	0.5307	0.692	0.9305	0.7201	0.1756	0.515411	0.30208	0.1144	0.4187	0.2799	0.8636	1.25058	high
TCGA-MP-A4TH	2.03014	0	0.1439	0.049	0.674	1	0.8362	0.3577	0.7378	0.9606	0.1374	0.5031	0.4868	0.14348	0.3089	0.0394	0.5417	0.612736	low
TCGA-MP-A4TI	1.17534	1	0.0942	0.2067	0.4649	0.9893	0.877	0.063	0.87	1	0.2862	0.4364	0.0139	0.0608	0.4031	0	0.7736	1.40026	high
TCGA-MP-A4TJ	0.928767	0	0.0377	0.1449	0.6382	1	0.6994	0.1566	0.7882	1	0.2457	0.5201	0.1701	0.3988	0.2976	0	0.2308	1.39653	high
TCGA-MP-A4TK	1.59452	1	0.0652	0.1271	0.5348	0.9799	0.7956	0.1557	0.8586	1	0.1458	0.2409	0.3155	0.07532	0.3155	0	0.6897	1.25345	high
TCGA-MP-A5C7	6.1589	1	0.0998	0.0491	0.5237	0.9914	0.7822	0.1877	0.7117	0.9379	0.1791	0.6694	0.6912	0.151722	0.3534	0.0621	0.604556	0.512723	low
TCGA-NJ-A4YF	5.92055	1	0.1402	0.2789	0.7082	1	0.9056	0.2318	0.875	0.957643	0.183	0.3581	0.2218	0.169	0.334	0.0839333	0.8571	1.24192	high
TCGA-NJ-A4YG	6.19452	0	0.0375	0.0779	0.412	1	0.4144	0.212	0.6956	0.706	0.1401	0.679	0.5778	0.07915	0.3152	0.294	0.6429	0.293037	low
TCGA-NJ-A4YI	0.0109589	0	0.2571	0.0761	0.6386	1	0.7742	0	0.7909	1	0.0852	0.6764	0.7646	0	0.1261	0	0.58507	0.297597	low
TCGA-NJ-A4YP	0.136986	1	0.0572	0.2051	0.5349	1	0.2553	0.1835	0.6791	1	0.1921	0.6187	0.4997	0	0.4071	0	0.8984	1.337	high
TCGA-NJ-A4YQ	3.92329	1	0.3938	0.1925	0.5541	0.9892	0.8786	0.4203	0.8846	0.9561	0.1003	0.4386	0.1259	0.2965	0.4294	0.03965	0.64988	2.8296	high
TCGA-NJ-A55A	0.0410959	1	0.0254	0.1055	0.5868	0.9816	1	0.0897	0.8201	1	0.1303	0.4083	0	0.5436	0.3509	0	0.3077	2.46315	high
TCGA-NJ-A55O	0.0356164	0	0.1934	0.0306	0.6476	1	0.418	0.069	0.6814	0.9595	0.1761	0.4285	0.3045	0.1221	0.2193	0.0405	0.8969	0.790708	low
TCGA-NJ-A55R	1.65205	1	0.856	0.0838	0.6043	0.9686	0.3649	0.234	0.7135	0.8956	0.0912	0.6204	0.3569	0.1247	0.3366	0.1044	0.5	1.07246	high
TCGA-NJ-A7XG	1.69041	1	0.2069	0.0613	0.5789	0.9916	0.7998	0.5036	0.7765	1	0.234	0.484211	0.1071	0.1513	0.1069	0	0.9194	0.76301	low
TCGA-O1-A52J	4.92603	0	0.1052	0.0472	0.7293	0.9921	0.7305	0.1143	0.7276	1	0.0505	0.7048	0.3385	0.0922	0.5866	0	0.3571	0.970762	low
TCGA-S2-AA1A	1.40548	0	0.1896	0.0425	0.6702	0.9736	0.6971	0.2362	0.8381	0.8781	0.1265	0.3972	0.3391	0.0763	0.2897	0.1219	0.7321	0.557057	low

## Sheet: AT-risk
id	futime	fustat	NTPCR|10316|AT	FAM71D|28041|AT	RDM1|40349|AT	ZNF333|48017|AT	HNRNPLL|53259|AT	FGFR2|13298|AT	SLC2A13|21085|AT	riskScore	risk
TCGA-05-4244	0.00273973	1	0.2055	0	0.518	0.245	0.2459	0.0469	0.8327	1.27641	high
TCGA-05-4249	4.1726	0	0.1303	0	0.8595	0.1374	0.2015	0.131	0.9629	0.943334	low
TCGA-05-4250	0.331507	1	0.115	0	0.4114	0.3175	0.1439	0.1939	0.7619	1.42825	high
TCGA-05-4382	1.66301	1	0.2513	0.4325	0.6708	0.2942	0.1393	0.1787	0.9364	1.424	high
TCGA-05-4384	1.16712	1	0.2162	0.16109	1	0.2208	0.2352	0.2404	0.9769	2.05038	high
TCGA-05-4389	3.75068	1	0.2161	0	0.4996	0.2607	0.1794	0.1401	0.8986	2.132	high
TCGA-05-4390	3.08493	0	0.3323	0	0.3257	0.2277	0.1515	0.1115	0.8132	2.74579	high
TCGA-05-4395	0.00273973	1	0.143	0	0.3563	0.2495	0.1918	0.1088	0.9481	1.68722	high
TCGA-05-4396	0.830137	1	0.1231	0	0.9006	0.1898	0.2415	0.2115	0.9735	1.55055	high
TCGA-05-4397	2.00274	0	0.1514	0.1987	0.4327	0.1263	0.1233	0.1131	0.9469	0.84011	low
TCGA-05-4398	3.92055	0	0.1622	0.0526	0.6594	0.2326	0.2356	0.036	0.9444	0.987157	low
TCGA-05-4402	0.668493	1	0.2098	0.1724	0.3338	0.3425	0.3112	0.2015	0.9443	4.16383	high
TCGA-05-4403	1.58356	0	0.0836	0.07536	0.5684	0.3778	0.1895	0.1621	0.9541	1.56382	high
TCGA-05-4405	1.67123	1	0.1209	0	0.8328	0.3116	0.1846	0.1829	0.8208	1.16923	high
TCGA-05-4410	0.00273973	1	0.1928	0	0.7602	0.2527	0.2663	0.2586	0.971	3.53583	high
TCGA-05-4415	0.249315	0	0.2039	0.0196	0.4752	0.266	0.2739	0.2733	0.9003	4.45993	high
TCGA-05-4417	1.24658	0	0.1306	0	0.658	0.2668	0.2395	0.0452	0.8893	0.923417	low
TCGA-05-4418	0.750685	0	0.2878	0.0636	0.7072	0.2973	0.1464	0.1311	0.8098	1.7788	high
TCGA-05-4420	2.49863	0	0.0937	0.4448	0.3747	0.3374	0.1533	0.0489	0.3762	0.167248	low
TCGA-05-4422	1	0	0.4243	0.1452	0.8377	0.1783	0.2488	0.1052	0.8829	2.66693	high
TCGA-05-4424	2.50137	0	0.1707	0.3213	0.3614	0.2553	0.2887	0.2228	0.9731	2.55303	high
TCGA-05-4425	1.83288	1	0.0457	0.09987	0.6015	0.3072	0.2373	0.2028	0.8891	1.23037	high
TCGA-05-4426	2.16712	0	0.1503	0	0.7782	0.3153	0.2038	0.1669	0.9518	1.81956	high
TCGA-05-4427	2.16712	0	0.2515	0	0.8328	0.2663	0.1051	0.0576	0.9034	1.12855	high
TCGA-05-4430	2.08493	0	0.1649	0	0.547	0.345	0.1478	0.1147	0.92	1.6741	high
TCGA-05-4432	2.08493	0	0.2775	0.1264	0.5289	0.258	0.1133	0.1277	0.8947	1.8521	high
TCGA-05-4433	2	0	0.1544	0.1185	0.7072	0.4527	0.1531	0.1686	0.9498	1.96202	high
TCGA-05-4434	1.25205	1	0.1859	0.1479	0.4752	0.3326	0.202	0.1338	0.9351	1.93499	high
TCGA-05-5420	1.25205	0	0.113	0.1053	0.3765	0.2996	0.1947	0.1022	0.8687	1.12215	high
TCGA-05-5423	0.413699	0	0.0915	0.5981	0.7172	0.1253	0.1307	0.1087	0.8252	0.208266	low
TCGA-05-5425	2.41644	0	0.0816	0.08606	0.3614	0.4028	0.213	0.1155	0.8818	1.41025	high
TCGA-05-5428	1.83562	0	0.2249	0.11796	0.2319	0.2808	0.0815	0.139	0.8579	1.83096	high
TCGA-05-5429	0.753425	0	0.0692	0.07802	0.8637	0.0638	0.1975	0.1505	0.8657	0.47933	low
TCGA-05-5715	0.169863	1	0.2701	0	0.5086	0.3859	0.1613	0.1669	0.9609	4.30354	high
TCGA-35-3615	0.0383562	1	0.107	0.1588	1	0.1381	0.2647	0.1304	0.8852	0.567976	low
TCGA-35-4122	0.616438	1	0.0988	0	0.4302	0.5158	0.0752	0.2486	0.8804	2.75531	high
TCGA-35-4123	0.49863	0	0.0897	0.087	0.2907	0.3076	0.1204	0.1402	0.9202	1.28903	high
TCGA-35-5375	0.723288	0	0.0773	0.4266	0.6198	0.2381	0.0424	0.1116	0.8195	0.286587	low
TCGA-38-4625	8.14521	0	0.0702	0	0.2418	0.3123	0.107	0.087	0.2801	0.273628	low
TCGA-38-4626	10.0658	0	0.1567	0.4864	0.8949	0.3163	0.2221	0.1706	0.9292	0.821877	low
TCGA-38-4627	3.14247	0	0.0754	0	0.7072	0.3618	0.1393	0.1293	0.9664	1.15333	high
TCGA-38-4628	4.08767	1	0.126	0.0809	0.497	0.2721	0.0548	0.1073	0.9279	0.911841	low
TCGA-38-4629	2.36712	0	0.1186	0	0.5525	0.3883	0.1953	0.1715	0.9189	2.08068	high
TCGA-38-4630	2.93973	1	0.2705	0.4647	0.5208	0.0675	0.1806	0.1631	0.8231	0.861597	low
TCGA-38-4631	0.969863	0	0.1955	0.4266	0.2023	0.3548	0.3006	0	0.8932	1.10302	high
TCGA-38-4632	3.71781	1	0.1554	0.2244	0.2407	0.3988	0.1207	0.1955	0.8553	1.97453	high
TCGA-38-6178	1.2274	1	0.2155	0	0.7019	0.3624	0.2069	0.1472	0.9435	2.61098	high
TCGA-38-7271	2.19178	0	0.1117	0	0.6015	0.3518	0.2084	0.1006	0.9563	1.45999	high
TCGA-38-A44F	0.364384	0	0.14	0.2345	0.6241	0.2777	0.1296	0.0674	0.9635	0.736854	low
TCGA-44-2655	3.6274	1	0.1118	0	0.9027	0.2576	0.2086	0.1327	0.9597	1.07453	high
TCGA-44-2656	3.91507	1	0.1674	0.5872	0.9444	0.1254	0.4496	0.035	0.717	0.270895	low
TCGA-44-2657	3.70137	0	0.1608	0.3665	0.7512	0.1921	0.158	0.1469	0.9397	0.718144	low
TCGA-44-2659	3.74521	1	0.1169	0	0.8717	0.1493	0.2142	0.1609	0.9378	0.997876	low
TCGA-44-2661	3.17534	0	0.1175	0.4429	0.8788	0.2338	0.1385	0.0819	0.9466	0.371951	low
TCGA-44-2662	3.50685	0	0.2554	0	0.9545	0.1361	0.3819	0.0243	0.6469	0.702325	low
TCGA-44-2665	3.56438	0	0.0892	0.5274	0.9048	0.1093	0.2847	0.0648	0.8938	0.246541	low
TCGA-44-2666	0.265753	0	0.1655	0.7805	0.9828	0.1675	0.4988	0.052	0.8139	0.310985	low
TCGA-44-2668	2.08493	0	0.1841	0.51146	0.9471	0.1326	0.4962	0.0309	0.7642	0.396895	low
TCGA-44-3396	3.09589	0	0.1406	0.3424	0.5582	0.2952	0.2287	0.0732	0.8622	0.700041	low
TCGA-44-3398	3.1863	0	0.0645	0.3196	0.7512	0.2066	0.1126	0.0408	0.9537	0.299052	low
TCGA-44-3917	3.2411	0	0.1282	0.54573	1	0.1324	0.3822	0.0352	0.7076	0.198116	low
TCGA-44-3919	2.81096	1	0.1948	0.5849	0.4564	0.2307	0.1596	0.0407	0.8945	0.483912	low
TCGA-44-4112	2.2137	0	0.0931	0.8659	0.9809	0.1232	0.4436	0.0177	0.7497	0.120266	low
TCGA-44-5643	2.77534	0	0.1364	0.1121	0.6743	0.2392	0.216	0.1826	0.7714	1.01609	low
TCGA-44-5644	2.36438	0	0.237	0.1568	0.8389	0.181	0.1256	0.0945	0.8845	0.828007	low
TCGA-44-6145	1.63014	0	0.0885	0	0.6198	0.3445	0.2283	0.1174	0.9678	1.46542	high
TCGA-44-6146	1.99452	0	0.1639	0.50546	1	0.1063	0.3533	0.0481	0.8081	0.291289	low
TCGA-44-6147	2.31507	0	0.0464	0.2976	1	0.1532	0.4558	0.0688	0.7807	0.325913	low
TCGA-44-6148	1.92877	0	0.0867	0.5656	1	0.2212	0.1398	0.1512	0.9467	0.320832	low
TCGA-44-6774	1.80274	0	0.2017	0	0.6443	0.312	0.1781	0.1827	0.9214	2.45538	high
TCGA-44-6775	1.93151	1	0.1618	0.25709	0.8272	0.201	0.3903	0.0804	0.9412	0.978349	low
TCGA-44-6776	7.16712	1	0.1305	0	1	0.1269	0.2329	0.1356	0.9295	0.826411	low
TCGA-44-6777	2.70411	1	0.1164	0.3943	0.6131	0.2964	0.1785	0.1363	0.9565	0.808075	low
TCGA-44-6778	5.10685	1	0.1762	0.16539	0.7548	0.284	0.2221	0.1429	0.9382	1.39257	high
TCGA-44-6779	1.36986	1	0.1258	0	0.4133	0.2811	0.526	0.1993	0.9087	4.33778	high
TCGA-44-7659	1.89315	1	0.1858	0.17775	0.9124	0.2357	0.1546	0.0669	0.8817	0.618917	low
TCGA-44-7660	1.62192	0	0.2622	0.1037	0.8889	0.1802	0.3096	0.1134	0.9404	1.72714	high
TCGA-44-7661	1.52603	1	0.2085	0	0.4752	0.2665	0.3028	0.1148	0.9106	2.52475	high
TCGA-44-7662	0.59726	1	0.2229	0	0.4226	0.3119	0.2582	0.0385	0.9391	2.13739	high
TCGA-44-7667	3.00548	1	0.1472	0.3026	0.2635	0.2416	0.181	0	0.7283	0.439963	low
TCGA-44-7669	1.5726	0	0.2835	0.3665	0.6443	0.2394	0.2446	0.06	0.922	1.19284	high
TCGA-44-7670	2.41644	1	0.2626	0	0.2161	0.2486	0.2333	0.146	0.9242	4.02961	high
TCGA-44-7671	2.43562	1	0.0567	0	0.8328	0.3524	0.3112	0.0918	0.87	0.91327	low
TCGA-44-7672	1.96986	0	0.0952	0	0.4825	0.3077	0.2129	0.0854	0.8398	1.0133	low
TCGA-44-8117	1.05479	1	0.1346	0.1103	0.6936	0.2702	0.2362	0.1476	0.8617	1.1458	high
TCGA-44-8119	0.780822	0	0.2533	0.1688	0.5624	0.3272	0.2118	0.133	0.8361	1.91822	high
TCGA-44-8120	0.712329	1	0.1216	0.397	0.4919	0.2612	0.2757	0.144	0.8487	0.86035	low
TCGA-44-A479	1.33151	0	0.2129	0	0.4421	0.2508	0.2034	0.1113	0.8714	1.89276	high
TCGA-44-A47A	1.27671	0	0.252	0	0.6529	0.2966	0.2084	0.1202	0.9614	2.61754	high
TCGA-44-A47B	0.786301	0	0.2016	0.1413	0.8408	0.3212	0.1532	0.1512	0.7689	1.00822	low
TCGA-44-A47G	0.961644	0	0.202	0.0807	0.5711	0.2714	0.1513	0.0522	0.8014	0.879222	low
TCGA-44-A4SS	1.13699	0	0.2029	0	0.8401	0.3042	0.1947	0.0541	0.9021	1.14495	high
TCGA-44-A4SU	1.12055	0	0.194	0.3943	0.6743	0.0873	0.219	0.0614	0.944	0.547536	low
TCGA-49-4486	6.35068	0	0.1366	0.7225	0.7837	0.2557	0.0827	0.1086	0.9565	0.311249	low
TCGA-49-4487	2.34247	1	0.1415	0.1328	0.4515	0.3562	0.1195	0.0935	0.8949	1.11712	high
TCGA-49-4488	2.38082	0	0.0545	0.0816	0.3837	0.4194	0.1598	0.1148	0.9087	1.20158	high
TCGA-49-4490	1.05479	1	0.1495	0	0.5137	0.2734	0.1061	0.081	0.9278	1.12026	high
TCGA-49-4494	2.96164	1	0.0779	0.2784	0.4006	0.2398	0.2105	0.0939	0.9359	0.738531	low
TCGA-49-4501	3.89315	1	0.0464	0.3315	0.763	0.2571	0.1245	0.1721	0.9155	0.499695	low
TCGA-49-4505	1.1726	0	0.0975	0.0964	0.5727	0.4173	0.1736	0.0693	0.9309	1.06094	high
TCGA-49-4506	2.73699	1	0.0922	0	0.437	0.3247	0.2031	0.0716	0.9308	1.20766	high
TCGA-49-4507	0.734247	1	0.1279	0.0731	0.384	0.5488	0.1694	0	0.9029	1.3319	high
TCGA-49-4510	2.45479	0	0.1909	0.5656	0.956	0.1516	0.0715	0.0149	0.8357	0.17473	low
TCGA-49-4512	2.47945	0	0.152	0	0.6015	0.2218	0.2049	0.0638	0.873	0.956043	low
TCGA-49-4514	4.65753	0	0.0961	0	0.5208	0.1414	0.1194	0.0178	0.5475	0.229684	low
TCGA-49-6742	1.33699	1	0.1315	0	0.4752	0.2891	0.207	0.0269	0.9342	1.08417	high
TCGA-49-6743	4.4411	0	0.183	0.4789	0.2716	0.4141	0.3744	0.1557	0.9463	2.65456	high
TCGA-49-6744	4.61096	0	0.1616	0	0.7837	0.3325	0.2394	0.085	0.9151	1.36514	high
TCGA-49-6745	1.43014	0	0.1235	0.3026	0.4752	0.2565	0.2184	0.1633	0.881	1.0419	high
TCGA-49-6761	0.969863	0	0.1266	0.3117	0.8787	0.2349	0.1391	0	0.7544	0.217558	low
TCGA-49-6767	1.85479	0	0.1618	0.0216	0.3844	0.3573	0.1717	0.1256	0.7601	1.48054	high
TCGA-49-AAQV	1.85479	1	0.1239	0.2381	0.6764	0.4564	0.1541	0.0532	0.9721	0.931788	low
TCGA-49-AAR0	13.0548	1	0.1943	0.1617	0.6544	0.3128	0.1752	0.0822	0.8188	0.944122	low
TCGA-49-AAR2	6.09315	1	0.1456	0.2665	0.4752	0.2634	0.3244	0	0.9033	0.78223	low
TCGA-49-AAR3	5.1863	0	0.1956	0.0515	0.3563	0.3156	0.1859	0	0.887	1.21074	high
TCGA-49-AAR4	2.40822	1	0.2509	0.3174	0.5855	0.261	0.1873	0.089	0.9245	1.23493	high
TCGA-49-AAR9	0.712329	0	0.2233	0	0.3944	0.3561	0.2413	0.1756	0.8717	3.67515	high
TCGA-49-AARE	3.36712	0	0.2157	0	0.6513	0.1494	0.3245	0.0503	0.919	1.41377	high
TCGA-49-AARN	3.10959	1	0.1123	0.1328	0.6708	0.2375	0.1302	0.0391	0.9239	0.542709	low
TCGA-49-AARO	10.2986	1	0.1541	0.0464	0.6184	0.2417	0.115	0.0729	0.9283	0.897739	low
TCGA-49-AARQ	18.4438	0	0.1323	0.0998	0.4301	0.1345	0.0886	0.0487	0.9461	0.634735	low
TCGA-49-AARR	13.6767	0	0.1258	0.5656	0.8389	0.2416	0.1725	0.1109	0.944	0.410871	low
TCGA-4B-A93V	0.821918	0	0.2923	0.2151	0.9621	0.2693	0.3468	0.0257	0.561	0.605882	low
TCGA-50-5044	1.70959	0	0.121	0.4448	0.5546	0.536	0.1311	0.0786	1	0.999141	low
TCGA-50-5045	5.95616	1	0.0721	0	0.6015	0.3407	0.1066	0.0975	0.8657	0.78232	low
TCGA-50-5049	8.47671	0	0.119	0.3943	0.4421	0.3372	0.0965	0.1165	0.9092	0.720932	low
TCGA-50-5051	1.30959	0	0.1157	0.0992	0.6566	0.2001	0.1559	0.1262	0.811	0.663223	low
TCGA-50-5055	5.0137	0	0.1026	0	0.62411	0.3053	0.1215	0.0562	0.9162	0.786876	low
TCGA-50-5066	3.95068	0	0.1143	0.11058	0.8328	0.3389	0.1444	0.1138	0.8579	0.744558	low
TCGA-50-5068	4.10685	1	0.0404	0.11536	0.3563	0.3206	0.1	0.1241	0.8517	0.734517	low
TCGA-50-5072	0.684932	1	0.329	0.0725	0.3181	0.3091	0.2723	0.1605	0.8098	4.55364	high
TCGA-50-5930	0.772603	1	0.2691	0.0938	0.7309	0.3392	0.3513	0.0802	0.9202	2.57468	high
TCGA-50-5931	1.18904	1	0.1457	0	0.8054	0.2551	0.2643	0.1427	0.9178	1.461	high
TCGA-50-5932	3.38356	0	0.1494	0.11749	0.9006	0.2601	0.2415	0.1426	0.8208	0.893906	low
TCGA-50-5933	6.55616	0	0.1577	0.0824	0.3765	0.3135	0.2852	0.1156	0.923	2.10884	high
TCGA-50-5935	1.78904	0	0.1112	0.4789	0.939	0.2011	0.1504	0.0895	0.8147	0.242583	low
TCGA-50-5936	0.70411	0	0.1221	0	0.7837	0.2877	0.2033	0.1794	0.9106	1.45582	high
TCGA-50-5939	1.26027	0	0.1534	0.08018	0.7072	0.2802	0.2815	0.045	0.9054	1.00835	low
TCGA-50-5941	4.03836	0	0.1037	0	0.5015	0.3313	0.3032	0.2063	0.9538	2.86166	high
TCGA-50-5942	5.06027	1	0.0681	0.12504	1	0.2186	0.153	0.1619	0.935	0.595175	low
TCGA-50-5944	4.79452	1	0.104	0.10869	0.6443	0.1933	0.1208	0.0703	0.9523	0.608419	low
TCGA-50-5946	4.43014	0	0.2721	0.5461	0.5081	0.1935	0.2292	0.1105	0.911	1.05677	high
TCGA-50-6590	3.52877	1	0.122	0.3213	0.4752	0.3397	0.1469	0.1155	0.8259	0.734654	low
TCGA-50-6591	0.326027	0	0.2157	0	0.4476	0.0462	0.1931	0.1684	0.9911	2.0757	high
TCGA-50-6592	2.12877	1	0.206	0	0.4601	0.3009	0.178	0.1641	0.9028	2.55624	high
TCGA-50-6593	0.920548	0	0.0515	0	0.5015	0.3018	0.2503	0.1597	0.8559	1.25428	high
TCGA-50-6594	1.0137	1	0.1329	0	0.3291	0.4165	0.2796	0.0919	0.9452	2.54394	high
TCGA-50-6595	0.517808	1	0.1064	0	0.4515	0.3692	0.2452	0.1506	0.9353	2.17333	high
TCGA-50-6597	3.47397	0	0.0592	0.2345	0.6271	0.1484	0.0176	0.0231	0.4006	0.076014	low
TCGA-50-6673	0.060274	1	0.0639	0	0.576	0.3147	0.1876	0.127	0.9443	1.17018	high
TCGA-50-7109	0.843836	0	0.1924	0	0.6624	0.2187	0.1097	0.0917	0.8289	0.913458	low
TCGA-50-8457	3.08219	0	0.0701	0	0.9532	0.1722	0.1416	0.1793	0.5934	0.347854	low
TCGA-50-8459	3.06575	0	0.1128	0	0.8637	0.2329	0.1454	0.1242	0.9717	0.922419	low
TCGA-50-8460	2.27123	0	0.0916	0.117	0.5859	0.3215	0.118	0.1332	0.9294	0.964722	low
TCGA-53-7624	2.85753	0	0.121	0.2311	0.3669	0.3325	0.1638	0.1436	0.9148	1.29209	high
TCGA-53-7626	2.54521	0	0.0882	0.6757	0.6974	0.2364	0.1497	0.1685	0.9427	0.404905	low
TCGA-53-7813	1.16164	0	0.1122	0	0.5546	0.1451	0.178	0.0236	0.8818	0.575805	low
TCGA-53-A4EZ	2.93425	0	0.2948	0.3135	0.5964	0.1313	0.0797	0.0759	0.8981	0.82855	low
TCGA-55-1592	1.92055	0	0.1567	0.4696	0.6897	0.267	0.1731	0.1655	0.9015	0.764294	low
TCGA-55-1594	3.2274	0	0.2422	0.13416	0.8262	0.255	0.2604	0.1098	0.8157	1.25459	high
TCGA-55-1595	4.05205	0	0.0956	0	0.4814	0.1723	0.1825	0.0823	0.6662	0.494807	low
TCGA-55-1596	5.65753	0	0.1483	0.3416	0.435	0.2466	0.2438	0.0785	0.691	0.537853	low
TCGA-55-5899	2.54795	0	0.2592	0.3943	0.3117	0.4285	0.3162	0	0.9308	1.82014	high
TCGA-55-6543	1.19178	1	0.0628	0	0.7602	0.3826	0.1569	0.1465	0.935	1.13183	high
TCGA-55-6642	6.70959	0	0.0893	0.11905	0.4752	0.2725	0.1283	0.1742	0.9235	1.15402	high
TCGA-55-6712	0.468493	1	0.1506	0.10465	0.4625	0.3004	0.2722	0.1018	0.9658	1.78842	high
TCGA-55-6968	3.54247	0	0.1229	0	0.433	0.358	0.0631	0.1121	0.9371	1.35053	high
TCGA-55-6969	3.39452	1	0.1891	0.2108	0.4671	0.3221	0.1286	0.0775	0.914	1.12684	high
TCGA-55-6970	1.27123	0	0.0917	0	0.5833	0.315	0.2379	0.1105	0.9794	1.47032	high
TCGA-55-6971	3.83562	0	0.1169	0.4448	1	0.2202	0.174	0.1264	0.9239	0.403267	low
TCGA-55-6972	4.47123	0	0.08	0.5102	0.7748	0.1103	0.0984	0.0654	0.851	0.169469	low
TCGA-55-6975	0.323288	1	0.109	0	0.3306	0.2247	0.2586	0.1491	0.8169	1.45685	high
TCGA-55-6978	0.482192	0	0.2178	0.0785	0.6708	0.3577	0.2017	0.1376	0.9292	2.19748	high
TCGA-55-6979	0.649315	0	0.1659	0	0.2838	0.2939	0.2418	0.1518	0.9328	2.83627	high
TCGA-55-6980	5.77808	0	0.1366	0.1069	0.67268	0.2984	0.1613	0.1225	0.9665	1.20187	high
TCGA-55-6981	3.77808	0	0.1684	0.13375	0.3579	0.186	0.1945	0.2339	0.9107	2.20691	high
TCGA-55-6982	2.72603	1	0.17	0	0.6198	0.2931	0.1905	0.1044	0.9085	1.47516	high
TCGA-55-6983	7.73425	1	0.1533	0	0.813	0.3238	0.1593	0.1589	0.9379	1.55255	high
TCGA-55-6984	2.08219	0	0.1012	0.13306	0.7086	0.2154	0.239	0.076	0.9384	0.726976	low
TCGA-55-6985	3.37808	1	0.1768	0	0.4536	0.3722	0.1598	0.1028	0.9111	1.93565	high
TCGA-55-6986	8.93425	0	0.1193	0.3943	0.8637	0.355	0.1001	0.1435	0.9203	0.595751	low
TCGA-55-6987	5.85479	1	0.1415	0	0.5244	0.3725	0.2906	0.0711	0.901	1.72614	high
TCGA-55-7227	2.60822	1	0.1177	0	0.6335	0.3407	0.1864	0.0965	0.9474	1.3126	high
TCGA-55-7281	2.38904	1	0.0816	0	0.8959	0.444	0.1183	0.0758	0.8659	0.716708	low
TCGA-55-7283	1.66849	0	0.0773	0	0.6788	0.1766	0.2165	0.1328	0.8939	0.843366	low
TCGA-55-7284	0.665753	0	0.1606	0.5365	0.8907	0.2584	0.1936	0.1285	0.9689	0.59186	low
TCGA-55-7570	2.25753	0	0.2685	0.4355	0.4752	0.3553	0.1205	0.1117	0.8219	1.15173	high
TCGA-55-7573	1.33425	0	0.1548	0.15975	0.9217	0.202	0.1849	0.1368	0.9426	0.847458	low
TCGA-55-7574	2.72603	0	0.1432	0.4864	1	0.1498	0.2353	0.081	0.8992	0.327396	low
TCGA-55-7576	1.83562	0	0.1656	0	0.4868	0.297	0.1513	0.1139	0.9279	1.64572	high
TCGA-55-7724	1.93151	0	0.1116	0.16859	0.8191	0.3834	0.1999	0.1232	0.9397	1.04079	low
TCGA-55-7725	1.21096	1	0.0915	0.24404	0.8087	0.2594	0.1822	0.1111	0.8579	0.512784	low
TCGA-55-7726	1.7863	0	0.2032	0.15167	0.6936	0.2951	0.2684	0.0865	0.9311	1.4667	high
TCGA-55-7727	0.326027	0	0.0853	0.20435	0.8515	0.2042	0.336	0.0577	0.9971	0.669421	low
TCGA-55-7728	1.92877	0	0.1982	0	0.6575	0.2543	0.1675	0.0522	0.9193	1.163	high
TCGA-55-7815	2.11781	1	0.21	0.16091	0.77413	0.3518	0.2021	0.1724	0.8061	1.51239	high
TCGA-55-7816	1.28219	0	0.1184	0.15502	0.7072	0.2198	0.1734	0.1112	0.9537	0.810176	low
TCGA-55-7903	1.55342	0	0.1734	0.2917	0.391	0.2067	0.1991	0.1266	0.8453	0.982713	low
TCGA-55-7907	0.939726	0	0.1584	0.12265	0.4752	0.3956	0.1913	0.0559	0.927	1.366	high
TCGA-55-7910	2.84932	1	0.2586	0	0.7309	0.145	0.1682	0.0527	0.9433	1.22153	high
TCGA-55-7911	1.47123	0	0.1885	0.17981	0.4323	0.2399	0.1608	0.0354	0.9124	0.912339	low
TCGA-55-7913	1.53699	0	0.1868	0.1617	0.4133	0.2132	0.2368	0.0977	0.983	1.6132	high
TCGA-55-7914	0.512329	0	0.1011	0	0.69261	0.4014	0.1031	0.07	0.9837	1.05215	high
TCGA-55-7994	1.65205	0	0.097	0.1143	0.3829	0.2379	0.2733	0.0492	0.9244	0.950572	low
TCGA-55-7995	2.43562	0	0.1521	0	0.5778	0.179	0.2056	0.1218	0.9134	1.26828	high
TCGA-55-8085	2.47671	1	0.1265	0.2809	0.6082	0.2618	0.2971	0.1093	0.8866	0.918245	low
TCGA-55-8087	1.26575	0	0.1747	0.2244	1	0.102	0.1693	0.137	0.9208	0.595608	low
TCGA-55-8089	1.92329	1	0.1135	0.4789	0.885	0.3424	0.2864	0.1406	0.91	0.695944	low
TCGA-55-8090	1.63836	1	0.1827	0.1783	0.8571	0.3222	0.1128	0.1164	0.9506	1.00734	low
TCGA-55-8091	1.64384	1	0.1717	0.1783	0.7782	0.2971	0.1964	0.1419	0.8784	1.1156	high
TCGA-55-8092	0.421918	0	0.1687	0.2364	0.6184	0.2338	0.2357	0.0541	0.8602	0.726261	low
TCGA-55-8094	1.48219	1	0.2341	0.1438	0.7837	0.0974	0.2108	0	0.7727	0.457757	low
TCGA-55-8096	1.96986	0	0.188	0.0534	0.8498	0.2559	0.2291	0.0896	0.8961	1.10408	high
TCGA-55-8097	1.30411	0	0.1724	0	0.7708	0.1554	0.1075	0.0964	0.9316	0.846211	low
TCGA-55-8203	1.49863	1	0.148	0	0.564	0.2892	0.1688	0.1248	0.912	1.46725	high
TCGA-55-8204	1.41096	1	0.1459	0	0.9354	0.4021	0.2173	0.1255	0.9791	1.66991	high
TCGA-55-8205	1.6411	1	0.1146	0.0433	0.5563	0.2353	0.2388	0.0965	0.8906	1.04092	low
TCGA-55-8206	2.43288	1	0.1652	0	1	0.2139	0.1472	0.1169	0.8919	0.817189	low
TCGA-55-8207	2.67671	0	0.1008	0.1234	0.8389	0.2254	0.2501	0.0933	0.7714	0.514927	low
TCGA-55-8208	1.84658	1	0.1552	0.0731	0.8285	0.3717	0.2845	0.1323	0.9116	1.6589	high
TCGA-55-8299	1.28493	0	0.1399	0	0.5501	0.3046	0.1995	0.0689	0.9398	1.30389	high
TCGA-55-8301	1.46301	0	0.1482	0	0.6529	0.3296	0.2189	0.0535	0.925	1.22229	high
TCGA-55-8302	1.30959	0	0.2795	0.0539	0.4045	0.3175	0.2342	0.0222	0.8129	1.76974	high
TCGA-55-8505	1.20548	1	0.1376	0	0.8548	0.2925	0.3303	0.0313	0.8543	0.885488	low
TCGA-55-8506	0.030137	0	0.1613	0	0.4263	0.2322	0.1628	0.1683	0.3892	0.611346	low
TCGA-55-8507	1.14521	1	0.1804	0	0.4895	0.2701	0.1939	0.0827	0.9355	1.61093	high
TCGA-55-8508	1.69041	1	0.2183	0.1205	0.8087	0.3256	0.1358	0.1575	0.8644	1.42023	high
TCGA-55-8510	1.47671	1	0.17	0.0348	0.6294	0.2376	0.2279	0.1275	0.9736	1.71386	high
TCGA-55-8511	1.51233	0	0.1346	0.0752	0.9124	0.3223	0.2486	0.133	0.9218	1.20447	high
TCGA-55-8512	1.66301	0	0.2277	0	0.9522	0.2615	0.1909	0.1639	0.9295	1.82473	high
TCGA-55-8513	2.16712	1	0.2485	0.3424	0.8548	0.3215	0.3161	0.1417	0.9578	1.84812	high
TCGA-55-8514	1.42466	1	0.2374	0.1011	0.7309	0.2073	0.4084	0.1721	0.6008	1.44193	high
TCGA-55-8614	1.46849	0	0.2678	0	0.6708	0.3354	0.2456	0.149	0.9481	3.56678	high
TCGA-55-8615	1.22192	0	0.3101	0	0.9188	0.1347	0.1804	0.0768	0.8686	1.2431	high
TCGA-55-8616	0.131507	0	0.1756	0	0.8191	0.226	0.1595	0.0928	0.8419	0.854681	low
TCGA-55-8619	1.13973	0	0.1386	0.1617	0.8369	0.2961	0.2808	0.088	0.936	0.98909	low
TCGA-55-8620	1.0274	0	0.4056	0	0.763	0.1473	0.1368	0.06	0.9415	2.25032	high
TCGA-55-8621	1.41096	0	0.1283	0.1669	0.7309	0.2772	0.2328	0.1884	0.9316	1.38765	high
TCGA-55-A48X	1.88767	1	0.2226	0.4789	0.7485	0.2227	0.2841	0.1174	0.9108	0.919209	low
TCGA-55-A48Y	1.72603	0	0.1455	0.09809	0.6198	0.3795	0.2479	0.1529	0.8635	1.71383	high
TCGA-55-A48Z	1.78356	0	0.1697	0	0.7363	0.178	0.1986	0.098	0.9128	1.0539	high
TCGA-55-A490	0.271233	0	0.2472	0	0.4117	0.2233	0.2572	0.3508	0.2837	1.96213	high
TCGA-55-A491	1.71507	0	0.1383	0	0.576	0.3166	0.2136	0.1228	0.913	1.59848	high
TCGA-55-A492	1.63288	0	0.1317	0.4545	0.7309	0.0531	0.1026	0.051	0.9541	0.256101	low
TCGA-55-A493	0.0767123	1	0.2471	0.0611	0.4173	0.3167	0.1606	0.0366	0.9454	1.81358	high
TCGA-55-A494	1.31781	1	0.3144	0.1286	0.8465	0.0608	0.2183	0.0203	0.8609	0.79876	low
TCGA-55-A4DF	1.20548	1	0.2595	0.498	0.6015	0.2841	0.1519	0.0998	0.8791	0.89418	low
TCGA-55-A4DG	1.66575	0	0.1814	0.6544	0.9217	0.0864	0.1888	0.112	0.9029	0.301286	low
TCGA-55-A57B	1.49589	0	0.2645	0.4266	0.7053	0.1448	0.1908	0.1014	0.9446	0.884949	low
TCGA-62-8394	0.380822	1	0.1249	0.0547	0.2404	0.1979	0.2009	0.1506	0.9164	1.64256	high
TCGA-62-8395	3.33151	0	0.1964	0	0.7135	0.2022	0.1443	0.1877	0.8492	1.47776	high
TCGA-62-8397	3.53151	1	0.1429	0	0.7416	0.3046	0.0925	0.0678	0.9169	0.843924	low
TCGA-62-8398	1.21644	0	0.195	0.1205	0.64	0.2936	0.3814	0.1466	0.7661	1.79135	high
TCGA-62-8399	7.3863	0	0.227	0.0626	1	0.1285	0.1864	0.1994	0.7701	1.00252	low
TCGA-62-8402	4.10411	0	0.1651	0	0.673	0.2734	0.2975	0.0961	0.6016	0.821684	low
TCGA-62-A46O	3.98356	0	0.3548	0.088	0.6634	0.3318	0.1787	0	0.4541	0.720719	low
TCGA-62-A46P	1.6274	0	0.1236	0.3943	0.9157	0.1895	0.2373	0.1279	0.8408	0.436898	low
TCGA-62-A46R	4.72603	0	0.0994	0.1007	0.7602	0.2174	0.1127	0.0887	0.8334	0.470509	low
TCGA-62-A46S	4.52877	1	0.221	0	0.7172	0.2593	0.2463	0.108	0.9025	1.79791	high
TCGA-62-A46U	5.66301	0	0.1498	0.4045	0.6241	0.2489	0.2839	0.1027	0.8946	0.784428	low
TCGA-62-A46V	6.02466	1	0.1752	0.2345	0.7485	0.203	0.1186	0.0555	0.6516	0.315904	low
TCGA-62-A46Y	1.13425	1	0.156	0.4266	0.7793	0.3705	0.1797	0.0594	0.939	0.632015	low
TCGA-62-A470	3.27123	0	0.1302	0.3285	1	0.1975	0.164	0.0652	0.8473	0.308577	low
TCGA-62-A471	3.4137	0	0.21	0	0.61	0.2484	0.1674	0	0.874	0.91084	low
TCGA-62-A472	2.49315	0	0.2176	0.4864	0.6443	0.1945	0.0788	0.0671	0.8752	0.445981	low
TCGA-64-1676	4.73425	0	0.1306	0.2345	0.7144	0.4359	0.1009	0	0.8964	0.538421	low
TCGA-64-1677	1.72055	0	0.0793	0.4854	0.531	0.1012	0.1217	0.0985	0.8383	0.253456	low
TCGA-64-1678	3.25753	0	0.0855	0.16111	0.5656	0.0524	0.0383	0.0986	0.6975	0.231319	low
TCGA-64-1679	6.81644	1	0.0888	0.3665	0.3563	0.2867	0.0815	0.1831	0.6952	0.52509	low
TCGA-64-1680	3.08493	0	0.058	0.13158	0.6443	0.324	0.1715	0.1851	0.8257	0.868461	low
TCGA-64-1681	3.19726	1	0.1761	0	0.8594	0.2009	0.1305	0.0985	0.9341	0.925979	low
TCGA-64-5774	7.33151	0	0.1198	0.3665	0.4284	0.209	0.1726	0	0.7572	0.298308	low
TCGA-64-5775	0.169863	0	0.2681	0	0.5893	0.1786	0.2608	0	0.6141	0.730806	low
TCGA-64-5778	3.57534	0	0.062	0.3213	0.8191	0.3103	0.1084	0.0728	0.9135	0.356955	low
TCGA-64-5779	2.36712	1	0.2684	0.3943	0.7225	0.2128	0.2179	0.0568	0.8937	0.828688	low
TCGA-64-5781	4.27123	1	0.1468	0.2345	0.3257	0.5611	0.1494	0.0642	0.876	1.48214	high
TCGA-64-5815	2.3726	0	0.135	0	0.7309	0.3008	0.1811	0.1715	0.8794	1.43251	high
TCGA-67-3770	1.67123	0	0.126	0.0597	0.5208	0.1798	0.1232	0.2544	0.9265	1.69302	high
TCGA-67-3771	1.67123	1	0.3192	0.5102	0.8114	0.3198	0.657	0.1494	0.9701	4.44613	high
TCGA-67-3772	1.56986	0	0.1166	0	0.7837	0.3094	0.0666	0.1384	0.9349	0.979894	low
TCGA-67-3773	1.16986	0	0.041	0.14081	0.7309	0.2496	0.1441	0.1725	0.7653	0.496181	low
TCGA-67-3774	1.05479	0	0.1803	0.12355	0.9354	0.214	0.1312	0.0938	0.928	0.728213	low
TCGA-67-4679	1.2274	0	0.2312	0	0.9292	0.2168	0.1893	0.2069	0.8856	1.90054	high
TCGA-67-6215	0.476712	0	0.1007	0	0.7788	0.5071	0.3471	0.1799	0.9044	2.73154	high
TCGA-67-6216	0.386301	1	0.0961	0	0.8907	0.3642	0.2233	0.1351	0.9234	1.20328	high
TCGA-67-6217	1.15616	1	0.1792	0.4482	0.803	0.2154	0.1708	0.0769	0.8964	0.474043	low
TCGA-69-7760	0.553425	0	0.171	0.1914	0.3042	0.0963	0.1125	0.0929	0.8796	0.75963	low
TCGA-69-7761	0.509589	1	0.2538	0.3943	0.6311	0.254	0.2321	0.1705	0.9345	1.69992	high
TCGA-69-7763	1.89041	0	0.0448	0.6345	0.9269	0.3503	0.1215	0.1162	0.9625	0.281084	low
TCGA-69-7764	1.13425	0	0.2716	0.23387	0.7434	0.1307	0.1655	0.1196	0.7933	0.850397	low
TCGA-69-7765	0.452055	0	0.2193	0	0.531	0.368	0.1838	0.1453	0.9184	2.80391	high
TCGA-69-7973	0.630137	1	0.1731	0	0.4201	0.1288	0.2541	0.1406	0.8593	1.55792	high
TCGA-69-7974	0.50411	1	0.1401	0	0.4349	0.2688	0.46	0.1189	0.8906	2.60187	high
TCGA-69-7978	0.367123	0	0.209	0	0.3971	0.2472	0.1763	0.0986	0.9142	1.88341	high
TCGA-69-7979	1.11781	1	0.1668	0.1438	0.6624	0.3355	0.1795	0.1036	0.9711	1.36826	high
TCGA-69-7980	1.12603	1	0.1368	0.1617	0.7764	0.2809	0.0873	0.1338	0.9388	0.828222	low
TCGA-69-8253	1.16712	0	0.138	0	0.8968	0.3403	0.1709	0.1117	0.8431	0.939778	low
TCGA-69-8254	1.12055	1	0.1867	0	0.8346	0.2786	0.1517	0.194	0.9812	2.04788	high
TCGA-69-8255	0.353425	0	0.3314	0.3213	0.4401	0.3783	0.4495	0.1036	0.912	4.56951	high
TCGA-69-8453	2.2274	1	0.0987	0.1438	0.658	0.3601	0.1899	0.1602	0.9495	1.32427	high
TCGA-69-A59K	1.61918	0	0.2358	0.1252	0.7039	0.2807	0.1877	0.0327	0.8447	0.942858	low
TCGA-71-6725	0.70137	0	0.1724	0.3424	0.8579	0.3796	0.2737	0.1046	0.6933	0.641191	low
TCGA-71-8520	0.575342	0	0.256	0	0.4314	0.1851	0.2181	0.1107	0.8719	2.1033	high
TCGA-73-4658	4.38356	0	0.1187	0	0.6936	0.3566	0.1662	0.0725	0.6166	0.544662	low
TCGA-73-4659	1.94795	0	0.136	0	0.6443	0.2379	0.2035	0.1337	0.8859	1.23386	high
TCGA-73-4662	6.89041	0	0.0954	0.2419	0.7757	0.1404	0.1459	0.1043	0.5749	0.208266	low
TCGA-73-4666	2.19178	1	0.1323	0	0.249	0.4086	0.448	0.1754	0.8974	4.97605	high
TCGA-73-4668	1.27945	0	0.1985	0.1522	0.3831	0.2159	0.1902	0.156	0.9501	1.95215	high
TCGA-73-4670	0.358904	0	0.1715	0.0998	0.7309	0.2009	0.367	0.1342	0.6323	0.876115	low
TCGA-73-4675	2.52603	0	0.0783	0	0.9451	0.2769	0.1473	0.0882	0.7828	0.455054	low
TCGA-73-4676	0.769863	0	0.1079	0.053	0.8787	0.4315	0.203	0.123	0.9039	1.18057	high
TCGA-73-4677	0.10411	0	0.0902	0.1264	1	0.2363	0.2185	0.2093	0.9103	0.912383	low
TCGA-73-7498	3.25753	0	0.2031	0.3541	0.9217	0.1213	0.3215	0.0982	0.9266	0.728682	low
TCGA-73-7499	4.19452	1	0.0957	0.1058	0.3583	0.3763	0.1787	0.1111	0.8557	1.19945	high
TCGA-73-A9RS	0.931507	0	0.2742	0.3665	1	0.1954	0.3119	0.1171	0.8834	1.03791	low
TCGA-75-5122	0.00273973	0	0.085	0.11337	0.4421	0.2778	0.2433	0	0.9176	0.688372	low
TCGA-75-5125	5.55342	1	0.1502	0.2253	0.7359	0.3249	0.206	0.0448	0.9232	0.755806	low
TCGA-75-5126	0.00273973	0	0.1557	0	0.2948	0.458	0.1605	0.3105	0.9179	6.13132	high
TCGA-75-5146	6.48767	1	0.046	0	0.8717	0.1912	0.0489	0.1148	0.8475	0.37299	low
TCGA-75-5147	3.65205	1	0.1672	0	0.4843	0.2129	0.2494	0.2098	0.948	2.75561	high
TCGA-75-6203	0.00273973	1	0.0711	0.11615	0.9217	0.3659	0.1773	0.1745	0.9442	0.99652	low
TCGA-75-6205	0.00273973	0	0.2186	0	0.564	0.2911	0.3285	0.107	0.9285	2.7151	high
TCGA-75-6206	7.09589	0	0.1311	0.5365	1	0.2264	0.1412	0.1776	0.9106	0.432599	low
TCGA-75-6207	0.00273973	0	0.2651	0	0.5813	0.2344	0.2319	0	0.8568	1.28871	high
TCGA-75-6211	0.00273973	1	0.3845	0.12038	0.3991	0.3156	0.1032	0.1322	0.8047	3.15832	high
TCGA-75-6212	4.15342	0	0.0469	0	0.8907	0.2571	0.3077	0.1556	0.9623	1.10322	high
TCGA-75-6214	3.05479	0	0.22	0	0.6529	0.2558	0.2548	0.0991	0.8286	1.57101	high
TCGA-75-7025	9.05479	1	0.2398	0.6503	0.8637	0.1465	0.1891	0.0769	0.965	0.460021	low
TCGA-75-7027	8.38082	0	0.2618	0.3117	0.9645	0.2468	0.1614	0.1234	0.7306	0.658032	low
TCGA-75-7030	0.00273973	0	0.0598	0.10557	0.9088	0.236	0.1209	0.0962	0.9562	0.484949	low
TCGA-75-7031	0.00273973	1	0.3141	0.286	0.4157	0.4368	0.1205	0.1404	0.9526	3.31068	high
TCGA-78-7143	13.5918	0	0.1399	0.3315	0.6599	0.2022	0.1192	0.0747	0.9087	0.477124	low
TCGA-78-7145	2.26301	1	0.1031	0.1755	0.252	0.4004	0.1982	0.0661	0.8922	1.19063	high
TCGA-78-7146	0.473973	0	0.1476	0	0.3064	0.2256	0.1146	0	0.9039	0.821461	low
TCGA-78-7147	1.60548	1	0.1048	0.2941	0.4568	0.1448	0.1586	0.0799	0.8951	0.496449	low
TCGA-78-7148	1.71507	1	0.078	0	0.5873	0.4172	0.1544	0.108	0.9313	1.2627	high
TCGA-78-7149	10.7945	0	0.0849	0.1438	0.7039	0.16	0.168	0.0363	0.9419	0.435553	low
TCGA-78-7150	1.82466	1	0.1995	0	0.2179	0.199	0.3468	0.1585	0.9039	3.50096	high
TCGA-78-7152	3.32877	0	0.1398	0.0979	0.7602	0.3307	0.2068	0.1667	0.9484	1.56669	high
TCGA-78-7153	9.9589	0	0.111	0.2456	0.5271	0.1442	0.1866	0.1614	0.8606	0.727174	low
TCGA-78-7154	1.62466	0	0.1084	0.09429	0.3928	0.2357	0.1459	0.1316	0.8143	0.887747	low
TCGA-78-7155	3.20822	1	0.101	0	0.124	0.2029	0.0845	0.1835	0.7212	1.06816	high
TCGA-78-7156	2.67397	0	0.1208	0.6345	0.939	0.1602	0.1997	0.1345	0.9188	0.31361	low
TCGA-78-7158	0.490411	0	0.1478	0.4098	0.814	0.1493	0.17	0.1435	0.9718	0.596121	low
TCGA-78-7159	5.40822	1	0.2237	0	0.499	0.226	0.2205	0.1428	0.8396	2.00138	high
TCGA-78-7160	1.90959	1	0.1919	0.286	0.6443	0.2678	0.2352	0.186	0.9589	1.73797	high
TCGA-78-7161	0.79726	0	0.1538	0.2476	0.9522	0.1202	0.1027	0.0795	0.9143	0.37648	low
TCGA-78-7162	8.68219	0	0.0685	0	0.814	0.2833	0.1742	0.1395	0.9353	0.914335	low
TCGA-78-7163	19.8575	1	0.0902	0	1	0.0774	0.1415	0.0709	0.9611	0.414031	low
TCGA-78-7166	0.706849	1	0.208	0	0.5248	0.3787	0.15	0.0163	0.8462	1.23153	high
TCGA-78-7167	7.34521	1	0.1961	0.2244	1	0.1552	0.1348	0.1226	0.8172	0.509708	low
TCGA-78-7220	2.21096	1	0.1863	0	0.3971	0.1267	0.0792	0.1372	0.8265	1.07309	high
TCGA-78-7535	2.6	0	0.1657	0.2676	0.4623	0.4181	0.1386	0.0226	0.9058	0.888535	low
TCGA-78-7536	0.668493	0	0.0975	0	0.6586	0.2996	0.1724	0.1643	0.9178	1.32749	high
TCGA-78-7537	4.44384	0	0.1168	0.1914	0.9477	0.1963	0.1216	0.0799	0.8777	0.388659	low
TCGA-78-7539	2.16712	0	0.1563	0.3665	0.8328	0.3854	0.1937	0.0964	0.8557	0.688926	low
TCGA-78-7540	3.27945	0	0.1744	0.2711	0.8328	0.1699	0.2352	0.064	0.9412	0.639396	low
TCGA-78-7542	0.879452	0	0.1377	0.3026	0.7172	0.3414	0.1484	0.1259	0.8926	0.794964	low
TCGA-78-7633	4.1863	0	0.1206	0.2711	0.8975	0.1277	0.1746	0.1494	0.8338	0.443094	low
TCGA-78-8640	19.3479	0	0.2207	0	0.4083	0.222	0.1996	0	0.9229	1.29268	high
TCGA-78-8648	3.31233	0	0.1144	0.2151	0.7309	0.3376	0.1988	0.1488	0.9221	1.04596	high
TCGA-78-8655	6.46575	1	0.041	0.0895	0.6345	0.2493	0.2392	0.0825	0.851	0.574347	low
TCGA-78-8660	0.879452	1	0.2796	0.1017	0.5086	0.2495	0.2177	0.0783	0.8551	1.78072	high
TCGA-78-8662	9.20822	0	0.0624	0.059	1	0.0959	0.1661	0.0796	0.7216	0.226021	low
TCGA-80-5607	0.00273973	1	0.1415	0	0.497	0.4384	0.2289	0.0671	0.9403	1.89595	high
TCGA-80-5608	7.7589	0	0.1986	0.1846	0.6443	0.2755	0.3233	0.0946	0.8929	1.47099	high
TCGA-80-5611	7.10959	0	0.0988	0.4864	0.3553	0.3852	0.1589	0.1084	0.9578	0.830704	low
TCGA-83-5908	2.25753	1	0.2131	0	0.6499	0.3324	0.2447	0.0639	0.9042	1.75174	high
TCGA-86-6562	1.03014	0	0.1451	0	0.7414	0.2549	0.1638	0.1181	0.924	1.13733	high
TCGA-86-6851	0.490411	0	0.182	0.1438	0.54	0.2042	0.2989	0.1449	0.9277	1.76939	high
TCGA-86-7701	2.59452	0	0.2082	0.13768	0.4752	0.2912	0.2474	0.0908	0.9161	1.74744	high
TCGA-86-7711	2.86575	0	0.2199	0.1438	0.5047	0.3562	0.2207	0.1513	0.9591	2.74612	high
TCGA-86-7713	3.16986	0	0.1521	0.3943	0.7671	0.1415	0.1536	0.0266	0.8362	0.274563	low
TCGA-86-7714	1.71233	1	0.0996	0.13938	0.8637	0.2406	0.1287	0.1309	0.9194	0.636367	low
TCGA-86-7953	2.73151	0	0.2164	0	0.536	0.3082	0.2145	0.1705	0.9455	3.09191	high
TCGA-86-7954	1.65753	0	0.1758	0.1318	0.5015	0.3073	0.2069	0.1427	0.9467	1.89441	high
TCGA-86-7955	2.93699	0	0.2013	0	0.4455	0.1784	0.2764	0.0331	0.831	1.1695	high
TCGA-86-8054	3.14521	1	0.1796	0	0.6335	0.1986	0.2096	0.1643	0.7629	1.2516	high
TCGA-86-8055	0.339726	0	0.0904	0	0.3853	0.2843	0.2033	0.1582	0.9729	1.86249	high
TCGA-86-8056	0.380822	0	0.1393	0	0.8731	0.2414	0.1836	0.1805	0.9401	1.36303	high
TCGA-86-8073	2.0274	0	0.1434	0	0.7108	0.1942	0.1505	0.1141	0.9862	1.12392	high
TCGA-86-8074	0.0657534	1	0.1396	0.1545	0.437	0.2304	0.1379	0.1358	0.9437	1.17869	high
TCGA-86-8075	1.90137	0	0.2506	0	0.5667	0.2804	0.2684	0.1478	0.9037	3.07673	high
TCGA-86-8076	2.72055	1	0.1613	0	0.8717	0.3173	0.2197	0.1242	0.9538	1.51741	high
TCGA-86-8278	2.5863	0	0.2062	0.4153	0.9347	0.2569	0.279	0.0748	0.9373	0.736483	low
TCGA-86-8279	2.6	0	0.2418	0.2244	0.6559	0.1609	0.273	0.1224	0.8358	1.19954	high
TCGA-86-8280	1.92055	0	0.1416	0.4512	0.8637	0.2232	0.1753	0.087	0.9386	0.441865	low
TCGA-86-8281	0.00273973	0	0.2221	0.2476	0.939	0.133	0.2642	0.0698	0.8944	0.685671	low
TCGA-86-8358	1.78904	1	0.2557	0	0.3061	0.1671	0.0915	0.1257	0.8927	1.94825	high
TCGA-86-8359	1.21644	1	0.331	0	0.7434	0.3484	0.2264	0.1637	0.926	4.47615	high
TCGA-86-8585	0.967123	0	0.2317	0.0529	0.5015	0.319	0.242	0.0378	0.9143	1.77485	high
TCGA-86-8668	1.1589	0	0.1758	0	0.547	0.1801	0.2363	0.1707	0.9037	1.8881	high
TCGA-86-8669	2.56986	0	0.1697	0.3026	0.7135	0.2354	0.2241	0.0858	0.7979	0.597882	low
TCGA-86-8671	2.29863	0	0.1236	0	0.6335	0.3068	0.2107	0.066	0.9128	1.07524	high
TCGA-86-8672	0.0520548	0	0.1626	0.2642	0.60085	0.4072	0.1783	0.0334	0.9189	0.891778	low
TCGA-86-8673	2.36164	0	0.1337	0	0.7464	0.2998	0.0931	0.0896	0.9182	0.8826	low
TCGA-86-8674	2.20822	0	0.1917	0	0.7309	0.3879	0.2966	0	0.8846	1.32639	high
TCGA-86-A456	2.45479	0	0.2518	0.0842	0.8191	0.315	0.1479	0.0732	0.5415	0.596359	low
TCGA-86-A4D0	0.317808	1	0.1985	0.108	0.3614	0.2256	0.11	0.0796	0.9117	1.20366	high
TCGA-86-A4JF	2.01918	0	0.1369	0	0.3765	0.2764	0.2837	0.0854	0.6266	0.927333	low
TCGA-86-A4P7	1.13699	0	0.2523	0.498	0.8446	0.1841	0.258	0.1431	0.8578	0.82332	low
TCGA-86-A4P8	2.20548	0	0.1778	0.5102	0.8248	0.145	0.2013	0.1095	0.9787	0.538397	low
TCGA-91-6828	0.884932	1	0.2169	0	0.6443	0.2194	0.2006	0.0955	0.9193	1.55272	high
TCGA-91-6829	3.44658	0	0.1251	0	0.4752	0.255	0.0895	0.1282	0.9298	1.19618	high
TCGA-91-6830	0.164384	0	0.0571	0	0.9048	0.2157	0.1378	0.1144	0.8314	0.46386	low
TCGA-91-6831	0.849315	0	0.2605	0.286	0.4503	0.2621	0.138	0.2191	0.9152	2.40972	high
TCGA-91-6835	0.216438	1	0.1984	0	0.4874	0.2575	0.254	0.2195	0.9131	3.38445	high
TCGA-91-6836	1.14247	1	0.1346	0	0.4481	0.3501	0.1335	0	0.9281	0.955885	low
TCGA-91-6840	1.01918	1	0.2168	0	0.4327	0.202	0.1488	0.1939	0.815	2.01089	high
TCGA-91-6847	2.30685	0	0.1645	0.2577	0.499	0.0497	0.148	0.047	0.9817	0.559666	low
TCGA-91-6848	0.613699	0	0.1485	0	0.3209	0.2357	0.1826	0.118	0.7982	1.28541	high
TCGA-91-6849	0.0958904	1	0.1856	0.13569	0.69858	0.3619	0.312	0.1515	0.8762	2.04377	high
TCGA-91-7771	1.34795	0	0.1556	0.5656	0.9542	0.3075	0.1551	0.1165	0.8857	0.421791	low
TCGA-91-8496	1.38356	1	0.0935	0	0.66566	0.1385	0.1816	0.1166	0.8534	0.675883	low
TCGA-91-8497	1.18904	0	0.1766	0	0.8515	0.1509	0.1802	0.0754	0.9619	0.899724	low
TCGA-91-8499	0.0986301	1	0.1738	0	0.4913	0.1844	0.0462	0.2274	0.9545	1.91626	high
TCGA-91-A4BC	0.120548	1	0.2149	0.1264	0.5289	0.2527	0.2462	0.0586	0.872	1.27229	high
TCGA-91-A4BD	1.65205	1	0.0646	0.6345	0.1846	0.3904	0.0913	0.0706	0.7072	0.287017	low
TCGA-93-7347	1.87123	1	0.162	0	0.8446	0.2773	0.1444	0.146	0.9378	1.31097	high
TCGA-93-7348	1.45479	0	0.1621	0	0.8907	0.2611	0.0816	0.0997	0.972	0.937623	low
TCGA-93-8067	0.509589	1	0.2554	0.1914	0.3724	0.2488	0.1078	0.07	0.9145	1.37144	high
TCGA-93-A4JN	1.96712	1	0.271	0.2577	0.7258	0.2527	0.1416	0.1126	0.963	1.40819	high
TCGA-93-A4JO	0.090411	0	0.2541	0.1617	0.7969	0.2664	0.1854	0.0917	0.8919	1.24233	high
TCGA-93-A4JP	1.58356	0	0.1948	0.1522	0.6599	0.1705	0.1193	0.1301	0.941	1.03214	low
TCGA-93-A4JQ	1.4411	1	0.3365	0.2456	0.6666	0.1809	0.2118	0.0496	0.9036	1.3626	high
TCGA-95-7039	3.48493	0	0.1236	0.4266	0.547	0.1891	0.1083	0.157	0.9048	0.578401	low
TCGA-95-7043	1.37808	0	0.134	0	0.4201	0.0634	0.166	0.1041	0.877	0.842051	low
TCGA-95-7562	0.238356	0	0.241	0	0.3195	0.3061	0.1312	0.1081	0.9454	2.668	high
TCGA-95-7567	1.55616	1	0.0928	0.2711	0.3294	0.2374	0.2154	0.142	0.8502	0.881377	low
TCGA-95-7944	1.03288	0	0.1758	0.1724	0.8637	0.2856	0.1918	0	0.8703	0.538657	low
TCGA-95-7947	1.30685	0	0.1508	0.3026	0.7837	0.3034	0.2216	0.1114	0.9564	0.924049	low
TCGA-95-7948	1.30411	0	0.0912	0	0.8506	0.1358	0.1888	0.0605	0.8996	0.492766	low
TCGA-95-8039	2.27397	0	0.0952	0.2711	0.4389	0.2419	0.1629	0.1176	0.8543	0.661515	low
TCGA-95-8494	0.230137	0	0.2345	0.0967	0.2927	0.1279	0.1609	0	0.8282	0.825219	low
TCGA-95-A4VK	1.78356	1	0.2624	0.2941	0.7135	0.2029	0.3092	0.0467	0.8965	1.07689	high
TCGA-95-A4VN	1.51507	1	0.1899	0.3117	0.576	0.2598	0.3214	0.0698	0.7832	0.848711	low
TCGA-95-A4VP	1.65753	0	0.2391	0	0.8191	0.2209	0.1843	0.0775	0.8346	1.0955	high
TCGA-97-7546	3.52055	0	0.0744	0	0.885	0.2326	0.0881	0.165	0.9143	0.713097	low
TCGA-97-7547	5.38356	0	0.0703	0	1	0.2197	0.1497	0.1213	0.8808	0.536067	low
TCGA-97-7552	5.29315	0	0.0832	0.10864	0.7172	0.3048	0.1607	0.1425	0.9716	1.0083	low
TCGA-97-7553	5.12329	0	0.062	0	0.9354	0.3231	0.1656	0.1809	0.9587	1.06897	high
TCGA-97-7554	2.12329	0	0.0715	0	1	0.2125	0.1363	0.1771	0.9106	0.705724	low
TCGA-97-7937	1.54521	0	0.1787	0	0.5917	0.1269	0.1232	0.1185	0.7535	0.750302	low
TCGA-97-7938	0.0493151	0	0.1044	0.15955	1	0.2714	0.1888	0.1555	0.9091	0.733711	low
TCGA-97-7941	1.32603	1	0.1274	0	0.7528	0.222	0.2846	0.1355	0.9684	1.48663	high
TCGA-97-8171	1.55616	1	0.1904	0.195	0.6481	0.1672	0.4062	0.1039	0.9007	1.41255	high
TCGA-97-8172	1.49315	0	0.1936	0.286	0.9822	0.1381	0.1638	0.0888	0.9039	0.497641	low
TCGA-97-8174	0.449315	0	0.1177	0.4329	0.803	0.173	0.1828	0.1251	0.9365	0.465952	low
TCGA-97-8175	1.50959	1	0.1411	0	0.5691	0.2201	0.1914	0.1093	0.8593	1.07789	high
TCGA-97-8176	1.28219	0	0.303	0	0.6062	0.3228	0.2133	0.0581	0.9149	2.51903	high
TCGA-97-8177	1.36712	0	0.1201	0.3351	0.7685	0.179	0.1836	0.0704	0.7859	0.323282	low
TCGA-97-8179	1.19178	1	0.2812	0.0742	0.6335	0.1241	0.1437	0.096	0.9168	1.38043	high
TCGA-97-8547	1.8	0	0.1787	0	0.6529	0.183	0.129	0.0476	0.944	0.884688	low
TCGA-97-8552	1.71507	1	0.1725	0	1	0.1601	0.1494	0.1302	0.8759	0.78186	low
TCGA-97-A4LX	1.68219	1	0.0926	0	0.7572	0.2428	0.1783	0.0671	0.9485	0.746324	low
TCGA-97-A4M0	1.7863	0	0.1814	0.1724	0.9784	0.2183	0.1717	0.1114	0.8643	0.676848	low
TCGA-97-A4M1	1.64658	0	0.1598	0.5814	0.9157	0.181	0.1455	0.078	0.9064	0.292362	low
TCGA-97-A4M2	1.70959	0	0.1496	0	0.9244	0.2715	0.2444	0.0701	0.9308	0.987493	low
TCGA-97-A4M3	1.47945	1	0.2591	0	0.7434	0.2076	0.284	0.0698	0.8444	1.51992	high
TCGA-97-A4M5	1.73699	0	0.1583	0	0.9088	0.3657	0.1957	0.1239	0.9706	1.56966	high
TCGA-97-A4M6	1.55616	1	0.2362	0	0.8637	0.27	0.1509	0.0246	0.9067	0.986771	low
TCGA-97-A4M7	1.72329	1	0.2888	0.2711	0.6969	0.157	0.1882	0.115	0.9663	1.42571	high
TCGA-99-7458	2.04658	1	0.1358	0	0.7359	0.2244	0.2039	0.1616	0.9756	1.51921	high
TCGA-99-8025	2.90411	0	0.1857	0.3501	0.531	0.2537	0.1489	0.0538	0.8543	0.613368	low
TCGA-99-8028	3.06301	0	0.0961	0.1275	0.5917	0.4048	0.2207	0.0629	0.6214	0.530826	low
TCGA-99-8032	0.120548	0	0.2118	0	0.8534	0.2418	0.2197	0.057	0.8751	1.04824	high
TCGA-99-8033	1.79726	0	0.258	0.0626	0.6849	0.3173	0.3347	0.0366	0.8857	1.89137	high
TCGA-99-AA5R	1.80274	0	0.1551	0	0.8579	0.2083	0.1618	0.1061	0.9079	0.891727	low
TCGA-J2-8192	2.02466	0	0.1203	0	0.9269	0.2341	0.2776	0.1389	0.9082	1.10786	high
TCGA-J2-8194	1.98356	0	0.1926	0.498	0.9157	0.2438	0.2409	0.0611	0.8643	0.450249	low
TCGA-J2-A4AD	1.50685	1	0.2792	0	0.4313	0.1526	0.1898	0.0737	0.9297	1.98775	high
TCGA-J2-A4AE	2.95616	0	0.2419	0.4516	0.7309	0.2455	0.2069	0.0629	0.8674	0.677052	low
TCGA-J2-A4AG	2.70685	0	0.1366	0.3665	1	0.2776	0.1518	0.1004	0.5265	0.200753	low
TCGA-L4-A4E5	1.58356	0	0.2215	0.3765	0.4117	0.2268	0.1416	0.0149	0.7563	0.491779	low
TCGA-L4-A4E6	1.19178	0	0.1734	0	1	0.3196	0.2201	0.1339	0.9478	1.48083	high
TCGA-L9-A443	0.528767	0	0.2099	0.2319	0.781	0.1818	0.1774	0.0774	0.7671	0.552938	low
TCGA-L9-A444	0.841096	0	0.1743	0	0.9269	0.2291	0.3345	0.1523	0.9316	1.7641	high
TCGA-L9-A50W	1.21096	0	0.1552	0.108	0.7938	0.1671	0.1698	0.1076	0.9736	0.87399	low
TCGA-L9-A5IP	0.158904	0	0.2632	0	0.8579	0.2611	0.2989	0	0.9178	1.37777	high
TCGA-L9-A743	1.81918	0	0.1814	0	0.5015	0.2962	0.2681	0.0921	0.8678	1.77247	high
TCGA-L9-A7SV	1.54795	1	0.1311	0.614	0.4266	0.0978	0.116	0.0995	0.5944	0.169601	low
TCGA-L9-A8F4	1.30411	1	0.255	0.5913	0.8004	0.2053	0.2469	0.1204	0.9376	0.825742	low
TCGA-MN-A4N1	2.26575	0	0.2659	0.2784	0.576	0.2815	0.1511	0.0771	0.9067	1.24681	high
TCGA-MN-A4N4	3.21918	0	0.2802	0.108	0.9542	0.2908	0.1248	0.0265	0.9099	0.948786	low
TCGA-MN-A4N5	0.230137	0	0.1646	0.1264	0.5927	0.2939	0.2134	0.0342	0.8065	0.753951	low
TCGA-MP-A4SV	7.17808	0	0.2245	0.1783	0.5054	0.2002	0.1996	0.0961	0.762	0.957248	low
TCGA-MP-A4SW	4.87123	0	0.2655	0.2784	0.7653	0.233	0.1771	0.0953	0.8972	1.0693	high
TCGA-MP-A4SY	4.11233	1	0.3064	0.2151	0.7108	0.1949	0.3361	0.0484	0.9368	1.69941	high
TCGA-MP-A4T4	7.16986	0	0.1472	0.1224	0.6184	0.293	0.3118	0.1007	0.8633	1.27268	high
TCGA-MP-A4T6	4.90411	1	0.4352	0.1234	0.8939	0.1658	0.2586	0.0425	0.8605	1.97834	high
TCGA-MP-A4T7	0.457534	0	0.1807	0	0.681	0.3141	0.2368	0.0898	0.9185	1.61207	high
TCGA-MP-A4T8	0.441096	1	0.4557	0	0.8064	0.2367	0.3577	0.0593	0.9483	5.20391	high
TCGA-MP-A4T9	3.46575	0	0.1959	0	0.4752	0.3466	0.1196	0.1063	0.983	2.14808	high
TCGA-MP-A4TA	2.60274	0	0.4155	0.1088	0.3861	0.3082	0.3116	0.0251	0.9276	4.61748	high
TCGA-MP-A4TC	0.20274	1	0.2325	0.3581	0.6936	0.3206	0.2321	0.1211	0.9217	1.37241	high
TCGA-MP-A4TD	0.841096	1	0.2175	0.1669	0.7196	0.1657	0.2863	0.0716	0.7944	0.837198	low
TCGA-MP-A4TE	2.45479	0	0.3365	0.2014	0.803	0.1903	0.1339	0	0.8461	0.791133	low
TCGA-MP-A4TF	0.920548	0	0.1794	0.2151	0.7464	0.1476	0.2052	0.0992	0.9329	0.793294	low
TCGA-MP-A4TH	2.03014	0	0.2048	0	1	0.1174	0.3113	0.1336	0.9289	1.32729	high
TCGA-MP-A4TI	1.17534	1	0.1812	0.0611	0.6443	0.3329	0.2097	0.1046	0.9369	1.66128	high
TCGA-MP-A4TJ	0.928767	0	0.1444	0	0.9157	0.3325	0.2526	0.1455	0.9151	1.50648	high
TCGA-MP-A4TK	1.59452	1	0.1738	0	0.5917	0.3227	0.1196	0.057	0.9042	1.13103	high
TCGA-MP-A5C7	6.1589	1	0.1548	0.2026	0.9188	0.0498	0.1537	0.1015	0.7783	0.331473	low
TCGA-NJ-A4YF	5.92055	1	0.0936	0.4098	0.4625	0.2234	0.5217	0	0.4467	0.261975	low
TCGA-NJ-A4YG	6.19452	0	0.1929	0.1295	0.8446	0.3599	0.1522	0.0192	0.8287	0.671007	low
TCGA-NJ-A4YI	0.0109589	0	0.2019	0.1438	1	0.2249	0.1769	0.0748	0.926	0.756889	low
TCGA-NJ-A4YP	0.136986	1	0.1777	0.1381	0.6082	0.3843	0.2284	0.1007	0.8419	1.38753	high
TCGA-NJ-A4YQ	3.92329	1	0.1604	0.2066	0.3826	0.3283	0.2807	0.0287	0.9447	1.28262	high
TCGA-NJ-A55A	0.0410959	1	0.1792	0.1914	1	0.1549	0.1054	0.1532	0.8935	0.629116	low
TCGA-NJ-A55O	0.0356164	0	0.2128	0.1987	0.9522	0.3392	0.1917	0.1049	0.9533	1.19929	high
TCGA-NJ-A55R	1.65205	1	0.3118	0.2375	0.8232	0.1847	0.299	0.0826	0.9275	1.57578	high
TCGA-NJ-A7XG	1.69041	1	0.1492	0	0.9342	0.3911	0.3303	0.1372	0.8431	1.65008	high
TCGA-O1-A52J	4.92603	0	0.1614	0.4864	0.7602	0.1816	0.343	0.0964	0.8331	0.545909	low
TCGA-S2-AA1A	1.40548	0	0.2546	0.17411	1	0.1886	0.1977	0.096	0.8969	0.922816	low

## Sheet: ES-risk
id	futime	fustat	SEC14L2|61745|ES	MORF4L2|89774|ES	CHEK2|61538|ES	IMMP1L|14819|ES	EMCN|70092|ES	TMEM51|739|ES	MRPL33|53046|ES	ATP2A3|38511|ES	MRPL55|10169|ES	NLRC4|53174|ES	FAM57A|38255|ES	ALS2CR11|56844|ES	ABI2|57055|ES	RAB11FIP1|83366|ES	ARHGAP30|8541|ES	CEP112|43099|ES	RPH3AL|38214|ES	riskScore	risk
TCGA-05-4244	0.00273973	1	0.9732	0.8073	1	0.3396	1	0.6248	0.8451	0.21627	0.9812	1	0.9848	1	0.9648	0.4575	0.9539	0.9548	0.9125	1.69426	high
TCGA-05-4249	4.1726	0	1	0.9328	1	0.2334	1	0.585	0.6436	0.2029	1	1	0.9838	1	0.9656	0.4716	0.9899	0.9556	0.8349	1.072	high
TCGA-05-4250	0.331507	1	1	0.7479	1	0.548	1	0.7198	0.8564	0.3427	1	1	0.9777	1	0.9738	0.4255	1	0.9601	0.9406	0.64659	low
TCGA-05-4382	1.66301	1	1	0.814	1	0.2062	0.9419	0.7675	0.7399	0.087	0.8733	1	0.9958	1	0.9337	0.4184	0.977	1	0.8431	3.87802	high
TCGA-05-4384	1.16712	1	1	0.8486	1	0.1124	0.9868	1	0.8271	0.1889	1	1	1	0.98669	0.9702	0.4378	0.9636	0.925	0.9763	1.06041	high
TCGA-05-4389	3.75068	1	1	0.774	1	0.174	1	0.6005	0.7934	0.1802	1	1	0.977	1	0.9717	0.4087	1	1	0.9503	0.368851	low
TCGA-05-4390	3.08493	0	1	0.8892	1	0.0921	1	0.4177	0.6741	0.1313	1	1	1	1	1	0.3812	1	1	0.9442	0.176511	low
TCGA-05-4395	0.00273973	1	1	0.9042	1	0.7791	0.9302	0.7583	0.8982	0.0813	0.9186	1	0.9947	1	0.9498	0.4354	0.9662	0.6574	0.8707	26.5472	high
TCGA-05-4396	0.830137	1	1	0.9453	1	0.2076	1	0.746244	0.8005	0.1191	1	1	0.9297	1	0.946	0.4485	1	1	0.784	6.00807	high
TCGA-05-4397	2.00274	0	1	0.5581	0.9828	0.2204	1	0.6607	0.7488	0.0216	0.9636	1	0.9816	0.97892	0.9194	0.4351	1	0.9453	0.7788	1.48289	high
TCGA-05-4398	3.92055	0	0.9933	0.9451	1	0.3641	1	0.5618	0.7673	0.0547	0.9656	1	1	1	0.9182	0.289	0.9789	0.9709	0.8647	1.52019	high
TCGA-05-4402	0.668493	1	1	0.8782	1	0.1718	0.9474	0.737	0.8166	0.0435	0.9297	1	1	1	0.9525	0.5068	0.9841	0.9283	0.912	3.43247	high
TCGA-05-4403	1.58356	0	1	0.9035	1	0.3666	1	0.5407	0.7378	0.159	1	1	0.992	0.97674	0.9098	0.4223	0.9845	1	0.9075	0.984933	high
TCGA-05-4405	1.67123	1	1	0.9397	1	0.2319	1	1	0.6428	0	1	1	1	1	0.9115	0.3765	0.9608	1	0.8856	2.36385	high
TCGA-05-4410	0.00273973	1	1	0.945	1	0.25093	1	0.5605	0.7979	0.1973	0.7745	1	0.9768	0.6011	0.8936	0.4011	0.9566	0.9591	0.8544	14.8239	high
TCGA-05-4415	0.249315	0	1	0.8199	1	0.6516	1	0.8627	0.7738	0.1213	1	1	1	1	0.9139	0.5234	1	0.894	1	2.00577	high
TCGA-05-4417	1.24658	0	0.9587	0.859	1	0.1352	0.9838	0.6456	0.7768	0.0985	1	1	0.98	1	0.9602	0.36	1	0.7825	1	1.50073	high
TCGA-05-4418	0.750685	0	1	0.8985	1	0.2025	1	0.6376	0.838	0.1605	1	1	0.9842	0.97952	0.9651	0.439	1	1	0.849	1.12359	high
TCGA-05-4420	2.49863	0	0.9708	0.6203	1	0.3002	1	0.6885	0.7906	0.0895	1	1	1	1	0.9549	0.3897	1	1	0.9453	0.416296	low
TCGA-05-4422	1	0	1	0.8463	1	0.234	0.9555	0.5811	0.7893	0.256	0.9694	1	0.9711	1	0.9234	0.3356	1	0.925	0.9082	1.1832	high
TCGA-05-4424	2.50137	0	1	0.9469	1	0.2608	1	0.6966	0.8242	0.2935	1	1	0.9895	1	0.9626	0.4686	1	1	0.9635	0.706992	low
TCGA-05-4425	1.83288	1	1	0.8754	1	0.2443	1	0.5573	0.7521	0.14192	1	0.8843	1	1	0.9598	0.5404	1	1	0.7815	1.59793	high
TCGA-05-4426	2.16712	0	1	0.6715	1	0.2064	0.9854	0.7665	0.7284	0.1517	0.976	1	0.9882	0.99662	0.9391	0.3683	0.9854	0.8928	0.9384	0.598489	low
TCGA-05-4427	2.16712	0	1	0.8881	1	0.2552	1	0.6403	0.7857	0.15795	0.8617	1	0.9631	1	0.9179	0.494	1	0.8962	0.9423	4.53018	high
TCGA-05-4430	2.08493	0	1	0.9083	1	0.2339	0.9696	0.8359	0.6728	0.2374	1	1	1	1	0.9598	0.4105	0.9722	0.8605	0.9589	1.04303	high
TCGA-05-4432	2.08493	0	1	0.898	1	0.1992	1	0.6186	0.7564	0.2243	0.9465	1	0.9828	1	1	0.4495	1	0.9406	0.9003	0.897201	low
TCGA-05-4433	2	0	1	0.8997	1	0.4319	1	0.5774	0.7698	0.3675	1	1	0.9532	0.995162	1	0.4637	1	1	0.8296	1.26391	high
TCGA-05-4434	1.25205	1	1	0.8332	1	0.206	1	0.654	0.7461	0.1798	0.9367	1	0.987	1	0.9511	0.502	0.9849	0.9145	0.8673	1.70076	high
TCGA-05-5420	1.25205	0	1	0.84	1	0.3437	1	0.7612	0.7605	0.15877	0.8802	1	1	0.994633	0.9646	0.2699	1	0.961033	1	0.665925	low
TCGA-05-5423	0.413699	0	1	0.7804	1	0.0899	0.951	0.5223	0.6918	0.0656	1	1	1	1	1	0.3057	1	1	0.9351	0.214387	low
TCGA-05-5425	2.41644	0	1	0.7008	1	0	1	0.718	0.777	0.1454	1	1	0.9698	0.99815	0.9234	0.3081	0.9679	0.8605	0.8454	0.848009	low
TCGA-05-5428	1.83562	0	1	0.906	1	0.1661	1	0.4505	0.7545	0.13623	1	1	1	0.93754	0.9168	0.304	1	1	1	0.263927	low
TCGA-05-5429	0.753425	0	0.9925	0.7526	1	0.5428	1	0.7546	0.7959	0.5343	1	1	0.9876	0.983533	0.933	0.4007	1	0.956386	1	0.36639	low
TCGA-05-5715	0.169863	1	1	0.8982	1	0.5065	1	0.6987	0.5553	0.1793	1	1	0.9903	1	0.9415	0.3205	1	1	0.8526	0.783914	low
TCGA-35-3615	0.0383562	1	0.8716	0.887	1	0.3234	1	1	0.6723	0.1679	0.9813	1	1	1	0.9492	0.444	0.9318	0.9383	0.9481	14.0081	high
TCGA-35-4122	0.616438	1	1	0.7824	0.8433	0.5468	1	0.6007	0.7834	0.11704	0.823	1	1	0.985067	0.9778	0.4182	1	0.95989	0.8653	29.8184	high
TCGA-35-4123	0.49863	0	0.9927	0.8188	1	0.4943	1	0.733	0.7739	0.2391	0.9583	1	1	0.97795	0.9872	0.3954	1	0.8636	0.9718	0.819588	low
TCGA-35-5375	0.723288	0	1	0.9127	1	0.188	1	0.673367	0.6902	0.12784	0.9437	1	0.9619	0.9571	0.9558	0.2515	1	0.949313	0.931511	1.03222	high
TCGA-38-4625	8.14521	0	0.9976	0.5782	1	0.2671	1	0.8065	0.637	0.13085	0.9435	1	0.9747	0.98572	0.9729	0.2754	1	1	0.8988	0.345476	low
TCGA-38-4626	10.0658	0	1	0.9063	1	0.1502	0.9894	0.6999	0.6823	0.256	0.9788	1	0.9555	1	0.9393	0.4268	0.9954	0.935	0.9547	1.24267	high
TCGA-38-4627	3.14247	0	1	0.7949	1	0.402	1	0.5577	0.7159	0.1408	0.8679	1	0.9886	1	0.9462	0.3191	1	0.8585	0.8756	1.49611	high
TCGA-38-4628	4.08767	1	1	0.9099	1	0.1995	0.9579	0.7087	0.7386	0.2039	0.9684	1	0.996	1	0.9383	0.3208	1	1	0.936	0.772465	low
TCGA-38-4629	2.36712	0	1	0.8363	1	0.2945	1	0.6402	0.77	0.1263	0.9055	1	0.983	0.99731	0.9845	0.2674	0.9721	1	0.9069	0.875559	low
TCGA-38-4630	2.93973	1	1	0.6606	1	0.2959	1	0.8067	0.6053	0.1643	0.964	1	0.9902	1	0.9634	0.3928	1	0.8891	0.95	0.425243	low
TCGA-38-4631	0.969863	0	1	0.8992	1	0.178	1	1	0.7944	0.2163	1	1	1	1	0.9326	0.2593	1	1	0.8702	0.815318	low
TCGA-38-4632	3.71781	1	1	0.8207	1	0.24639	1	0.821	0.8041	0.1386	0.8794	1	1	0.994557	0.9098	0.1989	0.9445	0.812	1	1.49211	high
TCGA-38-6178	1.2274	1	1	0.8461	1	0.29389	1	0.7865	0.5975	0.2193	1	1	0.9801	1	0.9563	0.4133	1	1	0.8829	0.720515	low
TCGA-38-7271	2.19178	0	1	0.9057	1	0.3348	0.9762	0.8123	0.6465	0.072	1	1	0.9785	0.99567	0.9328	0.4589	0.9872	1	1	1.55053	high
TCGA-38-A44F	0.364384	0	1	0.822488	1	0.4585	1	0.653783	0.6336	0.1202	1	1	1	1	0.8673	0.367	0.9714	1	0.8221	1.33955	high
TCGA-44-2655	3.6274	1	1	0.9204	1	0.3471	0.9776	0.7994	0.7846	0.1095	1	1	1	1	1	0.4437	1	0.9536	0.9499	1.10171	high
TCGA-44-2656	3.91507	1	1	0.9294	1	0.247175	0.8926	1	0.6762	0.39772	1	1	1	1	0.7495	0.452	1	0.9782	0.94975	4.71534	high
TCGA-44-2657	3.70137	0	1	0.7386	1	0.2605	1	0.5223	0.6378	0	1	1	0.944	0.9961	0.8666	0.4157	1	0.8681	0.8578	2.32394	high
TCGA-44-2659	3.74521	1	1	0.939	1	0.3529	0.9867	0.8339	0.6533	0.1479	1	1	0.9841	1	0.9573	0.3661	1	1	0.9486	1.00981	high
TCGA-44-2661	3.17534	0	1	0.9175	1	0.2857	1	0.7321	0.6071	0.1773	1	1	0.9865	1	0.9637	0.362	1	0.9245	0.8698	0.858193	low
TCGA-44-2662	3.50685	0	1	0.8454	1	0.246557	1	0.62354	0.8161	0.43072	0.939075	1	1	1	1	0.4272	1	1	1	0.237963	low
TCGA-44-2665	3.56438	0	1	0.7704	1	0.2058	1	0.579357	0.4967	0.37206	1	1	0.9782	1	1	0.2281	1	0.9097	0.9358	0.0958268	low
TCGA-44-2666	0.265753	0	1	0.865125	1	0.272512	1	0.6869	0.6988	0.43805	1	1	1	1	1	0.5057	1	1	1	0.209589	low
TCGA-44-2668	2.08493	0	1	0.8685	1	0.28731	1	1	0.6588	1	1	1	0.9398	1	1	0.5375	1	0.8638	1	0.444411	low
TCGA-44-3396	3.09589	0	1	0.8245	1	0.3668	1	0.6794	0.563	0.1696	1	0.9662	0.9708	1	0.9632	0.3582	0.9727	0.9705	0.9508	0.629637	low
TCGA-44-3398	3.1863	0	1	0.8391	1	0.212	0.9917	0.907	0.6683	0.0305	1	1	0.9819	1	0.9848	0.3981	0.9614	1	0.8605	1.56208	high
TCGA-44-3917	3.2411	0	1	0.78728	1	0.267422	1	0.49414	0.786	0.6324	1	1	1	1	0.985	0.6034	1	1	0.9326	0.167175	low
TCGA-44-3919	2.81096	1	1	0.8985	1	0.1753	1	0.5017	0.7567	0.187	1	1	0.9848	1	0.9607	0.5029	0.9808	0.871	0.9077	0.996266	high
TCGA-44-4112	2.2137	0	1	0.7398	1	0.244289	1	0.6159	0.7219	0.456556	0.994156	1	1	1	1	0.4507	1	1	1	0.101712	low
TCGA-44-5643	2.77534	0	1	0.8389	1	0.26811	1	0.5252	0.7097	0.177	0.8526	1	0.9938	0.996311	0.9639	0.4195	1	0.965922	1	0.704444	low
TCGA-44-5644	2.36438	0	1	0.8475	1	0.1156	1	0.6029	0.7068	0.164	1	1	1	1	0.965	0.4002	1	1	0.9793	0.239249	low
TCGA-44-6145	1.63014	0	1	0.9241	1	0.4531	1	0.6732	0.8286	0.1849	1	1	1	0.99088	0.9319	0.4385	1	1	0.9204	1.14394	high
TCGA-44-6146	1.99452	0	1	0.8347	1	0.25535	0.9749	1	0.7575	0.7468	0.995033	1	1	1	0.9512	0.4304	1	0.881	0.9263	0.44071	low
TCGA-44-6147	2.31507	0	1	0.775	1	0.1836	1	0.543267	0.444	0.354611	1	1	1	1	1	0.3941	1	0.9406	0.91775	0.096954	low
TCGA-44-6148	1.92877	0	1	0.8203	1	0.227	0.9657	0.6497	0.696	0.0877	0.9346	1	0.9916	1	0.9554	0.4941	0.9762	0.9541	0.9331	1.59177	high
TCGA-44-6774	1.80274	0	1	0.9049	1	0.26624	1	0.3755	0.7596	0.2965	1	1	0.9784	0.99671	0.9711	0.4528	1	0.8254	1	0.442908	low
TCGA-44-6775	1.93151	1	1	0.788	1	0.2031	1	0.7947	0.7199	0.2193	1	1	1	1	1	0.3478	0.9915	0.9399	1	0.223021	low
TCGA-44-6776	7.16712	1	1	0.846357	1	0.24383	0.9431	0.7082	0.5827	0.4077	1	1	1	1	1	0.3963	1	0.8962	0.9742	0.282273	low
TCGA-44-6777	2.70411	1	1	0.9018	1	0.23497	0.9507	0.7622	0.7868	0.1327	1	1	0.979	0.99706	0.9424	0.4086	1	0.9493	0.8875	2.26749	high
TCGA-44-6778	5.10685	1	1	0.7371	1	0.2157	1	0.4989	0.6384	0.1826	1	1	0.9631	1	0.9456	0.462	1	1	0.8269	0.638418	low
TCGA-44-6779	1.36986	1	1	0.828317	1	0.3273	0.9122	0.6671	0.8118	0	1	1	1	0.995775	0.9544	0.5018	0.9758	1	0.8792	2.98204	high
TCGA-44-7659	1.89315	1	1	0.8987	1	0.1077	1	1	0.6956	0.1332	0.9535	1	0.9674	0.6451	0.9136	0.4179	1	0.8947	0.8682	6.57756	high
TCGA-44-7660	1.62192	0	1	0.8633	1	0.3065	1	0.6851	0.8189	0.1973	1	1	0.9719	1	0.9049	0.4665	1	0.95995	1	1.15727	high
TCGA-44-7661	1.52603	1	1	0.9169	1	0.4642	1	0.7513	0.8288	0.0687	0.9674	1	0.9908	1	0.9397	0.464	0.9906	0.9399	0.9677	2.43314	high
TCGA-44-7662	0.59726	1	1	0.8942	1	0.3859	1	0.6741	0.711	0.2193	1	1	0.9707	0.99794	0.9202	0.4543	1	1	0.8181	2.01608	high
TCGA-44-7667	3.00548	1	1	0.8932	1	0.1118	1	0.5974	0.7654	0.0624	0.9269	1	1	1	0.93	0.3509	0.9328	0.7422	0.9449	1.98689	high
TCGA-44-7669	1.5726	0	1	0.6905	1	0.1314	0.9761	0.6207	0.7561	0.0534	0.9475	1	1	1	0.9301	0.4817	0.9872	0.908	0.9346	0.85951	low
TCGA-44-7670	2.41644	1	1	0.8676	0.9759	0.5213	1	0.6791	0.8297	0.3296	1	1	0.984	1	0.9571	0.446	1	0.9459	0.8286	2.22035	high
TCGA-44-7671	2.43562	1	1	0.8953	1	0.4026	1	0.8429	0.6888	0.1408	0.9395	1	0.9601	1	0.942	0.3433	1	1	0.9867	1.70008	high
TCGA-44-7672	1.96986	0	1	0.8893	1	0.1401	1	0.5641	0.7338	0.1653	0.9287	1	1	1	0.9023	0.3594	1	0.9427	0.9071	0.82799	low
TCGA-44-8117	1.05479	1	1	0.8935	0.9809	0.1975	1	0.5605	0.695	0.1941	1	1	0.985	0.8017	0.9345	0.4823	1	0.9682	0.9624	1.08364	high
TCGA-44-8119	0.780822	0	1	0.7232	1	0.1644	1	0.5448	0.7856	0.1194	0.9459	1	1	1	0.9018	0.3821	0.9673	0.9623	0.9089	0.633383	low
TCGA-44-8120	0.712329	1	0.971	0.879	1	0.142	0.9637	0.5756	0.6201	0.1048	0.9695	1	0.9457	1	0.8999	0.4467	0.9752	0.9471	0.964	3.70116	high
TCGA-44-A479	1.33151	0	1	0.8933	1	0.1722	1	0.9013	0.5543	0.2319	1	1	1	1	0.9692	0.3772	0.9526	0.6997	1	0.798049	low
TCGA-44-A47A	1.27671	0	1	0.9343	1	0.4536	1	0.668175	0.8589	0.2077	1	1	1	1	0.9294	0.3811	1	1	0.953	0.859987	low
TCGA-44-A47B	0.786301	0	1	0.868	1	0.448	1	0.8361	0.762	0.2823	1	1	0.9886	1	0.9439	0.4486	0.919	0.925	1	1.47601	high
TCGA-44-A47G	0.961644	0	1	0.8962	1	0.3788	1	0.6551	0.7521	0.2694	1	1	0.9876	1	1	0.4162	1	1	0.9486	0.46648	low
TCGA-44-A4SS	1.13699	0	1	0.9529	1	0.27572	1	0.471	0.7874	0.1973	1	1	0.9731	1	0.9324	0.403	1	1	0.9398	0.795057	low
TCGA-44-A4SU	1.12055	0	1	0.7921	1	0.1283	1	0.6606	0.7472	0.1835	1	1	1	0.8511	0.8607	0.4216	1	1	0.9747	0.539824	low
TCGA-49-4486	6.35068	0	1	0.8374	1	0.089	1	0.668033	0.7832	0.3645	0.9667	1	1	0.9814	0.9497	0.3165	1	1	0.9711	0.203194	low
TCGA-49-4487	2.34247	1	1	0.9309	1	0.504	1	0.696343	0.6934	0.405	0.8812	1	0.9363	0.978175	0.9446	0.4618	1	0.7422	0.898	8.11585	high
TCGA-49-4488	2.38082	0	1	0.7635	1	0.24858	1	0.8311	0.6059	0.11901	1	1	0.981	1	0.8986	0.3724	1	1	0.8889	0.806801	low
TCGA-49-4490	1.05479	1	1	0.822933	1	0.2652	1	0.6117	0.7458	0.174	1	0	0.9268	0.99415	0.9506	0.3818	1	1	0.8009	25.9414	high
TCGA-49-4494	2.96164	1	1	0.7768	1	0.4723	1	0.7651	0.7744	0.15388	0.9658	1	0.9774	1	0.9494	0.2615	1	1	0.9577	0.662279	low
TCGA-49-4501	3.89315	1	1	0.7976	1	0.2133	1	0.5751	0.4857	0.133	0.9109	1	0.9912	1	0.9772	0.3624	0.9796	1	0.9597	0.333761	low
TCGA-49-4505	1.1726	0	1	0.7913	1	0.153	0.9784	0.5495	0.7162	0.0983	0.9522	1	0.9911	1	0.8667	0.3598	1	0.9262	0.985	0.713903	low
TCGA-49-4506	2.73699	1	1	0.9082	1	0.4215	1	0.7321	0.6809	0.0121	0.9841	1	0.9871	0.986456	0.9172	0.2786	1	0.961633	0.9883	0.984498	high
TCGA-49-4507	0.734247	1	1	0.8525	1	0.5522	1	0.7868	0.7509	0.1957	0.8344	1	0.9828	0.990433	0.954	0.4931	1	0.929025	0.9068	5.21718	high
TCGA-49-4510	2.45479	0	1	0.7917	1	0.211	0.9944	0.6429	0.5764	0.3112	0.9791	1	0.9837	1	0.9286	0.3824	1	0.8424	0.913	0.497198	low
TCGA-49-4512	2.47945	0	1	0.9022	1	0.5241	1	0.2146	0.6295	0.21829	1	1	1	1	1	0.3111	1	1	1	0.113487	low
TCGA-49-4514	4.65753	0	1	0.5077	1	0.0963	0.9065	1	0.6488	0.1622	1	1	1	1	1	0.3724	1	0.9597	0.8375	0.452151	low
TCGA-49-6742	1.33699	1	1	0.9341	1	0.658	1	1	0.8014	0.0979	0.8835	1	1	1	0.9696	0.5213	1	0.819	0.9445	9.55976	high
TCGA-49-6743	4.4411	0	1	0.9421	1	0.2043	1	0.5116	0.6813	0.3561	1	1	1	1	0.9574	0.4486	1	1	0.9125	0.321676	low
TCGA-49-6744	4.61096	0	1	0.6163	1	0.2526	1	0.4747	0.5768	0.1278	1	1	1	0.6345	0.9294	0.4843	1	0.9615	0.9276	0.327204	low
TCGA-49-6745	1.43014	0	1	0.8792	1	0.2487	1	0.6134	0.8295	0.0441	1	1	0.9723	0.98525	0.9612	0.4649	1	1	0.9437	1.20893	high
TCGA-49-6761	0.969863	0	1	0.9176	1	0.6535	1	0.660471	0.827	0.18956	1	1	1	0.9565	0.9475	0.3831	0.9323	1	0.9752	1.38773	high
TCGA-49-6767	1.85479	0	1	0.8798	1	0.2933	1	0.6722	0.895	0.13483	1	1	1	1	0.9473	0.4086	1	1	1	0.579176	low
TCGA-49-AAQV	1.85479	1	1	0.8672	1	0.2787	1	0.7224	0.5342	0.0665	0.9873	1	0.9244	0.3924	0.9612	0.2646	0.9742	1	0.9503	2.96659	high
TCGA-49-AAR0	13.0548	1	1	0.7081	1	0.1084	1	0.6721	0.6251	0.2063	0.9135	1	1	1	0.9153	0.4115	1	1	0.9577	0.335146	low
TCGA-49-AAR2	6.09315	1	1	0.789975	1	0.4358	1	0.7093	0.6987	0.256	0.979	1	1	0.4762	0.8954	0.4033	1	0.983729	0.8861	1.62584	high
TCGA-49-AAR3	5.1863	0	1	0.8175	1	0.1465	1	0.6613	0.6945	0.1722	1	1	1	0.965586	0.9389	0.2652	1	0.852	0.9363	0.332723	low
TCGA-49-AAR4	2.40822	1	1	0.643	1	0.3474	1	0.8083	0.6988	0.2445	0.9697	1	1	1	0.8945	0.3842	1	0.8254	1	0.461369	low
TCGA-49-AAR9	0.712329	0	1	0.8135	1	0.1472	1	0.6564	0.8571	0.16691	1	1	0.9794	1	0.9577	0.4299	0.99973	0.8962	0.9135	0.854774	low
TCGA-49-AARE	3.36712	0	1	0.8699	1	0.3139	1	0.6048	0.7571	0.2659	0.9327	1	1	1	0.9606	0.3341	1	1	0.9164	0.491095	low
TCGA-49-AARN	3.10959	1	1	0.7481	1	0	1	0.508	0.6504	0.0953	1	1	1	1	0.9061	0.2982	1	0.6728	0.8029	0.612273	low
TCGA-49-AARO	10.2986	1	1	0.8787	1	0.25948	1	0.7815	0.8308	0.3669	1	1	1	1	0.9305	0.3996	0.9109	0.8315	0.9119	1.4729	high
TCGA-49-AARQ	18.4438	0	1	0.8717	1	0.124	1	0.7664	0.5129	0.4695	0.9725	1	1	1	0.9152	0.4144	1	0.9742	1	0.208548	low
TCGA-49-AARR	13.6767	0	1	0.7093	1	0.23959	0.988	0.4621	0.6638	0.2514	0.9594	1	0.9852	1	0.9241	0.402	0.9581	0.9634	1	0.310288	low
TCGA-4B-A93V	0.821918	0	1	0.958	1	0.1277	1	0.722944	0.7279	0.2468	1	1	0.9664	1	0.9077	0.3443	1	0.9731	0.9637	0.872725	low
TCGA-50-5044	1.70959	0	0.9763	0.9282	1	0.5969	1	0.563	0.6415	0.16019	0.9127	1	1	0.9785	0.9428	0.3339	1	1	1	1.09019	high
TCGA-50-5045	5.95616	1	1	0.9021	1	0.1346	0.9888	0.6068	0.6767	0.1344	1	1	1	1	0.9413	0.3183	0.9665	1	0.8122	0.735133	low
TCGA-50-5049	8.47671	0	1	0.8487	1	0.2712	1	0.7192	0.6313	0.159	1	1	1	0.99668	0.9798	0.3554	1	1	1	0.242677	low
TCGA-50-5051	1.30959	0	1	0.5504	1	0.1576	1	0.6355	0.7564	0.2614	1	1	1	1	0.9648	0.4329	1	1	0.9454	0.110733	low
TCGA-50-5055	5.0137	0	1	0.816738	1	0.24078	1	0.8326	0.638	0.1285	0.8962	1	1	0.992656	0.9472	0.3263	0.9763	1	1	0.659971	low
TCGA-50-5066	3.95068	0	0.9839	0.9384	1	0.4592	1	0.5394	0.7767	0.14463	1	1	0.9864	0.995543	0.9655	0.344	1	1	0.8261	1.42698	high
TCGA-50-5068	4.10685	1	1	0.8323	1	0.2648	1	0.6567	0.6055	0.1589	0.8375	1	1	0.99476	0.9545	0.2565	1	1	1	0.446184	low
TCGA-50-5072	0.684932	1	1	0.8603	1	0.3601	1	0.5931	0.7975	0.151	0.9294	1	0.9893	1	0.9816	0.4862	1	0.8315	0.8564	2.27132	high
TCGA-50-5930	0.772603	1	1	0.8174	1	0.462	1	0.72394	0.8175	0.1344	1	1	0.9636	0.99386	0.9467	0.3476	1	0.948522	0.8009	2.34283	high
TCGA-50-5931	1.18904	1	1	0.8601	1	0.248	1	0.6257	0.7691	0.18076	0.9444	1	0.9852	1	0.9482	0.4711	1	0.967757	0.8829	1.32661	high
TCGA-50-5932	3.38356	0	1	0.5996	1	0.3151	1	0.4889	0.6948	0.4021	1	1	0.989	1	0.9877	0.3763	1	1	0.8514	0.111435	low
TCGA-50-5933	6.55616	0	1	0.9373	1	0.5925	1	0.5931	0.7699	0.11741	1	1	1	1	0.9805	0.4096	0.9815	1	0.9171	1.04026	high
TCGA-50-5935	1.78904	0	1	0.7036	1	0.1161	1	0.7046	0.7282	0.1858	1	1	1	0.7416	0.926	0.388	1	1	0.8888	0.441209	low
TCGA-50-5936	0.70411	0	1	0.8162	1	0.28446	1	0.724	0.7532	0.4509	1	1	1	1	1	0.4462	0.961	0.819	0.9143	0.486459	low
TCGA-50-5939	1.26027	0	1	0.8832	1	0.3918	1	0.6276	0.8067	0.17	1	1	1	1	0.9381	0.4449	0.9748	1	0.8985	1.0474	high
TCGA-50-5941	4.03836	0	1	0.8571	1	0.24898	1	0.7819	0.6348	0.0394	1	1	1	1	0.9462	0.5364	0.9865	1	0.7495	2.30822	high
TCGA-50-5942	5.06027	1	1	0.8701	1	0.1424	1	0.711	0.7514	0.1182	1	1	0.9768	1	0.943	0.468	1	0.8988	0.9395	1.18985	high
TCGA-50-5944	4.79452	1	1	0.7792	1	0.4047	1	0.7051	0.6885	0.1408	1	1	1	1	0.9387	0.5886	0.9648	0.9476	0.9358	1.19378	high
TCGA-50-5946	4.43014	0	1	0.7786	1	0.2836	1	0.7523	0.5791	0.2096	0.964	1	0.9778	1	0.9676	0.4438	1	1	0.8985	0.65729	low
TCGA-50-6590	3.52877	1	1	0.8749	1	0.27337	1	0.8361	0.8158	0	0.8756	1	1	0.988067	0.8979	0.3711	1	1	0.9348	2.91272	high
TCGA-50-6591	0.326027	0	0.9467	0.7014	1	0.2732	1	0.705222	0.6383	0.16096	0.9585	1	1	1	0.9172	0.3805	1	1	0.92701	0.870054	low
TCGA-50-6592	2.12877	1	1	0.8829	1	0.6523	1	0.7566	0.8702	0.1718	0.9707	1	0.9913	0.301	0.9709	0.5358	0.983	0.8605	0.9506	9.11851	high
TCGA-50-6593	0.920548	0	1	0.8995	1	0.26027	1	0.7023	0.6479	0.2599	1	1	0.9508	1	0.9101	0.3856	1	0.9584	0.9368	1.18801	high
TCGA-50-6594	1.0137	1	1	0.8125	1	0.5654	1	0.7847	0.7391	0.15451	1	1	1	1	0.9608	0.5271	1	0.9487	0.9183	1.29878	high
TCGA-50-6595	0.517808	1	1	0.9252	1	0.2711	1	0.6862	0.8398	0.1185	1	1	1	0.981575	0.9507	0.3272	1	0.7116	1	1.0022	high
TCGA-50-6597	3.47397	0	1	0.6063	1	0.253733	1	0.554638	0.4777	0.4773	1	1	0.9572	0.3344	1	0.2428	1	0.973333	1	0.107613	low
TCGA-50-6673	0.060274	1	1	0.8526	1	0.222	1	0.9085	0.5594	0.1973	1	1	0.9589	0.99622	0.9247	0.4173	1	0.7551	0.8408	3.03463	high
TCGA-50-7109	0.843836	0	0.9765	0.83885	1	0.3781	1	0.671422	0.6632	0.1674	1	1	0.9609	1	0.9355	0.5034	0.9539	1	0.9715	2.09885	high
TCGA-50-8457	3.08219	0	1	0.7544	1	0.1733	1	0.3423	0.6808	0.1715	1	1	0.9884	1	0.973	0.4111	1	0.9527	0.9471	0.171948	low
TCGA-50-8459	3.06575	0	1	0.837	1	0.2679	1	0.4906	0.6032	0.433	1	1	0.9818	0.99021	0.9676	0.3448	0.9728	0.9114	0.7012	0.605962	low
TCGA-50-8460	2.27123	0	1	0.6172	1	0.24242	0.9831	0.6567	0.6147	0.2906	1	1	1	1	0.9548	0.3518	0.9727	1	0.8626	0.191915	low
TCGA-53-7624	2.85753	0	1	0.961	1	0.2517	1	0.6195	0.8578	0.13871	1	1	1	1	0.9258	0.3588	1	0.819	1	0.911326	low
TCGA-53-7626	2.54521	0	1	0.9259	1	0.2314	1	0.794	0.6726	0.1961	1	1	1	1	0.9142	0.4587	0.9942	0.9591	0.8786	1.25638	high
TCGA-53-7813	1.16164	0	1	0.642	1	0.3505	1	0.572357	0.7295	0.24876	1	1	1	1	1	0.2403	1	1	0.885944	0.102958	low
TCGA-53-A4EZ	2.93425	0	1	0.8407	1	0.23561	1	0.595	0.7119	0.3296	1	1	0.9848	1	0.9453	0.265	1	0.9383	1	0.194039	low
TCGA-55-1592	1.92055	0	1	0.9426	1	0.105	1	0.5339	0.535	0.2631	1	1	0.9927	1	0.9789	0.4028	0.9876	1	0.8711	0.316541	low
TCGA-55-1594	3.2274	0	1	0.7405	1	0.1628	1	0.7537	0.7617	0.1297	1	1	0.9799	1	0.9781	0.487	1	1	0.9234	0.591921	low
TCGA-55-1595	4.05205	0	0.9861	0.571	1	0.24779	1	0.4385	0.5582	0.1654	1	1	1	1	0.9684	0.5155	0.9769	0.9705	0.898	0.196641	low
TCGA-55-1596	5.65753	0	1	0.865	0.9571	0.27431	1	0.8983	0.7837	0.32	1	1	1	1	0.9594	0.46	1	1	0.9577	1.19377	high
TCGA-55-5899	2.54795	0	1	0.8685	1	0.2388	1	0.7663	0.6483	0.15	1	1	0.9777	1	0.957	0.3732	0.9554	0.7422	0.9241	1.64921	high
TCGA-55-6543	1.19178	1	1	0.6408	1	0.251	0.9526	0.6862	0.7586	0.0757	1	1	0.9867	1	0.9315	0.442	1	0.9333	0.9188	0.828508	low
TCGA-55-6642	6.70959	0	1	0.8134	1	0.24547	0.9193	0.7894	0.6193	0.1013	1	1	0.9703	1	0.9198	0.3642	0.9559	0.8916	0.9533	2.41146	high
TCGA-55-6712	0.468493	1	1	0.9431	1	0.27196	1	0.6497	0.7286	0.3296	0.9161	1	1	0.996456	0.9611	0.3732	1	1	0.9673	0.537677	low
TCGA-55-6968	3.54247	0	1	0.8547	1	0.3352	1	0.7051	0.7144	0.1334	0.9485	1	1	1	0.9263	0.4506	1	1	0.92957	1.04563	high
TCGA-55-6969	3.39452	1	1	0.8352	1	0.1889	1	0.7423	0.7361	0.0861	0.9125	1	0.9833	1	0.9508	0.4384	1	1	0.8847	1.6551	high
TCGA-55-6970	1.27123	0	1	0.878	1	0.1193	1	0.8208	0.7027	0.2906	0.9559	1	0.9864	1	0.9405	0.3351	0.9607	0.9545	0.973	0.6697	low
TCGA-55-6971	3.83562	0	1	0.9129	1	0.3759	1	0.7579	0.7727	0.1005	1	1	0.9825	0.97498	0.8946	0.4144	0.9821	0.8474	0.9594	2.67168	high
TCGA-55-6972	4.47123	0	1	0.5401	1	0.3173	1	0.64965	0.696	0.18126	1	1	1	1	1	0.4111	1	1	0.84	0.178743	low
TCGA-55-6975	0.323288	1	1	0.8972	1	0.5582	0.9675	0.8601	0.7337	0.1793	0.8744	1	0.9461	1	0.9792	0.3418	1	0.7669	0.857	13.1776	high
TCGA-55-6978	0.482192	0	1	0.9269	1	0.5077	1	0.7786	0.7445	0.2694	1	1	0.9852	1	0.9689	0.454	0.9837	0.8692	1	1.27583	high
TCGA-55-6979	0.649315	0	1	0.9051	1	0.2801	1	0.69321	0.6951	0.2702	1	1	0.9702	1	1	0.3025	1	1	0.9289	0.42124	low
TCGA-55-6980	5.77808	0	1	0.6742	1	0.2362	1	0.6501	0.6796	0.17148	1	1	1	1	0.9651	0.3431	1	1	0.8719	0.214437	low
TCGA-55-6981	3.77808	0	1	0.8291	1	0.4048	1	0.5261	0.8208	0.19689	0.8658	1	0.9798	1	0.9126	0.3526	1	1	0.9632	1.27546	high
TCGA-55-6982	2.72603	1	1	0.8556	1	0.1697	0.995337	0.7663	0.7244	0.17039	0.7789	1	1	0.996543	1	0.4071	1	0.8605	1	1.56886	high
TCGA-55-6983	7.73425	1	1	0.8328	1	0.3648	1	0.651	0.7873	0.0527	1	1	0.9876	1	0.9273	0.4382	0.9829	1	0.9842	0.930276	low
TCGA-55-6984	2.08219	0	1	0.8465	1	0.4033	1	0.663	0.7248	0.3041	1	1	0.9516	1	0.9124	0.4155	1	1	1	0.855826	low
TCGA-55-6985	3.37808	1	1	0.94	1	0.5609	1	0.6497	0.6704	0.2599	1	1	1	0.99675	0.9344	0.4128	1	0.8715	0.954	0.93865	low
TCGA-55-6986	8.93425	0	1	0.9516	1	0.4091	1	0.67931	0.7107	0.0298	1	1	1	0.994333	0.9638	0.374	1	1	0.9752	0.748055	low
TCGA-55-6987	5.85479	1	1	0.7612	1	0.1193	1	0.711	0.704	0.0333	0.9472	1	0.9863	1	0.9679	0.3674	0.9876	0.8605	0.8935	0.968546	low
TCGA-55-7227	2.60822	1	1	0.7934	1	0.4962	0.9706	0.7606	0.5741	0.174	1	1	0.9628	1	0.934	0.3935	1	0.908	0.8202	2.35998	high
TCGA-55-7281	2.38904	1	1	0.9636	1	0.0672	1	0.6212	0.7227	0	1	1	0.9622	1	0.9177	0.4297	1	1	0.9584	1.44677	high
TCGA-55-7283	1.66849	0	1	0.7691	1	0.1867	1	0.238	0.6333	0.1622	1	1	0.9832	0.3834	0.9454	0.4893	1	0.9273	0.8979	0.723293	low
TCGA-55-7284	0.665753	0	1	0.858	1	0.5541	1	0.6744	0.7404	0.2885	1	1	0.9963	1	0.9122	0.4413	0.9639	0.944	0.9435	1.10757	high
TCGA-55-7570	2.25753	0	1	0.7802	1	0.0895	1	0.7156	0.7272	0.2468	0.9593	1	0.9493	1	0.9323	0.4684	1	1	0.9569	0.937396	low
TCGA-55-7573	1.33425	0	1	0.8792	1	0.22954	1	0.8644	0.6966	0	1	1	0.9725	1	0.9786	0.4635	0.9769	1	1	1.30842	high
TCGA-55-7574	2.72603	0	1	0.9023	1	0.24318	1	0.8601	0.662	0.2145	1	1	1	1	0.9233	0.4332	0.9595	0.9114	0.8699	1.59198	high
TCGA-55-7576	1.83562	0	1	0.8355	1	0.2188	0.9733	0.6643	0.7855	0.7286	1	1	0.9878	1	0.914	0.465	1	0.9871	0.9535	0.280966	low
TCGA-55-7724	1.93151	0	1	0.744167	1	0.293778	1	1	0.6994	0.16581	1	1	1	1	0.9544	0.4139	1	1	0.943367	0.558494	low
TCGA-55-7725	1.21096	1	1	0.8818	1	0.5667	1	1	0.7507	0.21492	1	1	0.9831	1	0.911	0.435	1	1	0.5876	10.3875	high
TCGA-55-7726	1.7863	0	1	0.853611	1	0.25684	1	1	0.8312	0.18185	1	1	1	1	0.9347	0.3999	1	1	1	0.772329	low
TCGA-55-7727	0.326027	0	1	0.8946	1	0.24914	1	1	0.7049	0.1887	1	1	1	0.6828	0.898	0.4295	0.9016	1	0.9005	4.08927	high
TCGA-55-7728	1.92877	0	1	0.7531	1	0	1	0.5736	0.7279	0.3234	0.9512	1	0.989	1	0.9496	0.5342	0.9871	1	1	0.269717	low
TCGA-55-7815	2.11781	1	1	0.8902	1	0.1523	1	0.655167	0.8059	0.0151	1	1	1	1	1	0.4831	1	1	0.8578	0.928952	low
TCGA-55-7816	1.28219	0	0.9903	0.7945	1	0.3148	1	0.6567	0.6836	0.1218	1	1	0.9729	1	0.9525	0.5012	1	0.9709	0.8829	1.30818	high
TCGA-55-7903	1.55342	0	1	0.3404	1	0.25263	1	0.5942	0.5558	0.3145	0.9558	1	1	1	0.9779	0.5266	1	0.9294	0.9465	0.0703335	low
TCGA-55-7907	0.939726	0	1	0.8806	1	0.1921	1	0.7321	0.7836	0.421	1	1	1	1	0.9406	0.5431	1	0.8727	0.9591	0.638698	low
TCGA-55-7910	2.84932	1	1	0.9271	1	0.438	1	0.693067	0.6526	0.024	1	1	1	1	0.946	0.6153	1	0.819	0.8971	3.30306	high
TCGA-55-7911	1.47123	0	1	0.8995	1	0.25264	1	1	0.8522	0.4938	1	1	1	1	0.9517	0.5513	0.9818	0.9545	0.9591	1.01932	high
TCGA-55-7913	1.53699	0	1	0.8916	1	0.2476	1	0.7537	0.8459	0.1527	1	1	0.9859	1	0.9417	0.3963	1	1	0.9352	0.964669	low
TCGA-55-7914	0.512329	0	0.9802	0.7402	1	0.24935	1	0.9323	0.8101	0.146	1	1	0.9882	0.8421	0.945	0.4312	1	0.9545	0.9526	1.40952	high
TCGA-55-7994	1.65205	0	1	0.8203	1	0.25613	1	0.6198	0.9031	0.256	1	1	1	1	0.9205	0.5492	0.9761	0.9145	1	0.803213	low
TCGA-55-7995	2.43562	0	1	0.6568	1	0.1185	1	0.7152	0.789	0.1346	1	1	0.969	1	0.9077	0.3885	0.9762	1	0.8058	1.00789	high
TCGA-55-8085	2.47671	1	1	0.7462	1	0.2242	1	0.7082	0.6695	0.072	0.9808	1	0.9792	1	0.9524	0.4344	0.9441	1	0.8967	1.0317	high
TCGA-55-8087	1.26575	0	1	0.8085	1	0.2237	1	0.7204	0.6875	0.145	1	1	0.9876	1	0.913	0.4957	1	0.8984	0.9305	1.03545	high
TCGA-55-8089	1.92329	1	1	0.7722	1	0.27578	1	0.7348	0.8041	0	1	1	0.9878	1	0.9318	0.4744	0.9682	0.9226	0.8515	2.26998	high
TCGA-55-8090	1.63836	1	0.9919	0.9243	1	0.47	0.9782	0.804	0.875	0.3496	1	1	0.9736	1	0.9568	0.4188	0.9671	0.9561	0.9071	2.76082	high
TCGA-55-8091	1.64384	1	1	0.7316	1	0.3467	0.9801	0.5148	0.5645	0.2128	0.9332	1	0.9856	1	0.9251	0.3664	1	0.9218	0.8716	0.646665	low
TCGA-55-8092	0.421918	0	1	0.9381	1	0.25	1	0.8504	0.6743	0.1455	0.974	1	1	1	0.9258	0.453	0.9679	0.6997	0.8527	4.40743	high
TCGA-55-8094	1.48219	1	1	0.8528	1	0.0972	1	0.6949	0.8046	0.0891	1	1	1	0.2641	0.956	0.4641	1	0.6012	0.8889	5.37533	high
TCGA-55-8096	1.96986	0	1	0.8824	1	0.1616	1	0.7401	0.6424	0.1146	1	1	0.9689	0.8755	0.912	0.3886	0.9899	0.8891	0.9645	1.39559	high
TCGA-55-8097	1.30411	0	1	0.8631	1	0.0545	1	0.82	0.5928	0.2379	1	1	1	0.8333	0.9068	0.5536	0.9786	0.9174	0.9065	1.26683	high
TCGA-55-8203	1.49863	1	1	0.8426	1	0.164	0.9591	0.7528	0.6528	0.0583	1	1	0.9878	1	0.9665	0.4359	0.9565	0.9453	0.9338	1.28794	high
TCGA-55-8204	1.41096	1	0.9955	0.9686	1	0.6617	1	0.8451	0.6632	0.024	1	1	0.9892	0.989411	0.9379	0.4256	1	1	0.9378	2.88004	high
TCGA-55-8205	1.6411	1	1	0.958	1	0.3312	1	0.7134	0.8635	0.1833	0.9488	1	0.9885	1	0.9507	0.4976	0.9856	0.9487	0.8895	3.08866	high
TCGA-55-8206	2.43288	1	1	0.8838	1	0.0559	1	0.6582	0.6063	0.2468	0.96	1	0.9902	1	0.9308	0.4609	0.99	0.9408	0.9518	0.583575	low
TCGA-55-8207	2.67671	0	0.9444	0.6691	1	0.156	0.9676	0.4734	0.633	0.2637	0.9475	1	0.9875	1	0.9202	0.4514	1	0.9805	0.8601	1.04822	high
TCGA-55-8208	1.84658	1	0.9815	0.8859	1	0.3091	1	0.8225	0.6438	0.051	1	1	0.9793	0.99671	0.8831	0.5537	1	1	0.898	3.99289	high
TCGA-55-8299	1.28493	0	1	0.8848	1	0.1935	1	0.5736	0.7194	0.2249	1	1	0.9873	1	0.9638	0.4488	1	0.9453	0.9013	0.589251	low
TCGA-55-8301	1.46301	0	1	0.9175	1	0.2194	1	0.6887	0.7848	0.0549	0.9763	1	0.989	0.99185	0.9001	0.3829	0.9821	1	0.9647	1.315	high
TCGA-55-8302	1.30959	0	1	0.8024	0.9404	0.27545	1	1	0.8132	0.3253	1	1	1	0.994314	0.8662	0.3985	1	0.8371	0.9638	3.1553	high
TCGA-55-8505	1.20548	1	0.9857	0.8884	1	0.26546	1	0.936	0.7778	0.2492	0.9395	1	0.9847	1	0.9167	0.4739	1	1	0.9537	2.42018	high
TCGA-55-8506	0.030137	0	1	0.8863	1	0.24332	1	0.9077	0.828	0.18564	1	1	1	0.96735	0.9129	0.3255	0.95	1	0.9751	1.00402	high
TCGA-55-8507	1.14521	1	1	0.9621	1	0.2968	1	0.6714	0.7034	0.2978	1	1	0.9845	0.5853	1	0.4952	1	1	0.9285	1.2203	high
TCGA-55-8508	1.69041	1	1	0.7514	1	0.5171	1	0.6212	0.8087	0.0265	1	1	1	1	0.9253	0.4163	1	0.7422	0.9872	1.15102	high
TCGA-55-8510	1.47671	1	1	0.8432	1	0.2993	1	0.7898	0.7807	0.1793	0.9714	1	0.9762	1	0.9142	0.387	1	0.9145	0.9548	1.41636	high
TCGA-55-8511	1.51233	0	1	0.8758	1	0.2361	1	0.457	0.6662	0.2296	1	1	0.9845	1	0.8749	0.3411	1	0.8371	0.9397	0.597064	low
TCGA-55-8512	1.66301	0	1	0.8175	1	0.0777	1	0.8003	0.5895	0.4233	0.9638	1	1	1	0.8989	0.464	1	0.878	0.9034	0.553691	low
TCGA-55-8513	2.16712	1	1	0.8168	1	0.4617	1	0.5615	0.711	0.2839	1	1	1	1	0.9658	0.438	1	0.8681	0.8806	0.586462	low
TCGA-55-8514	1.42466	1	1	0.9357	1	0.0909	1	0.720211	0.7549	0.24463	1	1	0.8949	1	0.871	0.3613	1	1	1	2.72049	high
TCGA-55-8614	1.46849	0	1	0.9244	0.9669	0.1713	1	0.5515	0.7891	0.19518	1	1	1	1	0.915	0.3514	1	1	0.8273	1.21707	high
TCGA-55-8615	1.22192	0	1	0.7815	1	0.3679	1	0.774438	0.7375	0.3248	0.9697	1	1	1	0.9765	0.3389	1	1	0.9356	0.311269	low
TCGA-55-8616	0.131507	0	0.9691	0.819475	1	0.1052	1	0.5984	0.6779	0.4002	1	1	0.9711	0.4485	0.9693	0.4415	1	0.9598	0.9168	1.10538	high
TCGA-55-8619	1.13973	0	1	0.8686	1	0.2691	0.9548	0.7404	0.6069	0.199	0.9267	1	0.9811	0.98901	0.972	0.442	0.9915	1	0.9737	1.17978	high
TCGA-55-8620	1.0274	0	1	0.9052	1	0.3541	0.992125	0.6555	0.639	0.1623	1	1	0.9361	0.997012	0.8924	0.406	1	0.955967	0.9172	2.68988	high
TCGA-55-8621	1.41096	0	1	0.908	1	0.3759	1	0.6297	0.6975	0.2725	0.9441	1	1	1	0.967	0.4972	1	0.9584	0.9101	0.952403	low
TCGA-55-A48X	1.88767	1	1	0.8995	1	0.2195	0.9645	0.5954	0.759	0.1334	1	1	1	0.4336	0.9313	0.4841	1	0.9294	0.8988	2.89891	high
TCGA-55-A48Y	1.72603	0	1	0.746	1	0.4258	1	0.9275	0.7484	0.0873	1	1	0.9915	1	1	0.572	1	1	1	0.865384	low
TCGA-55-A48Z	1.78356	0	1	0.7968	1	0.1675	1	0.3586	0.6419	0.1159	1	1	1	1	0.9593	0.4714	1	0.7308	1	0.31014	low
TCGA-55-A490	0.271233	0	1	0.9438	1	0.21247	1	0.5848	0.9661	0.6114	1	1	0.9872	1	0.9607	0.302	0.8397	1	0.8341	1.0064	high
TCGA-55-A491	1.71507	0	1	0.7762	1	0.4228	1	0.593	0.7461	0.1722	0.9642	1	1	1	0.9694	0.3297	1	1	0.8879	0.428553	low
TCGA-55-A492	1.63288	0	1	0.8278	1	0.3721	1	0.556172	0.8311	0.2854	1	1	1	0.981433	1	0.1055	1	0.970122	0.9689	0.108673	low
TCGA-55-A493	0.0767123	1	1	0.8875	1	0.2689	1	0.7641	0.9175	0	0.9367	1	1	1	0.8982	0.3452	1	1	0.8828	2.45576	high
TCGA-55-A494	1.31781	1	1	0.8608	1	0.5481	1	0.5961	0.9058	0.6507	0.9784	1	1	0.4485	0.8867	0.3675	1	0.9498	0.9637	0.90671	low
TCGA-55-A4DF	1.20548	1	0.9691	0.7985	1	0.2147	1	0.5843	0.7442	0.1408	1	1	1	1	0.98	0.4622	1	1	0.8269	0.862894	low
TCGA-55-A4DG	1.66575	0	1	0.8254	1	0.2041	1	0.71162	0.4237	0.2468	1	1	0.9814	1	0.9609	0.4888	0.9684	0.9476	0.959	0.436718	low
TCGA-55-A57B	1.49589	0	0.9753	0.9524	1	0.2351	0.9769	0.5037	0.7858	0.3107	0.9858	1	0.9861	1	0.943	0.5132	0.9728	0.9124	0.9477	1.78805	high
TCGA-62-8394	0.380822	1	1	0.8242	1	0.2659	1	0.5829	0.7328	0.4244	0.9759	1	1	0.3448	0.8698	0.5144	1	1	0.9557	1.19255	high
TCGA-62-8395	3.33151	0	1	0.8753	1	0.24949	1	0.6659	0.6224	0.1037	1	1	1	1	0.9852	0.4278	0.9675	0.9545	0.9273	0.580842	low
TCGA-62-8397	3.53151	1	1	0.6532	1	0.23211	1	0.8677	0.7116	0.18557	1	1	1	1	0.8809	0.4922	1	0.9145	0.8907	0.840853	low
TCGA-62-8398	1.21644	0	1	0.825	1	0.2537	1	0.6442	0.8911	0.2692	1	1	0.9893	1	0.9132	0.4684	1	1	0.9293	0.751091	low
TCGA-62-8399	7.3863	0	1	0.856213	1	0.1548	1	0.7195	0.6033	0.1973	0.9219	1	0.9805	1	0.925	0.5739	1	0.9487	0.9202	1.71091	high
TCGA-62-8402	4.10411	0	1	0.7873	1	0.2182	0.8618	0.6627	0.7311	0.1637	1	1	0.9937	1	0.9823	0.4375	0.9805	1	0.9106	1.36328	high
TCGA-62-A46O	3.98356	0	1	0.6507	1	0.1567	1	1	0.7926	0.1973	0.9054	1	0.9689	1	0.9538	0.5374	1	0.95325	0.9436	1.78916	high
TCGA-62-A46P	1.6274	0	1	0.848071	1	0.2781	1	0.665417	0.6359	0.2823	1	1	1	1	1	0.5114	1	1	0.9135	0.355795	low
TCGA-62-A46R	4.72603	0	1	0.969	1	0	1	0.706533	0.7737	0.3561	1	1	1	1	0.9465	0.3719	1	0.9705	0.7812	0.699256	low
TCGA-62-A46S	4.52877	1	1	0.7961	1	0.2313	0.9894	0.7063	0.6912	0.2193	1	1	0.9623	1	0.9259	0.3317	1	1	0.8621	0.83135	low
TCGA-62-A46U	5.66301	0	1	0.7719	1	0.3852	1	0.7052	0.8649	0.1459	1	1	1	1	0.911	0.4489	0.9823	1	0.9457	0.867731	low
TCGA-62-A46V	6.02466	1	1	0.816913	1	0.2163	1	0.4704	0.6924	0.20556	0.9718	1	0.9886	1	0.9807	0.4834	1	1	0.9364	0.355158	low
TCGA-62-A46Y	1.13425	1	1	0.8984	1	0.1987	1	0.7961	0.6384	0.0537	1	0.9346	1	1	0.9165	0.4057	1	0.8824	0.9816	1.04187	high
TCGA-62-A470	3.27123	0	1	0.84626	1	0.1869	1	0.682975	0.7433	0.3296	1	1	1	1	0.9096	0.396	1	1	0.9726	0.30922	low
TCGA-62-A471	3.4137	0	1	0.7858	1	0.2084	1	0.688	0.8673	0.1359	1	1	0.9779	1	1	0.4699	1	1	0.893	0.762638	low
TCGA-62-A472	2.49315	0	1	0.8731	1	0	1	0.6521	0.8548	0.19952	1	1	1	1	1	0.442	1	0.9145	1	0.304635	low
TCGA-64-1676	4.73425	0	1	0.8425	1	0.1778	1	0.4315	0.782	0.17378	0.9678	1	1	1	0.9683	0.3824	1	0.7422	0.8556	0.746804	low
TCGA-64-1677	1.72055	0	1	0.9488	1	0.2615	1	0.6329	0.7115	0.17474	1	1	0.9849	0.9711	0.9351	0.2202	1	0.974725	0.9553	0.460279	low
TCGA-64-1678	3.25753	0	1	0.7597	1	0.2202	1	0.6771	0.6015	0.1832	0.95	1	1	0.9643	0.9189	0.1437	1	0.91086	0.9203	0.253858	low
TCGA-64-1679	6.81644	1	1	0.8865	1	0.6733	1	0.6116	0.8632	0	0.9306	1	1	1	0.9328	0.3636	0.9855	0.9367	0.8586	3.80516	high
TCGA-64-1680	3.08493	0	1	0.3971	1	0.0396	1	0.695913	0.6101	0.2401	1	1	1	1	0.8551	0.4382	1	0.908	0.8871	0.150628	low
TCGA-64-1681	3.19726	1	1	0.8224	1	0.1886	1	0.6414	0.7941	0.1494	1	1	0.9694	1	0.9622	0.3745	1	1	0.9162	0.636274	low
TCGA-64-5774	7.33151	0	1	0.6478	1	0.2144	1	0.6783	0.7933	0.1428	0.9681	1	1	1	0.9193	0.3824	1	0.9413	0.955	0.362576	low
TCGA-64-5775	0.169863	0	0.9864	0.9411	1	0.1249	1	0.5818	0.796	0.11095	1	1	0.9725	0.99246	0.9505	0.4854	1	1	0.8985	1.61885	high
TCGA-64-5778	3.57534	0	1	0.7302	1	0.2827	1	0.861	0.6039	0.072	1	1	1	1	0.923	0.2987	1	1	0.9289	0.378879	low
TCGA-64-5779	2.36712	1	1	0.8497	1	0.1577	1	0.6836	0.6996	0.2318	1	1	1	1	0.9071	0.582	0.9291	1	0.9176	1.19796	high
TCGA-64-5781	4.27123	1	1	0.8154	1	0.1213	1	0.6243	0.761	0.0469	1	1	1	0.990733	0.9437	0.4165	1	1	0.8987	0.53302	low
TCGA-64-5815	2.3726	0	1	0.7631	1	0.26358	1	0.3683	0.8391	0.11424	1	1	0.9814	0.986	0.9145	0.3728	1	0.8838	0.9663	0.468964	low
TCGA-67-3770	1.67123	0	1	0.881	1	0.1197	1	0.546	0.6957	0.16466	1	1	1	1	0.9519	0.42	1	1	1	0.248466	low
TCGA-67-3771	1.67123	1	1	0.9142	1	0.6258	1	1	0.7248	0.0298	1	1	1	1	0.9611	0.3653	1	0.8424	0.9175	2.97348	high
TCGA-67-3772	1.56986	0	1	0.867	1	0.2755	1	0.783	0.6072	0.2468	0.9469	1	0.9662	1	0.9407	0.3447	1	0.9201	0.9003	1.24271	high
TCGA-67-3773	1.16986	0	1	0.825886	1	0.1755	1	0.7446	0.7284	0.1973	1	1	1	1	0.9511	0.45	1	0.9044	0.9099	0.638735	low
TCGA-67-3774	1.05479	0	1	0.8644	1	0.2973	1	0.5223	0.649	0.2098	1	1	0.962	1	0.8906	0.3863	1	0.8044	0.9609	1.07938	high
TCGA-67-4679	1.2274	0	1	0.8583	1	0.1913	0.9693	0.5674	0.7366	0.3296	1	1	0.9639	1	1	0.3904	1	1	0.9221	0.457067	low
TCGA-67-6215	0.476712	0	1	0.8128	1	0.175	0.9433	0.7137	0.7785	0.1643	1	1	0.997	1	0.9553	0.5037	1	1	0.9056	1.04135	high
TCGA-67-6216	0.386301	1	1	0.7677	1	0.2481	1	0.8913	0.671	0.0703	1	1	0.9601	1	0.9696	0.4023	1	0.9453	0.9617	0.99704	high
TCGA-67-6217	1.15616	1	1	0.7103	1	0.0763	1	0.3894	0.5533	0.0804	1	1	0.9557	1	0.9733	0.384	0.9454	0.8315	0.8325	0.672993	low
TCGA-69-7760	0.553425	0	1	0.7484	1	0.3528	1	0.70933	0.7606	0.16549	0.9673	1	1	0.5128	1	0.5385	1	1	1	0.876059	low
TCGA-69-7761	0.509589	1	1	0.8047	1	0.5375	1	0.7592	0.8272	0.2193	1	1	0.9832	1	0.9676	0.4968	0.9002	0.7873	0.9204	3.66348	high
TCGA-69-7763	1.89041	0	1	0.834	1	0.0998	1	0.6398	0.6479	0.0394	1	1	1	0.997167	0.9713	0.4581	1	0.9314	0.9894	0.370016	low
TCGA-69-7764	1.13425	0	1	0.5835	1	0.2963	1	0.557	0.7094	0.5959	1	1	1	1	0.9045	0.4722	1	0.9238	0.958	0.103944	low
TCGA-69-7765	0.452055	0	1	0.9378	1	0.2456	1	0.6793	0.7679	0.0713	1	1	0.9805	1	0.969	0.4135	1	0.9453	1	0.88519	low
TCGA-69-7973	0.630137	1	0.9897	0.795	1	0.197	0.9853	0.8308	0.6936	0.1194	1	1	0.9887	1	0.8991	0.3493	0.9572	1	0.9609	0.993739	high
TCGA-69-7974	0.50411	1	1	0.8906	0.9723	0.2608	1	0.6435	0.7322	0.0985	1	1	0.9776	1	0.9633	0.4156	0.9834	0.9087	0.9265	1.82139	high
TCGA-69-7978	0.367123	0	1	0.7995	1	0.25919	0.9554	0.6774	0.8698	0.1879	1	1	0.9918	1	0.9469	0.4893	0.9797	0.9005	0.9801	1.198	high
TCGA-69-7979	1.11781	1	0.9911	0.9721	1	0.2186	1	0.6254	0.8076	0.2333	0.9276	1	1	1	0.9255	0.5043	1	0.878	0.7281	5.29177	high
TCGA-69-7980	1.12603	1	1	0.8387	1	0.6468	1	0.6404	0.7993	0.2012	1	1	0.9904	1	0.9237	0.5212	0.9666	1	0.9292	1.77804	high
TCGA-69-8253	1.16712	0	1	0.8843	1	0.1617	0.9751	0.6783	0.6423	0.1321	0.9778	1	0.9674	1	0.9242	0.4541	1	1	0.9725	1.15613	high
TCGA-69-8254	1.12055	1	1	0.9475	1	0.3291	1	0.6894	0.7947	0.1469	1	1	0.9806	1	0.9384	0.4884	0.9881	0.9776	0.8822	2.25835	high
TCGA-69-8255	0.353425	0	1	0.8658	1	0.293	1	0.7321	0.8462	0	0.9161	1	1	0.4178	0.9429	0.626	0.9895	1	0.9562	7.31205	high
TCGA-69-8453	2.2274	1	1	0.8172	1	0.2704	1	0.6277	0.7018	0.2753	0.9563	1	0.9664	1	1	0.3991	0.9803	1	0.9096	0.625523	low
TCGA-69-A59K	1.61918	0	1	0.806	1	0.28044	1	0.5223	0.7621	0.1285	0.912	1	1	1	0.9656	0.4328	1	0.9553	0.9818	0.551868	low
TCGA-71-6725	0.70137	0	1	0.9334	1	0.1768	1	0.702344	0.5703	0.2368	1	1	1	0.6876	0.9737	0.3935	1	1	0.9657	0.438214	low
TCGA-71-8520	0.575342	0	1	0.9147	1	0.1566	1	0.8445	0.6969	0.19851	0.9487	1	0.9737	1	0.8993	0.5178	1	0.9487	1	1.99731	high
TCGA-73-4658	4.38356	0	1	0.8246	1	0.4669	1	0.8389	0.7796	0.1643	1	0.9436	0.9803	0.99736	0.9229	0.3594	1	1	0.9548	1.22135	high
TCGA-73-4659	1.94795	0	0.9908	0.8828	1	0.1828	1	0.7215	0.797	0.0423	1	1	0.9887	0.98554	0.9634	0.3915	1	1	0.9568	0.847516	low
TCGA-73-4662	6.89041	0	1	0.8206	1	0.2383	1	0.6876	0.6558	0.0547	0.9773	1	0.989	0.8415	0.9168	0.4607	0.9815	0.9461	0.9596	1.30224	high
TCGA-73-4666	2.19178	1	0.9709	0.731	1	0.4078	0.9581	0.7886	0.8753	0.1812	1	1	0.9888	0.99188	0.9262	0.4625	0.9595	1	0.9661	2.3092	high
TCGA-73-4668	1.27945	0	1	0.8967	1	0.2732	0.9783	0.7537	0.8436	0.1897	0.9892	1	0.9799	1	0.9492	0.4278	1	1	0.9469	1.32162	high
TCGA-73-4670	0.358904	0	0.9865	0.8905	1	0.1441	1	0.5073	0.7297	0.2395	1	1	0.9845	0.99163	0.9351	0.3601	1	0.7277	0.9596	0.751428	low
TCGA-73-4675	2.52603	0	1	0.678	1	0.2164	0.9361	0.9298	0.683	0.3054	1	1	0.9821	1	0.9123	0.244	1	1	0.9454	0.42817	low
TCGA-73-4676	0.769863	0	1	0.9102	1	0.1563	1	0.8096	0.7132	0.12354	0.936	1	1	1	0.9062	0.4	1	1	1	0.926658	low
TCGA-73-4677	0.10411	0	1	0.8733	1	0.3113	0.9816	0.6048	0.6084	0.0864	0.972	1	1	1	0.9711	0.4095	1	0.7669	0.9366	0.991154	high
TCGA-73-7498	3.25753	0	1	0.8312	1	0.1247	0.9961	0.1541	0.7562	0.3874	0.9692	1	1	1	0.8747	0.4596	1	1	0.9216	0.212192	low
TCGA-73-7499	4.19452	1	1	0.7256	1	0.2804	1	0.6212	0.6215	0.3597	1	1	1	1	0.9557	0.3282	1	0.7028	1	0.185332	low
TCGA-73-A9RS	0.931507	0	1	0.7152	1	0.25401	1	0.6794	0.6005	0.2998	1	1	1	1	0.8741	0.2158	1	1	0.8808	0.189232	low
TCGA-75-5122	0.00273973	0	1	0.9012	1	0.25651	1	0.8427	0.7647	0.235	1	1	1	0.9953	0.9569	0.4432	0.9912	1	0.8812	0.975909	high
TCGA-75-5125	5.55342	1	1	0.7757	1	0.63	0.9173	0.7712	0.7726	0.2906	1	1	1	1	0.9494	0.5996	0.9847	0.819	0.9597	3.12947	high
TCGA-75-5126	0.00273973	0	1	0.8911	1	0.27345	1	0.8518	0.7912	0	1	1	1	0.99337	0.9661	0.3635	1	1	1	0.725118	low
TCGA-75-5146	6.48767	1	1	0.9027	1	0.1819	0.9801	0.6711	0.8209	0.0856	0.9157	1	1	1	0.9122	0.3796	1	1	0.8958	1.78707	high
TCGA-75-5147	3.65205	1	1	0.9009	1	0.184	0.9687	0.7128	0.8225	0.1839	1	1	1	1	0.9305	0.3347	0.9823	0.9145	0.7662	1.93315	high
TCGA-75-6203	0.00273973	1	1	0.8393	1	0.3532	1	0.808	0.678	0.14297	1	1	0.9754	1	0.9735	0.4693	1	1	0.9196	1.06649	high
TCGA-75-6205	0.00273973	0	1	0.7374	1	0.26865	0.9587	0.7056	0.7198	0.159	1	1	1	0.99454	0.9506	0.4147	0.9834	1	0.9053	0.60997	low
TCGA-75-6206	7.09589	0	0.9813	0.8558	1	0.4445	1	0.5931	0.7189	0.16907	1	1	1	1	1	0.4081	1	1	0.9651	0.460435	low
TCGA-75-6207	0.00273973	0	1	0.9397	1	0.1961	1	0.8516	0.7762	0.13232	1	1	0.9857	1	0.9293	0.4735	1	0.9577	0.8795	2.23653	high
TCGA-75-6211	0.00273973	1	1	0.7233	1	0.358	1	0.6764	0.7976	0.0203	0.7498	1	1	1	0.8758	0.5078	0.9303	0.4513	0.9358	28.0285	high
TCGA-75-6212	4.15342	0	1	0.837	1	0.1496	0.9702	0.6076	0.7531	0.0394	1	1	0.9842	1	0.9061	0.3018	1	0.9476	0.9446	0.763832	low
TCGA-75-6214	3.05479	0	1	0.856822	1	0.238	1	0.799	0.782	0.16935	0.9604	1	0.9946	0.4178	0.9606	0.4672	1	0.8254	0.9314	3.46572	high
TCGA-75-7025	9.05479	1	1	0.8189	1	0.2358	1	0.5199	0.6173	0.1351	1	1	0.9828	1	0.9693	0.4123	0.9688	0.9715	0.8429	0.634835	low
TCGA-75-7027	8.38082	0	1	0.782	1	0.192	1	0.6843	0.7245	0.2639	0.9799	1	0.9676	1	0.941	0.3739	1	0.9314	0.9022	0.685059	low
TCGA-75-7030	0.00273973	0	1	0.9109	1	0.4333	1	0.675044	0.6634	0.1938	1	1	0.956	0.98458	0.8845	0.4413	1	0.8681	1	2.12505	high
TCGA-75-7031	0.00273973	1	1	0.912	1	0.2649	0.8291	0.701629	0.8245	0.1916	1	1	1	1	0.9003	0.5247	1	1	0.7932	9.0961	high
TCGA-78-7143	13.5918	0	1	0.7314	1	0.3944	1	0.6326	0.7894	0.3155	1	1	0.9812	1	0.9648	0.4915	1	0.9598	0.9652	0.436948	low
TCGA-78-7145	2.26301	1	1	0.7888	1	0.23573	1	0.546	0.8234	0.11816	0.9053	1	1	0.2509	0.926	0.4486	1	0.9518	0.9159	3.01748	high
TCGA-78-7146	0.473973	0	0.971	0.915	1	0.28489	0.983857	0.8974	0.8091	0.12252	0.9436	1	0.9758	1	0.9745	0.4745	1	0.9427	0.9188	5.54562	high
TCGA-78-7147	1.60548	1	1	0.8523	1	0.4302	1	0.7084	0.7631	0.1973	0.9326	1	0.9769	1	0.888	0.4766	1	0.819	0.9293	3.73901	high
TCGA-78-7148	1.71507	1	1	0.9092	1	0.0998	1	0.6321	0.8632	0.4082	0.8862	1	0.9788	1	1	0.5092	1	0.9333	0.9209	1.15394	high
TCGA-78-7149	10.7945	0	1	0.859888	1	0	0.9911	0.4505	0.6117	0.17525	1	1	1	1	1	0.3999	1	1	0.9874	0.115878	low
TCGA-78-7150	1.82466	1	1	0.8865	1	0.25562	1	0.8767	0.6991	0.0061	0.8789	1	0.982	1	0.9551	0.3699	1	1	0.8756	3.18038	high
TCGA-78-7152	3.32877	0	1	0.9057	1	0.23728	1	0.674556	0.7887	0.3806	1	1	1	0.992617	0.957	0.3243	0.9547	1	0.9438	0.363035	low
TCGA-78-7153	9.9589	0	1	0.6567	1	0	1	0.697243	0.6409	0.14079	1	1	0.9868	0.99115	0.9084	0.4082	1	1	0.8989	0.295613	low
TCGA-78-7154	1.62466	0	1	0.8024	1	0.26602	1	0.8453	0.7538	0.1557	0.8477	1	0.9922	1	0.9832	0.3937	1	1	0.9071	1.50064	high
TCGA-78-7155	3.20822	1	0.99984	0.7302	1	0	1	0.697922	0.7812	0.1065	1	1	0.9815	1	0.9697	0.5021	1	0.966525	0.9073	0.557105	low
TCGA-78-7156	2.67397	0	1	0.8736	1	0.167	1	0.59795	0.7702	0.14195	1	1	1	1	0.9219	0.4498	0.8996	0.9623	0.9611	1.03548	high
TCGA-78-7158	0.490411	0	1	0.939	1	0.2571	1	0.6212	0.7836	0.19059	1	1	0.992	1	0.9821	0.4524	0.9559	0.9725	0.8556	1.27354	high
TCGA-78-7159	5.40822	1	0.9694	0.8948	1	0.3065	1	0.711	0.6667	0.2766	0.9437	1	1	1	0.8992	0.3888	1	0.9465	0.9089	1.55297	high
TCGA-78-7160	1.90959	1	1	0.8933	1	0.412	1	0.6263	0.8109	0.1202	1	1	0.9581	1	0.9066	0.4378	1	1	0.9568	1.93678	high
TCGA-78-7161	0.79726	0	1	0.8097	1	0.2139	0.9845	0.6297	0.5559	0.1321	0.9106	1	1	0.223	0.9413	0.4574	1	0.8681	0.8919	3.33513	high
TCGA-78-7162	8.68219	0	1	0.8527	1	0.0508	0.9848	1	0.7192	0.0703	1	1	1	1	0.9624	0.4016	1	1	0.8803	1.00222	high
TCGA-78-7163	19.8575	1	0.99994	0.6569	1	0.3039	1	0.5634	0.6061	0.2113	1	1	0.9772	1	0.9122	0.2372	1	0.9584	0.8954	0.217532	low
TCGA-78-7166	0.706849	1	1	0.957	1	0.1723	1	0.59588	0.7452	0.2126	1	0	0.9776	1	0.8517	0.3371	1	1	1	8.64698	high
TCGA-78-7167	7.34521	1	0.9597	0.8916	1	0.2368	1	0.5596	0.7805	0.1019	1	1	0.9911	1	0.9637	0.5261	1	0.944	0.9231	1.80802	high
TCGA-78-7220	2.21096	1	1	0.8891	1	0.3108	0.9631	0.8536	0.7882	0.0731	1	1	1	1	0.9814	0.4411	0.9243	0.8962	0.9236	2.84399	high
TCGA-78-7535	2.6	0	1	0.8223	1	0	1	0.7469	0.7626	0.2965	0.9773	1	1	0.7031	0.9574	0.4391	1	1	0.9153	0.54067	low
TCGA-78-7536	0.668493	0	1	0.9543	1	0.1171	1	0.6876	0.8162	0.145	0.9712	1	0.9833	0.8736	0.9311	0.3867	0.9684	0.954244	0.89	2.15414	high
TCGA-78-7537	4.44384	0	0.959	0.9197	1	0.1477	1	0.5394	0.6712	0.0603	1	1	0.9898	1	0.9492	0.5266	1	0.9135	0.9266	1.83473	high
TCGA-78-7539	2.16712	0	1	0.8577	1	0.2552	1	0.8233	0.7297	0.2193	1	1	0.9826	1	0.9803	0.3567	0.974	0.9734	0.9191	0.718956	low
TCGA-78-7540	3.27945	0	0.9828	0.8834	1	0.6276	1	0.5761	0.8071	0.2112	1	1	1	0.995111	0.9424	0.3827	1	0.8044	0.9172	1.62664	high
TCGA-78-7542	0.879452	0	1	0.8643	1	0.5146	1	0.6385	0.8027	0.1095	0.9363	1	1	0.9943	0.9707	0.404	0.9561	0.9367	0.9326	1.66754	high
TCGA-78-7633	4.1863	0	0.9895	0.581	1	0.1827	0.9966	0.4481	0.7264	0.1643	0.9577	1	1	1	0.9115	0.3893	1	0.9339	0.9307	0.24172	low
TCGA-78-8640	19.3479	0	1	0.7914	1	0.1924	1	0.8311	0.7288	0.1408	0.9438	1	1	1	0.9498	0.5246	1	0.954913	1	0.820991	low
TCGA-78-8648	3.31233	0	1	0.840129	1	0.4482	1	0.4253	0.6608	0.1754	1	1	1	0.99806	0.9314	0.4471	0.9865	1	0.9477	0.415763	low
TCGA-78-8655	6.46575	1	1	0.7069	1	0.23252	1	0.5322	0.777	0.0225	1	1	0.9846	1	0.8839	0.4934	0.9497	1	0.8009	1.80714	high
TCGA-78-8660	0.879452	1	0.9729	0.7837	1	0.6093	1	0.6823	0.7291	0.1182	1	1	0.993	1	0.9298	0.4576	0.9782	1	0.8948	2.01305	high
TCGA-78-8662	9.20822	0	1	0.9208	1	0.1178	1	0.672617	0.6729	0.16919	1	1	1	0.9711	1	0.2974	1	1	0.9645	0.219874	low
TCGA-80-5607	0.00273973	1	1	0.829	1	0	1	1	0.6053	0.1973	1	1	0.9845	0.99676	1	0.4627	0.9379	0.8865	0.9553	0.856409	low
TCGA-80-5608	7.7589	0	0.987	0.8411	1	0.4988	1	0.4837	0.7706	0.2001	0.9661	1	0.9867	1	0.9435	0.3833	1	0.9498	0.8637	1.21516	high
TCGA-80-5611	7.10959	0	1	0.7829	1	0.2839	1	0.7489	0.6925	0.3383	1	1	0.9549	1	0.9219	0.3597	1	1	0.929756	0.618884	low
TCGA-83-5908	2.25753	1	0.9773	0.8705	1	0.5354	1	0.6992	0.7598	0.1019	1	1	1	1	0.9	0.4179	0.9688	0.9399	0.9167	2.64413	high
TCGA-86-6562	1.03014	0	1	0.8194	1	0.266	1	0.6596	0.7422	0.207	1	1	0.9881	1	0.95	0.3553	1	0.9044	0.9867	0.402977	low
TCGA-86-6851	0.490411	0	1	0.7395	1	0.3595	1	0.4801	0.7872	0.0662	1	1	0.9897	0.8501	0.8857	0.3802	0.9915	1	0.8892	0.858084	low
TCGA-86-7701	2.59452	0	1	0.8972	1	0.4288	1	0.66025	0.6638	0.0731	1	1	1	1	0.9445	0.3928	1	1	0.9294	0.738122	low
TCGA-86-7711	2.86575	0	1	0.908	1	0.3002	1	0.6848	0.8492	0.0298	0.9772	1	1	1	0.9631	0.4197	0.9826	1	1	0.927489	low
TCGA-86-7713	3.16986	0	1	0.7495	1	0.0817	1	0.6282	0.5483	0.256	1	1	1	1	0.9532	0.4402	1	0.9503	0.9573	0.161299	low
TCGA-86-7714	1.71233	1	1	0.9097	1	0.24581	1	0.7641	0.7384	0.1284	1	1	1	1	0.966	0.4754	1	1	1	0.613647	low
TCGA-86-7953	2.73151	0	1	0.7414	1	0.0638	1	0.5299	0.7417	0.18	1	1	1	1	0.9306	0.4777	1	0.9669	0.9556	0.254475	low
TCGA-86-7954	1.65753	0	1	0.9046	1	0.4437	0.9771	0.7676	0.7782	0.1459	1	1	0.9899	1	0.9634	0.4671	0.9827	1	0.9642	1.49426	high
TCGA-86-7955	2.93699	0	1	0.7516	1	0.0412	1	0.5394	0.6554	0.5553	0.9622	1	0.9697	1	0.9167	0.3949	1	1	0.7284	0.430601	low
TCGA-86-8054	3.14521	1	1	0.7826	1	0.1701	1	0.7804	0.7263	0.1438	1	1	0.9829	1	0.94	0.3556	1	0.9427	0.9232	0.596628	low
TCGA-86-8055	0.339726	0	1	0.9532	1	0.6811	1	0.6002	0.7096	0.1866	1	1	1	1	0.9344	0.4746	1	0.9375	0.8965	1.73125	high
TCGA-86-8056	0.380822	0	1	0.9319	1	0.3939	0.986	0.6385	0.6515	0.1232	1	1	0.9807	1	0.9851	0.4965	0.9878	0.914	0.9707	1.26276	high
TCGA-86-8073	2.0274	0	1	0.913	1	0.2572	1	0.5955	0.684	0.18247	1	1	0.9829	1	0.9529	0.4771	0.9859	0.9628	1	0.646488	low
TCGA-86-8074	0.0657534	1	1	0.8795	1	0.2159	1	0.6893	0.7117	0.13662	0.9782	1	1	1	0.9268	0.6355	1	0.9399	0.895	1.80986	high
TCGA-86-8075	1.90137	0	1	0.8456	1	0.2453	0.9767	0.5774	0.7309	0.0569	0.9432	1	0.9799	1	0.937	0.546	1	0.9678	0.9153	2.17313	high
TCGA-86-8076	2.72055	1	1	0.8699	1	0.0829	1	0.5406	0.6725	0.0518	1	1	0.9562	1	0.9601	0.3541	0.9793	1	0.9558	0.616055	low
TCGA-86-8278	2.5863	0	1	0.8268	1	0.2512	1	0.5234	0.6703	0.2223	0.9562	1	0.9927	1	0.9293	0.5245	1	0.925	0.9731	0.618225	low
TCGA-86-8279	2.6	0	1	0.8703	1	0.13	1	0.7137	0.6954	0.0656	1	1	1	1	0.9472	0.4428	1	0.966	0.8631	0.87213	low
TCGA-86-8280	1.92055	0	1	0.8685	1	0.3046	1	0.5271	0.6978	0.1886	0.9654	1	1	1	0.9243	0.4554	0.9877	1	0.9244	0.671487	low
TCGA-86-8281	0.00273973	0	1	0.7904	1	0.1633	0.9905	0.5649	0.6776	0.1307	1	1	1	1	0.8357	0.5229	1	1	0.9401	0.744928	low
TCGA-86-8358	1.78904	1	1	0.8076	1	0.5777	1	0.8139	0.4374	0.2814	1	1	1	1	0.944	0.4329	1	1	0.8733	0.558321	low
TCGA-86-8359	1.21644	1	0.9462	0.8753	1	0.3319	1	0.6433	0.8073	0.1365	0.9428	1	0.9844	1	0.9637	0.5164	0.9327	0.9201	0.8972	7.43247	high
TCGA-86-8585	0.967123	0	1	0.8991	1	0.2709	1	0.676486	0.6825	0.1088	0.9374	1	1	1	0.9445	0.3764	1	0.96412	1	0.660377	low
TCGA-86-8668	1.1589	0	1	0.8846	1	0	0.9616	0.5379	0.5504	0	1	1	1	1	0.9725	0.457	1	0.8847	0.7093	1.47531	high
TCGA-86-8669	2.56986	0	1	0.8543	1	0.1433	0.9433	0.5674	0.765	0	1	1	1	0.997889	1	0.3922	1	0.9294	0.8273	1.08931	high
TCGA-86-8671	2.29863	0	1	0.853	1	0.4541	1	0.5745	0.6719	0.256	1	1	1	1	0.9728	0.454	0.9932	1	0.8605	0.558691	low
TCGA-86-8672	0.0520548	0	1	0.859129	1	0.4952	1	0.8229	0.8024	0.2145	1	1	0.9649	0.988767	0.8789	0.366	1	0.8865	0.8838	3.38245	high
TCGA-86-8673	2.36164	0	1	0.8619	1	0.23596	1	0.8844	0.7563	0.18691	0.919	1	0.9706	1	0.9262	0.2565	1	0.8749	0.9594	1.59615	high
TCGA-86-8674	2.20822	0	1	0.6851	1	0.152	1	0.69251	0.7355	0.1917	1	1	0.989	0.550453	0.9123	0.4656	1	1	0.9902	0.590295	low
TCGA-86-A456	2.45479	0	1	0.8252	1	0.23858	0.9652	0.7736	0.6325	0.19565	1	1	1	1	0.8981	0.4387	1	1	0.8879	0.930672	low
TCGA-86-A4D0	0.317808	1	1	0.8568	1	0.1869	1	0.6362	0.7564	0.1195	1	1	1	1	0.8835	0.4019	1	1	0.8608	0.893287	low
TCGA-86-A4JF	2.01918	0	1	0.8224	1	0.22592	1	0.6497	0.7942	0.4428	1	1	1	1	0.8942	0.3914	1	1	0.9454	0.291077	low
TCGA-86-A4P7	1.13699	0	1	0.7925	1	0.2485	0.9881	0.6004	0.6382	0.2853	1	1	0.9714	1	0.8907	0.4411	1	1	1	0.446296	low
TCGA-86-A4P8	2.20548	0	1	0.9108	1	0	1	0.566	0.6871	0.229	1	1	0.9198	1	0.9298	0.4603	0.9918	0.9465	0.8739	2.06148	high
TCGA-91-6828	0.884932	1	1	0.9267	1	0.24643	1	0.8723	0.7494	0.0844	1	1	0.9757	0.990978	0.9612	0.5281	0.9766	1	0.8526	3.50878	high
TCGA-91-6829	3.44658	0	1	0.8692	1	0.1399	1	0.554	0.6971	0.0151	1	1	0.9902	1	0.9375	0.4443	0.9419	0.8865	0.7877	2.1927	high
TCGA-91-6830	0.164384	0	1	0.786933	1	0.4167	0.9829	0.7084	0.7554	0.4283	1	1	1	1	0.9792	0.3775	0.9616	0.819	0.9433	0.496453	low
TCGA-91-6831	0.849315	0	1	0.8088	1	0.2876	1	0.7323	0.5752	0.2906	1	1	1	1	0.8726	0.4874	1	0.8564	0.8868	0.923294	low
TCGA-91-6835	0.216438	1	1	0.8168	1	0.4497	0.9803	0.7504	0.7264	0.0767	1	1	0.9567	1	0.9374	0.4252	1	1	0.9706	1.73521	high
TCGA-91-6836	1.14247	1	1	0.7762	0.873	0.4696	1	0.6895	0.7052	0.0579	0.8902	1	1	1	0.9581	0.3165	1	0.881	0.9104	10.0267	high
TCGA-91-6840	1.01918	1	0.99973	0.7704	1	0.1312	1	1	0.6507	0.2921	1	1	0.9445	1	0.9047	0.4163	0.9398	1	0.9415	1.66422	high
TCGA-91-6847	2.30685	0	1	0.9372	1	0.3751	1	0.7046	0.6195	0.15638	1	1	0.9868	1	0.9769	0.4249	1	0.958986	1	0.621959	low
TCGA-91-6848	0.613699	0	1	0.9112	1	0.29022	0.9493	0.8451	0.7649	0.15627	1	1	0.9867	0.99214	0.9518	0.3864	0.9755	1	1	1.35897	high
TCGA-91-6849	0.0958904	1	1	0.7973	1	0.23289	1	0.651583	0.7892	0.1285	1	1	1	0.986943	0.7158	0.3667	1	1	0.9357	1.35278	high
TCGA-91-7771	1.34795	0	1	0.804	1	0.2798	0.9893	0.7961	0.6707	0.4504	1	1	0.9841	1	1	0.5005	1	0.8044	0.9104	0.640993	low
TCGA-91-8496	1.38356	1	1	0.8703	1	0.1318	1	0.67	0.665	0.17126	1	1	0.9782	1	0.9447	0.3026	0.9218	0.8749	1	0.652014	low
TCGA-91-8497	1.18904	0	1	0.7922	1	0.0809	0.9738	0.7663	0.5572	0.1961	0.954	1	0.9656	1	0.9249	0.4523	0.9844	0.944	0.904	1.35404	high
TCGA-91-8499	0.0986301	1	0.8368	0.8258	1	0.0943	1	0.7454	0.4482	0.05	0.8365	1	1	1	0.9286	0.3043	1	0.96005	0.9067	10.5144	high
TCGA-91-A4BC	0.120548	1	0.9254	0.9163	0.9706	0.0819	1	1	0.6756	0.1324	1	1	0.8303	1	0.8999	0.3692	0.9804	1	0.9171	97.7236	high
TCGA-91-A4BD	1.65205	1	1	0.8482	1	0.5626	1	0.5194	0.6664	0	1	1	1	0.99265	0.9466	0.7123	0.8294	1	0.8009	8.83024	high
TCGA-93-7347	1.87123	1	1	0.7928	1	0.2139	1	0.8749	0.7441	0	0.95	1	0.9658	1	0.9464	0.3667	0.9837	0.9174	1	1.65888	high
TCGA-93-7348	1.45479	0	1	0.844013	1	0.1446	1	0.6945	0.6317	0.2641	1	1	0.9687	1	0.9731	0.395	0.8768	1	0.9456	0.804645	low
TCGA-93-8067	0.509589	1	1	0.8031	0.9719	0.4461	1	0.5522	0.5943	0.2436	1	1	0.9797	1	0.882	0.455	0.9527	0.9584	0.9027	1.7326	high
TCGA-93-A4JN	1.96712	1	1	0.9203	1	0.0989	0.8965	0.592	0.6898	0.0956	0.9829	1	0.9714	0.6481	0.966	0.4342	0.9519	0.8865	0.954	4.84924	high
TCGA-93-A4JO	0.090411	0	1	0.84945	1	0.0909	1	0.8429	0.6256	0.1468	0.987	1	1	1	0.8485	0.5232	0.9765	1	0.8997	1.55045	high
TCGA-93-A4JP	1.58356	0	1	0.7912	1	0.2169	1	0.4505	0.6252	0.3417	1	1	0.9746	1	0.9377	0.4788	1	0.9645	0.9181	0.326762	low
TCGA-93-A4JQ	1.4411	1	1	0.6526	1	0.3676	1	0.7291	0.7599	0.232	0.9672	1	1	1	0.8877	0.4671	0.989	0.9709	0.9096	0.724939	low
TCGA-95-7039	3.48493	0	0.99962	0.8388	1	0.5725	1	0.6823	0.6262	0.15273	1	1	0.9711	1	0.9737	0.3083	1	1	1	0.484279	low
TCGA-95-7043	1.37808	0	1	0.7362	1	0.684	1	0.645611	0.5567	0.2002	1	1	1	0.98675	0.9542	0.2683	1	1	0.934344	0.245208	low
TCGA-95-7562	0.238356	0	1	0.8793	1	0.1823	1	0.6521	0.7481	0.0792	0.9672	1	0.9745	0.9974	0.9624	0.4414	0.9628	0.7962	0.8895	2.65734	high
TCGA-95-7567	1.55616	1	1	0.86	1	0.5123	1	0.4476	0.8681	0.14432	0.9798	1	1	0.6539	0.8894	0.3924	1	0.9561	0.9864	1.29069	high
TCGA-95-7944	1.03288	0	1	0.8547	1	0.4807	1	0.6981	0.713	0.2027	0.9717	1	1	0.993567	0.9722	0.3598	1	0.7933	0.9487	0.855207	low
TCGA-95-7947	1.30685	0	1	0.7617	1	0.2274	1	0.7204	0.6567	0.1463	1	1	0.9721	1	0.9299	0.3488	0.9546	0.6834	0.803	2.44213	high
TCGA-95-7948	1.30411	0	0.9506	0.8005	1	0.2552	1	0.6096	0.7046	0.4619	1	1	0.9317	1	0.9542	0.3507	1	0.9469	0.7672	2.25364	high
TCGA-95-8039	2.27397	0	1	0.633	1	0.2853	0.9769	0.7036	0.7355	0.1879	0.984	1	0.9816	1	0.9447	0.4585	1	0.8847	0.9489	0.630088	low
TCGA-95-8494	0.230137	0	0.9474	0.8427	1	0.3486	1	0.7559	0.782	0.20132	1	1	1	1	0.9161	0.3921	1	0.9604	0.8879	2.06681	high
TCGA-95-A4VK	1.78356	1	1	0.929	1	0.4293	1	0.6212	0.8232	0.1573	1	1	1	0.5292	0.9604	0.4139	1	0.9097	0.9651	1.69323	high
TCGA-95-A4VN	1.51507	1	0.9897	0.7602	1	0.5396	0.9398	0.5931	0.8541	0	0.9808	1	0.9745	1	0.9122	0.3886	1	1	0.9515	2.68333	high
TCGA-95-A4VP	1.65753	0	1	0.81	0.9703	0.232	1	1	0.6949	0.2802	1	1	1	1	0.8814	0.4131	1	1	0.8915	1.49118	high
TCGA-97-7546	3.52055	0	1	0.6952	1	0.489	1	0.5756	0.5074	0.2278	0.944	1	0.967	1	0.9549	0.4562	1	0.9561	1	0.440768	low
TCGA-97-7547	5.38356	0	1	0.7473	1	0.2839	1	0.6947	0.7168	0.2018	0.8886	1	0.9897	1	0.9716	0.3827	1	0.935	0.8813	0.905499	low
TCGA-97-7552	5.29315	0	1	0.8881	1	0.24597	0.973	0.765	0.6911	0.2438	1	1	1	1	0.9845	0.5117	0.9799	1	0.9334	0.779757	low
TCGA-97-7553	5.12329	0	1	0.9331	1	0.3612	0.9859	0.5394	0.7456	0.0923	1	1	0.9829	1	1	0.5188	0.9945	1	1	0.830139	low
TCGA-97-7554	2.12329	0	1	0.8749	1	0.6235	1	0.6331	0.6458	0.0469	1	1	1	0.99587	0.9415	0.4065	1	1	0.9681	0.788777	low
TCGA-97-7937	1.54521	0	1	0.92	1	0.4924	1	0.7094	0.728	0.1897	1	1	1	1	0.9681	0.4003	1	1	0.9196	0.773981	low
TCGA-97-7938	0.0493151	0	1	0.819	1	0	0.9732	0.7063	0.6778	0.2145	1	1	0.9576	0.7432	0.9828	0.4811	0.9029	0.9598	0.9368	1.91876	high
TCGA-97-7941	1.32603	1	0.9942	0.9177	1	0.2319	1	0.7369	0.7107	0.1442	1	1	0.9748	1	0.9731	0.4274	0.9826	0.9413	0.9377	1.25983	high
TCGA-97-8171	1.55616	1	1	0.9177	1	0.3884	0.8824	0.6807	0.7933	0.24031	0.9799	1	0.9924	1	0.9311	0.4519	1	0.961	0.9628	2.72544	high
TCGA-97-8172	1.49315	0	0.9776	0.9207	1	0.169	0.9844	0.5331	0.7554	0.1388	1	1	0.9862	0.8403	0.8737	0.4351	0.9702	0.9737	0.9525	2.18164	high
TCGA-97-8174	0.449315	0	0.9911	0.7673	1	0.0542	0.9929	0.7187	0.5814	0.3446	0.9809	1	0.9823	1	0.9688	0.437	1	0.9258	0.9613	0.295093	low
TCGA-97-8175	1.50959	1	0.9896	0.8866	1	0.2981	0.9604	0.6847	0.7146	0.1159	0.9811	1	0.9919	1	0.9728	0.3942	1	1	0.8821	1.3528	high
TCGA-97-8176	1.28219	0	1	0.838	1	0.2723	1	0.7583	0.8619	0.2616	1	1	1	1	0.9626	0.5929	1	1	0.9389	0.859919	low
TCGA-97-8177	1.36712	0	0.9817	0.83	1	0.1645	0.9765	0.6276	0.5698	0.2014	0.9632	1	0.9884	1	0.93	0.4052	0.9819	0.9482	0.8324	1.31076	high
TCGA-97-8179	1.19178	1	1	0.7931	0.972	0.1656	1	1	0.7381	0.19131	0.9831	1	1	0.5345	0.8255	0.3861	0.8474	0.9577	0.8959	11.9445	high
TCGA-97-8547	1.8	0	1	0.7776	1	0.2411	1	0.6003	0.6676	0.2126	1	1	0.9571	0.4485	1	0.4354	0.9456	1	0.9053	1.48327	high
TCGA-97-8552	1.71507	1	1	0.8005	0.974	0.2491	1	0.6301	0.655	0.2145	1	1	1	0.2768	0.9275	0.4226	1	0.9598	0.9041	1.79506	high
TCGA-97-A4LX	1.68219	1	1	0.7893	1	0	1	0.5662	0.8369	0.1526	1	1	0.9518	1	0.9789	0.4989	0.9939	1	0.9598	0.628271	low
TCGA-97-A4M0	1.7863	0	0.99996	0.6614	1	0.22649	1	0.6309	0.7739	0.2159	1	1	0.9552	1	1	0.3262	1	0.942	0.9595	0.273172	low
TCGA-97-A4M1	1.64658	0	1	0.8508	1	0.077	1	0.5383	0.5899	0.2128	1	1	0.9565	1	0.9312	0.4524	1	1	1	0.401569	low
TCGA-97-A4M2	1.70959	0	1	0.8015	1	0.4172	1	0.5712	0.7454	0.3843	1	1	1	1	0.857	0.4463	0.9819	1	0.967	0.469424	low
TCGA-97-A4M3	1.47945	1	0.8931	0.8511	1	0.2607	0.9821	0.702467	0.6324	0	0.8308	1	0.9634	0.995075	0.9272	0.3352	1	0.9005	0.9831	17.2881	high
TCGA-97-A4M5	1.73699	0	1	0.8039	1	0.1705	1	0.3642	0.5925	0.1707	1	1	0.9698	1	0.9148	0.3847	0.9731	0.8681	0.9321	0.483083	low
TCGA-97-A4M6	1.55616	1	1	0.9276	1	0.1491	1	0.6982	0.64	0.0715	1	1	0.9729	1	1	0.4894	1	0.8865	0.7012	3.14354	high
TCGA-97-A4M7	1.72329	1	1	0.9085	0.9751	0.115	0.9676	0.8335	0.702	0.1922	0.9854	1	1	0.6539	0.9109	0.4273	0.9862	1	0.8615	3.7874	high
TCGA-99-7458	2.04658	1	1	0.4382	1	0.2009	1	0.9142	0.5466	0.2609	0.9374	1	1	1	0.9475	0.4921	0.9913	0.9776	0.8603	0.289472	low
TCGA-99-8025	2.90411	0	1	0.829	1	0.2065	1	0.5285	0.7306	0.20205	1	1	0.9907	1	0.9145	0.374	1	0.9569	0.9649	0.356088	low
TCGA-99-8028	3.06301	0	1	0.7487	1	0	1	0.4259	0.7463	0.1408	1	1	0.9811	1	0.9246	0.3426	1	0.9476	0.819	0.384214	low
TCGA-99-8032	0.120548	0	1	0.7957	1	0.0957	1	0.4059	0.69	0.241	1	1	0.9844	1	0.91	0.318	1	0.9427	0.9255	0.221701	low
TCGA-99-8033	1.79726	0	1	0.7205	1	0.2239	1	0.7406	0.8635	0.4479	1	1	0.9829	0.982925	0.959	0.5068	1	1	0.9003	0.444712	low
TCGA-99-AA5R	1.80274	0	1	0.9059	1	0	1	0.4695	0.6048	0.3296	1	1	0.9647	1	0.8354	0.4291	0.9463	1	0.9415	0.743764	low
TCGA-J2-8192	2.02466	0	0.9734	0.7969	1	0.1207	1	0.5514	0.6799	0.1909	1	1	0.9814	1	0.9397	0.4764	0.9894	0.9508	0.883	0.896061	low
TCGA-J2-8194	1.98356	0	0.9836	0.853	1	0.1542	0.9875	0.8409	0.7453	0.2193	0.9602	1	0.9729	1	0.9804	0.4915	0.9558	0.9553	0.9419	2.21077	high
TCGA-J2-A4AD	1.50685	1	1	0.9179	1	0.1956	1	0.4059	0.6231	0.2753	0.988	1	0.9098	0.6227	0.9803	0.5219	1	1	0.7952	3.92993	high
TCGA-J2-A4AE	2.95616	0	1	0.8547	1	0.1972	1	0.752075	0.5594	0.2468	1	1	0.9772	1	0.9742	0.452	1	0.8644	1	0.485823	low
TCGA-J2-A4AG	2.70685	0	1	0.7828	1	0.1446	1	0.663	0.6671	0.0827	1	1	0.978	1	1	0.3051	1	0.8681	0.9524	0.343663	low
TCGA-L4-A4E5	1.58356	0	1	0.8188	1	0.3875	1	0.6486	0.7849	0	1	1	1	1	0.9418	0.3483	1	1	0.9001	0.753141	low
TCGA-L4-A4E6	1.19178	0	1	0.8721	1	0.3854	1	0.3129	0.6465	0.1973	1	1	0.9732	1	0.9469	0.4133	1	1	0.9759	0.341552	low
TCGA-L9-A443	0.528767	0	1	0.77332	1	0.2454	1	0.7559	0.8377	0	1	1	1	1	0.9645	0.2412	1	0.9557	1	0.326866	low
TCGA-L9-A444	0.841096	0	1	0.9352	1	0.25866	1	0.8959	0.6044	0.2548	0.943	1	0.9561	1	0.9567	0.4065	0.9795	0.8984	0.9662	2.21374	high
TCGA-L9-A50W	1.21096	0	1	0.9428	1	0.2903	1	0.7305	0.7813	0.2468	1	1	0.9918	1	0.9566	0.4866	0.9302	0.9669	0.9244	1.63551	high
TCGA-L9-A5IP	0.158904	0	1	0.9266	1	0.2008	1	0.6111	0.8516	0.0757	0.981	1	1	1	1	0.3882	1	1	0.8436	0.879776	low
TCGA-L9-A743	1.81918	0	1	0.8019	1	0.2429	1	0.7929	0.5752	0.3058	1	1	0.9705	1	0.9524	0.3351	0.9856	1	0.8764	0.497578	low
TCGA-L9-A7SV	1.54795	1	1	0.879	1	0.1748	1	0.6524	0.7706	0.4244	1	1	0.9491	0.665	0.9199	0.4569	1	1	1	1.04087	high
TCGA-L9-A8F4	1.30411	1	1	0.8259	1	0.3546	0.8618	0.6894	0.7475	0.0869	0.9598	1	1	1	0.9442	0.4173	0.9891	1	0.9094	3.01457	high
TCGA-MN-A4N1	2.26575	0	1	0.8819	1	0.1175	1	0.7736	0.6393	0.3959	1	1	0.9803	1	0.9499	0.2842	1	1	0.9512	0.23848	low
TCGA-MN-A4N4	3.21918	0	1	0.8331	1	0.2731	1	0.647556	0.8103	0.2203	1	1	1	1	0.9639	0.4607	1	1	1	0.356416	low
TCGA-MN-A4N5	0.230137	0	1	0.8572	1	0.167	1	0.6567	0.7344	0.2193	0.983	1	0.9897	1	0.9677	0.4415	1	0.9062	0.9691	0.523198	low
TCGA-MP-A4SV	7.17808	0	1	0.7833	1	0.1128	1	1	0.8367	0.1033	1	1	0.9871	1	0.8899	0.4123	0.9823	1	0.9751	1.21071	high
TCGA-MP-A4SW	4.87123	0	1	0.9026	1	0.4964	1	0.7936	0.8208	0.1909	0.9712	1	0.9816	0.701	0.9322	0.3502	1	1	0.9097	2.66966	high
TCGA-MP-A4SY	4.11233	1	1	0.8033	1	0.3413	1	0.7321	0.8379	0.19582	0.9786	1	0.9757	1	0.8943	0.4622	1	1	1	1.13277	high
TCGA-MP-A4T4	7.16986	0	1	0.893	1	0.3657	1	0.6368	0.8218	0.0967	1	1	1	1	0.9661	0.3588	0.9399	0.9005	0.8963	1.34217	high
TCGA-MP-A4T6	4.90411	1	1	0.8801	1	0.4005	1	0.7277	0.6838	0.4809	1	1	0.9847	1	0.9468	0.4075	1	1	0.9531	0.392569	low
TCGA-MP-A4T7	0.457534	0	1	0.8215	1	0.3567	1	0.7051	0.789	0.2965	1	1	0.9883	0.985888	0.9632	0.4441	1	1	0.938	0.539614	low
TCGA-MP-A4T8	0.441096	1	1	0.9483	1	0.3019	1	0.3235	0.7995	0.2076	1	1	0.9419	1	0.906	0.5086	1	0.7116	0.9112	3.74369	high
TCGA-MP-A4T9	3.46575	0	1	0.8078	1	0.26031	1	0.7448	0.6891	0.3233	1	1	1	1	0.95	0.385	1	0.8821	0.8778	0.483169	low
TCGA-MP-A4TA	2.60274	0	1	0.794	1	0.2345	1	0.741	0.8493	0.1321	0.9684	1	1	1	0.9611	0.402	1	0.59	0.9672	1.43837	high
TCGA-MP-A4TC	0.20274	1	1	0.9586	1	0.3086	0.6179	0.704	0.8673	0.17997	0.966	1	0.9926	0.4448	0.9609	0.2871	1	1	0.9273	41.6176	high
TCGA-MP-A4TD	0.841096	1	1	0.8173	1	0.26704	1	0.728686	0.674	0.221	0.9824	1	0.9892	1	0.806	0.3791	1	0.8891	0.953	1.1991	high
TCGA-MP-A4TE	2.45479	0	1	0.6936	1	0.463	1	0.724	0.7944	0.2292	0.9791	1	0.9622	1	0.9375	0.3507	1	1	0.8985	0.861043	low
TCGA-MP-A4TF	0.920548	0	1	0.851962	1	0.3559	1	0.5921	0.7981	0.0929	1	1	1	1	0.91	0.5227	1	1	0.9406	1.03034	high
TCGA-MP-A4TH	2.03014	0	1	0.844	1	0.1066	1	0.4246	0.7071	0.174	0.9686	1	1	1	0.9112	0.4152	0.9682	0.935	0.9154	0.523319	low
TCGA-MP-A4TI	1.17534	1	1	0.8979	1	0.2607	1	0.7089	0.8256	0	0.9446	1	1	0.99045	0.9099	0.445	0.9654	1	1	1.79223	high
TCGA-MP-A4TJ	0.928767	0	1	0.9122	1	0.2529	1	0.4889	0.6592	0.1433	0.8753	1	1	0.98088	1	0.4903	1	1	1	0.617919	low
TCGA-MP-A4TK	1.59452	1	1	0.961	1	0.2579	1	0.6043	0.8029	0.2663	0.9535	1	1	1	0.8721	0.3813	1	1	0.8998	1.16925	high
TCGA-MP-A5C7	6.1589	1	1	0.8693	1	0.25149	1	0.652288	0.7641	0.267	1	1	0.9727	0.6899	0.9447	0.4482	1	0.9294	0.9467	1.2842	high
TCGA-NJ-A4YF	5.92055	1	1	0.7783	1	0.1846	1	0.699856	0.7085	0.1944	0.9712	1	1	1	0.9303	0.2952	1	0.852	0.8469	0.61327	low
TCGA-NJ-A4YG	6.19452	0	1	0.7506	1	0.2749	1	0.6005	0.5783	0.1073	0.9707	1	0.976	1	0.9323	0.3537	1	0.9453	0.8611	0.681234	low
TCGA-NJ-A4YI	0.0109589	0	1	0.92	1	0.4255	1	0.4676	0.7878	0.23427	0.9819	1	1	1	0.9434	0.3734	1	0.9694	0.8786	0.690639	low
TCGA-NJ-A4YP	0.136986	1	1	0.8754	1	0.2083	1	0.7594	0.7271	0.0881	0.9915	1	0.9888	1	0.8931	0.388	0.9726	0.9591	0.9689	1.18255	high
TCGA-NJ-A4YQ	3.92329	1	1	0.8839	1	0.25156	1	0.7804	0.8992	0.1576	1	1	1	1	0.9297	0.5945	1	0.8044	0.8578	3.67226	high
TCGA-NJ-A55A	0.0410959	1	1	0.9642	1	0.2294	1	0.4889	0.7609	0.0611	1	1	1	1	0.9721	0.4858	0.9788	1	0.9157	0.859042	low
TCGA-NJ-A55O	0.0356164	0	1	0.9099	1	0.4055	1	0.576	0.704	0.2694	0.8565	1	1	0.9822	0.9437	0.4184	0.971	1	0.9738	1.18261	high
TCGA-NJ-A55R	1.65205	1	1	0.8558	1	0.1187	0.9853	0.7777	0.8651	0.1083	0.973	1	0.9943	0.6922	0.9124	0.4659	1	0.9553	0.9741	2.06159	high
TCGA-NJ-A7XG	1.69041	1	1	0.7747	1	0.1904	1	0.7321	0.7125	0.4815	1	1	1	1	0.9392	0.3884	1	1	0.8708	0.235861	low
TCGA-O1-A52J	4.92603	0	1	0.8796	1	0.1133	1	0.7736	0.6713	0.22315	1	1	0.9785	0.8511	0.9166	0.3525	1	0.9669	0.9776	0.649724	low
TCGA-S2-AA1A	1.40548	0	1	0.85595	1	0.25334	1	0.5931	0.6461	0.1629	1	1	0.9647	1	0.9157	0.4057	0.9854	1	0.9515	0.777694	low

## Sheet: ME-risk
id	futime	fustat	FYN|77273|ME	NVL|9942|ME	RNF121|17448|ME	riskScore	risk
TCGA-05-4244	0.00273973	1	0.4752	0.0316	0.9262	1.46547	high
TCGA-05-4249	4.1726	0	0.7689	0.0995	0.7474	0.715223	low
TCGA-05-4250	0.331507	1	0.6538	0	1	1.37999	high
TCGA-05-4382	1.66301	1	0.7869	0.0355	0.9381	1.01464	low
TCGA-05-4384	1.16712	1	0.8567	0	0.8928	0.933867	low
TCGA-05-4389	3.75068	1	0.6572	0.0432	0.8561	1.04778	high
TCGA-05-4390	3.08493	0	0.7955	0.03572	0.9802	1.06264	high
TCGA-05-4395	0.00273973	1	0.6018	0	0.94	1.35485	high
TCGA-05-4396	0.830137	1	0.7144	0.0979	0.944	0.999814	low
TCGA-05-4397	2.00274	0	0.5933	0.0231	0.9359	1.30677	high
TCGA-05-4398	3.92055	0	0.5438	0.1244	0.9462	1.17608	high
TCGA-05-4402	0.668493	1	0.8162	0	0.8063	0.87232	low
TCGA-05-4403	1.58356	0	0.6066	0	0.9133	1.29917	high
TCGA-05-4405	1.67123	1	0.7613	0.0622	0.9155	0.968171	low
TCGA-05-4410	0.00273973	1	0.4381	0.08641	0.9319	1.40188	high
TCGA-05-4415	0.249315	0	0.4834	0.0865	0.8634	1.20939	high
TCGA-05-4417	1.24658	0	0.6182	0.071	1	1.27067	high
TCGA-05-4418	0.750685	0	0.4401	0	0.8999	1.56032	high
TCGA-05-4420	2.49863	0	0.7325	0.0292	0.814	0.926244	low
TCGA-05-4422	1	0	0.4034	0.1066	0.9484	1.44254	high
TCGA-05-4424	2.50137	0	0.7551	0	0.8681	1.02119	low
TCGA-05-4425	1.83288	1	0.6165	0.0585	0.9453	1.2088	high
TCGA-05-4426	2.16712	0	0.7658	0.0301	0.8586	0.943583	low
TCGA-05-4427	2.16712	0	0.7603	0.08401	0.8367	0.838258	low
TCGA-05-4430	2.08493	0	0.7034	0	0.914	1.15678	high
TCGA-05-4432	2.08493	0	0.6695	0.0474	0.8627	1.03388	low
TCGA-05-4433	2	0	0.5692	0	0.9459	1.42062	high
TCGA-05-4434	1.25205	1	0.5207	0	0.9561	1.52737	high
TCGA-05-5420	1.25205	0	0.3539	0.04077	0.9461	1.71527	high
TCGA-05-5423	0.413699	0	0.557	0	0.9688	1.48715	high
TCGA-05-5425	2.41644	0	0.3783	0	0.9133	1.71216	high
TCGA-05-5428	1.83562	0	0.7298	0.0765	0.897644	0.957208	low
TCGA-05-5429	0.753425	0	0.7846	0	1	1.17813	high
TCGA-05-5715	0.169863	1	0.8196	0	0.9577	1.06644	high
TCGA-35-3615	0.0383562	1	0.6451	0.0184	0	0.348463	low
TCGA-35-4122	0.616438	1	0.6683	0	0.808	1.04553	high
TCGA-35-4123	0.49863	0	0.6873	0	0.8036	1.01571	low
TCGA-35-5375	0.723288	0	0.3817	0.03763	0.9267	1.62456	high
TCGA-38-4625	8.14521	0	0.5272	0.0622	0.9074	1.2709	high
TCGA-38-4626	10.0658	0	0.7195	0.0995	0.9512	1.00057	low
TCGA-38-4627	3.14247	0	0.8156	0.0585	0.9878	1.00648	low
TCGA-38-4628	4.08767	1	0.8042	0	0.9454	1.06854	high
TCGA-38-4629	2.36712	0	0.6888	0	0.8951	1.14763	high
TCGA-38-4630	2.93973	1	0.9085	0.1105	0.9313	0.760066	low
TCGA-38-4631	0.969863	0	0.7034	0.0314	0.8634	1.02181	low
TCGA-38-4632	3.71781	1	0.7331	0.0622	0.7247	0.773642	low
TCGA-38-6178	1.2274	1	0.8249	0.07386	0.9516	0.922216	low
TCGA-38-7271	2.19178	0	0.4386	0	0.7825	1.33337	high
TCGA-38-A44F	0.364384	0	0.5605	0	0.904811	1.35794	high
TCGA-44-2655	3.6274	1	0.6506	0.0343	0.9315	1.18829	high
TCGA-44-2656	3.91507	1	0.4551	0.39785	0.7344	0.605896	low
TCGA-44-2657	3.70137	0	0.5888	0.0585	0.9463	1.25166	high
TCGA-44-2659	3.74521	1	0.6803	0.1105	0.9374	1.00987	low
TCGA-44-2661	3.17534	0	0.5273	0.0829	0.8646	1.15607	high
TCGA-44-2662	3.50685	0	0.6408	0.4531	0.8546	0.51659	low
TCGA-44-2665	3.56438	0	0.7272	0.0542	0.6312	0.696291	low
TCGA-44-2666	0.265753	0	0.7519	0.7489	0.8521	0.266764	low
TCGA-44-2668	2.08493	0	0.4812	0.4601	0.9742	0.727641	low
TCGA-44-3396	3.09589	0	0.703	0.071	0.921	1.03048	low
TCGA-44-3398	3.1863	0	0.7177	0.0622	0.9505	1.07012	high
TCGA-44-3917	3.2411	0	0.5134	0.5541	0.7728	0.451181	low
TCGA-44-3919	2.81096	1	0.6136	0.0432	0.9001	1.17232	high
TCGA-44-4112	2.2137	0	0.5008	0.3986	0	0.21178	low
TCGA-44-5643	2.77534	0	0.5254	0	0.9178	1.44195	high
TCGA-44-5644	2.36438	0	0.6979	0.10988	0.94	0.993181	low
TCGA-44-6145	1.63014	0	0.4097	0.0593	0.8725	1.40446	high
TCGA-44-6146	1.99452	0	0.6422	0.42069	0	0.17166	low
TCGA-44-6147	2.31507	0	0.484	0.48808	0.8786	0.606355	low
TCGA-44-6148	1.92877	0	0.7335	0	0.9536	1.17689	high
TCGA-44-6774	1.80274	0	0.7635	0.06609	0.8081	0.829165	low
TCGA-44-6775	1.93151	1	0.6552	0.1809	0.9665	0.956056	low
TCGA-44-6776	7.16712	1	0.81	0	0.9243	1.03118	low
TCGA-44-6777	2.70411	1	0.7171	0.03562	0.8515	0.981603	low
TCGA-44-6778	5.10685	1	0.6513	0	0.9492	1.29214	high
TCGA-44-6779	1.36986	1	0.5329	0.03749	0.9335	1.366	high
TCGA-44-7659	1.89315	1	0.7181	0.0552	0.9188	1.03742	low
TCGA-44-7660	1.62192	0	0.8155	0.1492	0.9511	0.815837	low
TCGA-44-7661	1.52603	1	0.6022	0.0474	0.9471	1.25733	high
TCGA-44-7662	0.59726	1	0.7471	0.1731	0.8731	0.764338	low
TCGA-44-7667	3.00548	1	0.7854	0	0.9582	1.11222	high
TCGA-44-7669	1.5726	0	0.8229	0.2929	0.932	0.611089	low
TCGA-44-7670	2.41644	1	0.7557	0.0474	0.9396	1.0338	low
TCGA-44-7671	2.43562	1	0.7634	0.0452	0.9804	1.08662	high
TCGA-44-7672	1.96986	0	0.6348	0	0.9651	1.34687	high
TCGA-44-8117	1.05479	1	0.8808	0.0538	0.8536	0.782077	low
TCGA-44-8119	0.780822	0	0.8121	0.0585	0.8822	0.876061	low
TCGA-44-8120	0.712329	1	0.8807	0.0311	0.9296	0.902481	low
TCGA-44-A479	1.33151	0	0.3743	0.0355	0.6037	1.06239	high
TCGA-44-A47A	1.27671	0	0.6943	0.1421	0.9296	0.929079	low
TCGA-44-A47B	0.786301	0	0.674	0.0474	0.905	1.08889	high
TCGA-44-A47G	0.961644	0	0.5554	0.0497	0.8854	1.21889	high
TCGA-44-A4SS	1.13699	0	0.4799	0.09729	0.6687	0.915382	low
TCGA-44-A4SU	1.12055	0	0.5931	0.0474	0.9598	1.29329	high
TCGA-49-4486	6.35068	0	0.7834	0	0.8387	0.94832	low
TCGA-49-4487	2.34247	1	0.5799	0.05337	0.7544	0.984542	low
TCGA-49-4488	2.38082	0	0.7328	0	0.9512	1.17406	high
TCGA-49-4490	1.05479	1	0.8348	0.06283	0.9532	0.93121	low
TCGA-49-4494	2.96164	1	0.6211	0	0.8962	1.24737	high
TCGA-49-4501	3.89315	1	0.6018	0	0.8786	1.24675	high
TCGA-49-4505	1.1726	0	0.695	0	0.9057	1.15552	high
TCGA-49-4506	2.73699	1	0.5127	0.1194	0.9608	1.2566	high
TCGA-49-4507	0.734247	1	0.4074	0.03339	0.9656	1.67254	high
TCGA-49-4510	2.45479	0	0.8438	0.2655	0.9605	0.650039	low
TCGA-49-4512	2.47945	0	0.8	0.10768	0.8767	0.808866	low
TCGA-49-4514	4.65753	0	0.4253	0.03245	0.9113	1.52322	high
TCGA-49-6742	1.33699	1	0.7916	0.04843	0.8499	0.875057	low
TCGA-49-6743	4.4411	0	0.6469	0.0321	0.9046	1.1554	high
TCGA-49-6744	4.61096	0	0.7739	0.06576	0.9599	1.00627	low
TCGA-49-6745	1.43014	0	0.6502	0	0.8565	1.14121	high
TCGA-49-6761	0.969863	0	0.4679	0.0585	0.8824	1.32858	high
TCGA-49-6767	1.85479	0	0.7744	0	0.8658	0.994534	low
TCGA-49-AAQV	1.85479	1	0.4726	0.0195	0.9484	1.54773	high
TCGA-49-AAR0	13.0548	1	0.733	0	0.9748	1.2119	high
TCGA-49-AAR2	6.09315	1	0.4411	0.0788	0.972	1.49474	high
TCGA-49-AAR3	5.1863	0	0.4986	0.1244	0.9033	1.17203	high
TCGA-49-AAR4	2.40822	1	0.4012	0.071	0.901925	1.44642	high
TCGA-49-AAR9	0.712329	0	0.6025	0	0.8781	1.24485	high
TCGA-49-AARE	3.36712	0	0.6736	0	0.9144	1.19987	high
TCGA-49-AARN	3.10959	1	0.7089	0.1105	0.7866	0.795341	low
TCGA-49-AARO	10.2986	1	0.7123	0	0.8898	1.1075	high
TCGA-49-AARQ	18.4438	0	0.7344	0.3986	0.9482	0.57665	low
TCGA-49-AARR	13.6767	0	0.7447	0.3986	0.9429	0.56544	low
TCGA-4B-A93V	0.821918	0	0.5816	0.1105	0.9606	1.17418	high
TCGA-50-5044	1.70959	0	0.6529	0.02765	1	1.31556	high
TCGA-50-5045	5.95616	1	0.4919	0	0.8443	1.35929	high
TCGA-50-5049	8.47671	0	0.5395	0.02691	0.9188	1.35352	high
TCGA-50-5051	1.30959	0	0.7298	0.0904	0.9205	0.963323	low
TCGA-50-5055	5.0137	0	0.443	0.03065	0.8806	1.43482	high
TCGA-50-5066	3.95068	0	0.6959	0	0.7032	0.877416	low
TCGA-50-5068	4.10685	1	0.5271	0	0.7825	1.19807	high
TCGA-50-5072	0.684932	1	0.6311	0.0663	0.914422	1.1234	high
TCGA-50-5930	0.772603	1	0.6377	0.04382	0.9267	1.17912	high
TCGA-50-5931	1.18904	1	0.9287	0	0.9205	0.888731	low
TCGA-50-5932	3.38356	0	0.8023	0.0497	0.7887	0.793318	low
TCGA-50-5933	6.55616	0	0.8007	0.03539	1	1.08532	high
TCGA-50-5935	1.78904	0	0.7963	0.06077	0.9547	0.981133	low
TCGA-50-5936	0.70411	0	0.6212	0	0.9006	1.25467	high
TCGA-50-5939	1.26027	0	0.5786	0	0.9793	1.46956	high
TCGA-50-5941	4.03836	0	0.6533	0	0.8081	1.06481	high
TCGA-50-5942	5.06027	1	0.6881	0.06651	0.9347	1.07738	high
TCGA-50-5944	4.79452	1	0.8379	0	0.9231	0.995354	low
TCGA-50-5946	4.43014	0	0.7828	0.0349	0	0.286535	low
TCGA-50-6590	3.52877	1	0.4181	0.04327	0.8434	1.37498	high
TCGA-50-6591	0.326027	0	0.9013	0	0.944	0.948374	low
TCGA-50-6592	2.12877	1	0.4253	0.0523	0.8929	1.43448	high
TCGA-50-6593	0.920548	0	0.7726	0	0.8441	0.967836	low
TCGA-50-6594	1.0137	1	0.8039	0.04507	0.9471	0.989298	low
TCGA-50-6595	0.517808	1	0.7337	0	0.7758	0.924819	low
TCGA-50-6597	3.47397	0	0.5195	0.04703	0.9395	1.37622	high
TCGA-50-6673	0.060274	1	0.8488	0	0.7674	0.79557	low
TCGA-50-7109	0.843836	0	0.6068	0	0.8381	1.17309	high
TCGA-50-8457	3.08219	0	0.7537	0	0.9365	1.1222	high
TCGA-50-8459	3.06575	0	0.7394	0.07956	0.9115	0.95888	low
TCGA-50-8460	2.27123	0	0.7231	0	0.7222	0.87116	low
TCGA-53-7624	2.85753	0	0.7098	0.0921	0.9691	1.05088	high
TCGA-53-7626	2.54521	0	0.7203	0.1809	0.9485	0.862409	low
TCGA-53-7813	1.16164	0	0.4949	0.1809	0.869889	1.0182	low
TCGA-53-A4EZ	2.93425	0	0.6271	0.09501	0.9567	1.13618	high
TCGA-55-1592	1.92055	0	0.7431	0.2133	0.9209	0.763169	low
TCGA-55-1594	3.2274	0	0.787	0.0382	0.8951	0.952564	low
TCGA-55-1595	4.05205	0	0.7771	0.0947	0.8795	0.854118	low
TCGA-55-1596	5.65753	0	0.5512	0	0.8097	1.20733	high
TCGA-55-5899	2.54795	0	0.7103	0.03811	0.9216	1.08349	high
TCGA-55-6543	1.19178	1	0.6321	0	0.9577	1.3378	high
TCGA-55-6642	6.70959	0	0.6411	0	0.9133	1.2461	high
TCGA-55-6712	0.468493	1	0.5212	0.05562	0.879637	1.24735	high
TCGA-55-6968	3.54247	0	0.7335	0.2212	0.9298	0.770599	low
TCGA-55-6969	3.39452	1	0.6195	0.0765	0.9093	1.11117	high
TCGA-55-6970	1.27123	0	0.5283	0.0355	0.9536	1.4165	high
TCGA-55-6971	3.83562	0	0.5226	0.1421	0.9218	1.13142	high
TCGA-55-6972	4.47123	0	0.7941	0	1	1.16468	high
TCGA-55-6975	0.323288	1	0.7439	0.03843	0.7554	0.830202	low
TCGA-55-6978	0.482192	0	0.5455	0.1047	0.9077	1.15354	high
TCGA-55-6979	0.649315	0	0.5369	0.07467	1	1.39284	high
TCGA-55-6980	5.77808	0	0.4835	0.07512	0.8786	1.25949	high
TCGA-55-6981	3.77808	0	0.7985	0.0904	0.8995	0.861682	low
TCGA-55-6982	2.72603	1	0.7208	0	0.8609	1.0541	high
TCGA-55-6983	7.73425	1	0.4962	0	0.965	1.59237	high
TCGA-55-6984	2.08219	0	0.5262	0.08366	0.8556	1.14205	high
TCGA-55-6985	3.37808	1	0.7051	0.06574	0.7374	0.809082	low
TCGA-55-6986	8.93425	0	0.725	0	0.9724	1.21971	high
TCGA-55-6987	5.85479	1	0.3722	0	0.86	1.60472	high
TCGA-55-7227	2.60822	1	0.6271	0.0829	0.9492	1.14905	high
TCGA-55-7281	2.38904	1	0.7231	0.0663	0.9552	1.06221	high
TCGA-55-7283	1.66849	0	0.7877	0	0.789	0.881994	low
TCGA-55-7284	0.665753	0	0.7245	0.1421	0.9184	0.882283	low
TCGA-55-7570	2.25753	0	0.897	0.0995	1	0.862473	low
TCGA-55-7573	1.33425	0	0.6351	0.0829	0.9412	1.12573	high
TCGA-55-7574	2.72603	0	0.5447	0.157	0.98	1.16092	high
TCGA-55-7576	1.83562	0	0.6878	0.0686	0.9307	1.068	high
TCGA-55-7724	1.93151	0	0.6794	0	0.7783	0.990923	low
TCGA-55-7725	1.21096	1	0.496	0.16017	0.9385	1.15753	high
TCGA-55-7726	1.7863	0	0.9154	0.06678	0.6668	0.569173	low
TCGA-55-7727	0.326027	0	0.725	0.1244	0.8057	0.781009	low
TCGA-55-7728	1.92877	0	0.3233	0.19382	0.9491	1.36334	high
TCGA-55-7815	2.11781	1	0.6324	0.06883	0.8767	1.06102	high
TCGA-55-7816	1.28219	0	0.7114	0.332	0.8174	0.558748	low
TCGA-55-7903	1.55342	0	0.7215	0.0829	0.9475	1.02275	low
TCGA-55-7907	0.939726	0	0.7349	0.1244	0.7032	0.671695	low
TCGA-55-7910	2.84932	1	0.6561	0.1531	0.9165	0.937469	low
TCGA-55-7911	1.47123	0	0.6083	0.1605	0.8504	0.896386	low
TCGA-55-7913	1.53699	0	0.785	0.0552	0.9494	0.997293	low
TCGA-55-7914	0.512329	0	0.6222	0.1105	0.9476	1.09843	high
TCGA-55-7994	1.65205	0	0.516	0.0765	0.8369	1.14168	high
TCGA-55-7995	2.43562	0	0.3321	0.117	0.9533	1.55403	high
TCGA-55-8085	2.47671	1	0.5353	0.0523	0.9527	1.36178	high
TCGA-55-8087	1.26575	0	0.7908	0.1372	0.9405	0.846362	low
TCGA-55-8089	1.92329	1	0.409	0.0904	0.9595	1.49678	high
TCGA-55-8090	1.63836	1	0.7254	0.117	0.8986	0.896953	low
TCGA-55-8091	1.64384	1	0.5645	0	0.8808	1.30815	high
TCGA-55-8092	0.421918	0	0.5158	0.2297	0.9023	0.951562	low
TCGA-55-8094	1.48219	1	0.8539	0.05523	0.918	0.879332	low
TCGA-55-8096	1.96986	0	0.7524	0.0865	0.9365	0.96452	low
TCGA-55-8097	1.30411	0	0.7371	0.0432	0.9022	1.01258	low
TCGA-55-8203	1.49863	1	0.6139	0.0995	0.9613	1.15249	high
TCGA-55-8204	1.41096	1	0.6782	0	0.9215	1.20474	high
TCGA-55-8205	1.6411	1	0.402	0.0765	0.9249	1.47625	high
TCGA-55-8206	2.43288	1	0.6841	0.0321	0.9292	1.142	high
TCGA-55-8207	2.67671	0	0.7803	0.0878	0.9118	0.899778	low
TCGA-55-8208	1.84658	1	0.5034	0.06268	0.9325	1.35208	high
TCGA-55-8299	1.28493	0	0.5504	0.7489	0.8404	0.335005	low
TCGA-55-8301	1.46301	0	0.5223	0.0995	0.8135	1.05392	high
TCGA-55-8302	1.30959	0	0.626	0.332	0.9607	0.752213	low
TCGA-55-8505	1.20548	1	0.879	0.1105	0.966	0.825563	low
TCGA-55-8506	0.030137	0	0.7007	0	0.911167	1.15612	high
TCGA-55-8507	1.14521	1	0.8082	0	0.9338	1.04681	high
TCGA-55-8508	1.69041	1	0.6904	0.0829	0.7433	0.80538	low
TCGA-55-8510	1.47671	1	0.648	0.1991	0.9491	0.912116	low
TCGA-55-8511	1.51233	0	0.7154	0.1105	0.8472	0.856608	low
TCGA-55-8512	1.66301	0	0.7044	0.2716	0.8933	0.694908	low
TCGA-55-8513	2.16712	1	0.7124	0	0.8101	0.994066	low
TCGA-55-8514	1.42466	1	0.6829	0.1105	0.9741	1.058	high
TCGA-55-8614	1.46849	0	0.8257	0.1866	0.9802	0.784576	low
TCGA-55-8615	1.22192	0	0.8165	0.071	0.867	0.834992	low
TCGA-55-8616	0.131507	0	0.7006	0.0904	0.7291	0.770073	low
TCGA-55-8619	1.13973	0	0.6265	0.1658	0.901878	0.931417	low
TCGA-55-8620	1.0274	0	0.7497	0.1105	0.9741	0.975907	low
TCGA-55-8621	1.41096	0	0.7232	0.0663	0.8775	0.956002	low
TCGA-55-A48X	1.88767	1	0.6591	0.2489	0.9565	0.83238	low
TCGA-55-A48Y	1.72603	0	0.6268	0	0.6066	0.8369	low
TCGA-55-A48Z	1.78356	0	0.7117	0.2489	0.8511	0.67719	low
TCGA-55-A490	0.271233	0	0.8512	0.2845	0.9133	0.584384	low
TCGA-55-A491	1.71507	0	0.724	0.07579	0.9531	1.04043	low
TCGA-55-A492	1.63288	0	0.709	0.06477	0.9514	1.07784	high
TCGA-55-A493	0.0767123	1	0.5526	0.1298	0.9267	1.12254	high
TCGA-55-A494	1.31781	1	0.7973	0	0.9638	1.10467	high
TCGA-55-A4DF	1.20548	1	0.6013	0.1809	0.946	0.992496	low
TCGA-55-A4DG	1.66575	0	0.8227	0.2342	0.9572	0.701649	low
TCGA-55-A57B	1.49589	0	0.8405	0.1148	0.9433	0.832362	low
TCGA-62-8394	0.380822	1	0.7902	0.1244	0.9212	0.844019	low
TCGA-62-8395	3.33151	0	0.7959	0	0.9571	1.09655	high
TCGA-62-8397	3.53151	1	0.5979	0.09106	0.900856	1.09893	high
TCGA-62-8398	1.21644	0	0.5054	0.2212	0.8468	0.90737	low
TCGA-62-8399	7.3863	0	0.9014	0.0995	0.9755	0.829899	low
TCGA-62-8402	4.10411	0	0.4263	0.0585	0.922	1.47408	high
TCGA-62-A46O	3.98356	0	0.542	0.2489	0.8203	0.797449	low
TCGA-62-A46P	1.6274	0	0.7509	0	0.9385	1.12906	high
TCGA-62-A46R	4.72603	0	0.7945	0	0.9826	1.137	high
TCGA-62-A46S	4.52877	1	0.6488	0.1105	0.8309	0.908168	low
TCGA-62-A46U	5.66301	0	0.3465	0.1756	0.911	1.30019	high
TCGA-62-A46V	6.02466	1	0.7973	0.0829	0.7247	0.690127	low
TCGA-62-A46Y	1.13425	1	0.6133	0.0995	0.9524	1.13951	high
TCGA-62-A470	3.27123	0	0.6763	0.0995	0.6781	0.728293	low
TCGA-62-A471	3.4137	0	0.5072	0.08619	0.9485	1.31935	high
TCGA-62-A472	2.49315	0	0.7778	0	0.911	1.05298	high
TCGA-64-1676	4.73425	0	0.6429	0.04172	0.9463	1.20773	high
TCGA-64-1677	1.72055	0	0.5839	0.06423	0.9422	1.2395	high
TCGA-64-1678	3.25753	0	0.8479	0.05252	0.9205	0.893009	low
TCGA-64-1679	6.81644	1	0.7572	0.0663	0.9616	1.02818	low
TCGA-64-1680	3.08493	0	0.8946	0	0.8634	0.85722	low
TCGA-64-1681	3.19726	1	0.8113	0.1658	0.8932	0.736214	low
TCGA-64-5774	7.33151	0	0.8246	0	0.9233	1.01176	low
TCGA-64-5775	0.169863	0	0.8182	0.02283	0.895088	0.942562	low
TCGA-64-5778	3.57534	0	0.7182	0.03768	0.9698	1.14645	high
TCGA-64-5779	2.36712	1	0.7474	0.0995	0.9146	0.920599	low
TCGA-64-5781	4.27123	1	0.4245	0.02855	0.8554	1.42332	high
TCGA-64-5815	2.3726	0	0.7419	0.02927	0.944	1.09193	high
TCGA-67-3770	1.67123	0	0.8007	0.071	0.8767	0.86235	low
TCGA-67-3771	1.67123	1	0.5089	0.1047	0.9183	1.22317	high
TCGA-67-3772	1.56986	0	0.7975	0.02329	0.6382	0.681925	low
TCGA-67-3773	1.16986	0	0.5466	0.05559	0.8746	1.20146	high
TCGA-67-3774	1.05479	0	0.6256	0	0.9247	1.28942	high
TCGA-67-4679	1.2274	0	0.72	0	0.7878	0.955671	low
TCGA-67-6215	0.476712	0	0.6407	0.0663	0.9645	1.18836	high
TCGA-67-6216	0.386301	1	0.4767	0	0.9289	1.55257	high
TCGA-67-6217	1.15616	1	0.7795	0.0474	0.8122	0.845293	low
TCGA-69-7760	0.553425	0	0.7759	0.06057	0.9063	0.942165	low
TCGA-69-7761	0.509589	1	0.3278	0.1896	0.9409	1.35101	high
TCGA-69-7763	1.89041	0	0.6786	0.0585	0.7772	0.893053	low
TCGA-69-7764	1.13425	0	0.561	0.3623	0.8891	0.69998	low
TCGA-69-7765	0.452055	0	0.7297	0.1029	1	1.0495	high
TCGA-69-7973	0.630137	1	0.771	0.0785	0.9335	0.952632	low
TCGA-69-7974	0.50411	1	0.7108	0	0.9232	1.16085	high
TCGA-69-7978	0.367123	0	0.6678	0.0368	0	0.328173	low
TCGA-69-7979	1.11781	1	0.7941	0.117	0.8826	0.807766	low
TCGA-69-7980	1.12603	1	0.6625	0.0284	0.9402	1.19763	high
TCGA-69-8253	1.16712	0	0.6163	0.0331	0.9639	1.29691	high
TCGA-69-8254	1.12055	1	0.5615	0.0963	0.8846	1.11301	high
TCGA-69-8255	0.353425	0	0.197	0.1991	0.9435	1.56161	high
TCGA-69-8453	2.2274	1	0.5675	0	0.9668	1.46442	high
TCGA-69-A59K	1.61918	0	0.7693	0.1809	0.9325	0.795378	low
TCGA-71-6725	0.70137	0	0.7486	0	0.765	0.89512	low
TCGA-71-8520	0.575342	0	0.7999	0	0.8672	0.966169	low
TCGA-73-4658	4.38356	0	0.6043	0	0.8609	1.21354	high
TCGA-73-4659	1.94795	0	0.7264	0.0806	0	0.282937	low
TCGA-73-4662	6.89041	0	0.7743	0.0686	0.8975	0.919651	low
TCGA-73-4666	2.19178	1	0.422	0	0.9295	1.66007	high
TCGA-73-4668	1.27945	0	0.7413	0.0829	0.9082	0.946804	low
TCGA-73-4670	0.358904	0	0.7648	0.0262	0.8922	0.99555	low
TCGA-73-4675	2.52603	0	0.6841	0.1571	0.7889	0.757066	low
TCGA-73-4676	0.769863	0	0.8026	0.03061	0.9634	1.03921	low
TCGA-73-4677	0.10411	0	0.5696	0	0.9623	1.45183	high
TCGA-73-7498	3.25753	0	0.7383	0.0995	0.9283	0.948214	low
TCGA-73-7499	4.19452	1	0.5356	0.071	0.7467	0.99638	low
TCGA-73-A9RS	0.931507	0	0.4833	0.0663	0.8835	1.28812	high
TCGA-75-5122	0.00273973	0	0.3133	0.1244	0.9693	1.60346	high
TCGA-75-5125	5.55342	1	0.6513	0.1066	0.8858	0.982062	low
TCGA-75-5126	0.00273973	0	0.6975	0	0.9046	1.15032	high
TCGA-75-5146	6.48767	1	0.6387	0.1105	0.9276	1.04796	high
TCGA-75-5147	3.65205	1	0.5821	0	0.9129	1.33751	high
TCGA-75-6203	0.00273973	1	0.7178	0.05966	0.9724	1.10716	high
TCGA-75-6205	0.00273973	0	0.5405	0.05862	0.897722	1.24218	high
TCGA-75-6206	7.09589	0	0.6773	0.1105	0.9365	1.0123	low
TCGA-75-6207	0.00273973	0	0.5216	0	0.9848	1.58618	high
TCGA-75-6211	0.00273973	1	0.4588	0.06339	0.9648	1.48893	high
TCGA-75-6212	4.15342	0	0.7403	0	0.9485	1.15922	high
TCGA-75-6214	3.05479	0	0.8179	0.0432	0.8975	0.912514	low
TCGA-75-7025	9.05479	1	0.7085	0.2951	0.9675	0.73344	low
TCGA-75-7027	8.38082	0	0.7918	0.2716	0.9398	0.665861	low
TCGA-75-7030	0.00273973	0	0.7037	0.06587	0.7905	0.870681	low
TCGA-75-7031	0.00273973	1	0.6045	0.06515	0.9627	1.24103	high
TCGA-78-7143	13.5918	0	0.752	0	0	0.316343	low
TCGA-78-7145	2.26301	1	0.8721	0	0.7247	0.730012	low
TCGA-78-7146	0.473973	0	0.7469	0	0.9216	1.10886	high
TCGA-78-7147	1.60548	1	0.787	0.0829	0.9219	0.912686	low
TCGA-78-7148	1.71507	1	0.5274	0	0.9194	1.44159	high
TCGA-78-7149	10.7945	0	0.9501	0.06247	0.7705	0.632886	low
TCGA-78-7150	1.82466	1	0.7656	0	0.8572	0.993533	low
TCGA-78-7152	3.32877	0	0.5913	0.04929	0.8842	1.16607	high
TCGA-78-7153	9.9589	0	0.6525	0.0622	0.9586	1.17066	high
TCGA-78-7154	1.62466	0	0.6861	0.03249	0.89585	1.08818	high
TCGA-78-7155	3.20822	1	0.7953	0	0.9319	1.06053	high
TCGA-78-7156	2.67397	0	0.7715	0.0355	0.757	0.808878	low
TCGA-78-7158	0.490411	0	0.8401	0.0212	0.9307	0.966069	low
TCGA-78-7159	5.40822	1	0.7722	0.1105	0.9693	0.943563	low
TCGA-78-7160	1.90959	1	0.4479	0.1809	0.9557	1.21055	high
TCGA-78-7161	0.79726	0	0.8325	0.11977	0.8871	0.772042	low
[truncated: 167 more rows]

## Sheet: RI-risk
id	futime	fustat	C10orf32|12982|RI	GOLGA8M|29754|RI	IL32|33378|RI	FAM9C|88504|RI	MYLK|66481|RI	SLC38A7|36683|RI	APLNR|15826|RI	GABARAPL1|20413|RI	CORO7|33668|RI	ACVR2A|55521|RI	SHPRH|78036|RI	ATP2A2|24418|RI	TAB3|88754|RI	ZSCAN2|32296|RI	SLC46A3|25559|RI	WDR33|55246|RI	MAF1|85534|RI	riskScore	risk
[truncated: 514 more rows]
