# Supplementary material for: Analysis of Genome-Wide Alternative Splicing Profiling and Development of Potential Drugs in Lung Adenocarcinoma
Source: Front Genet. 2021 Oct 19;12:767259. doi: 10.3389/fgene.2021.767259 (PMC8560713; doi:10.3389/fgene.2021.767259)
Supplement: Supplementary file 13 [file Table10.XLSX]

## Sheet: SFexp
id	TCGA-44-3918-01A-01R-A278-07	TCGA-73-4670-01A-01R-1206-07	TCGA-86-8280-01A-11R-2287-07	TCGA-44-6776-01A-11R-1858-07	TCGA-55-A491-01A-11R-A24H-07	TCGA-44-2668-01A-01R-A278-07	TCGA-05-5425-01A-02R-1628-07	TCGA-78-8662-01A-11R-2403-07	TCGA-S2-AA1A-01A-12R-A39D-07	TCGA-55-A494-01A-11R-A24X-07	TCGA-50-6592-01A-11R-1755-07	TCGA-95-8039-01A-11R-2241-07	TCGA-50-8459-01A-11R-2326-07	TCGA-55-8507-01A-11R-2403-07	TCGA-50-5939-01A-11R-1628-07	TCGA-49-AARO-01A-12R-A41B-07	TCGA-38-4631-01A-01R-1755-07	TCGA-NJ-A55R-01A-11R-A262-07	TCGA-53-7624-01A-11R-2066-07	TCGA-38-4630-01A-01R-1206-07	TCGA-64-5778-01A-01R-1628-07	TCGA-MP-A4TI-01A-21R-A24X-07	TCGA-97-8176-01A-11R-2403-07	TCGA-55-6981-01A-11R-1949-07	TCGA-55-8299-01A-11R-2287-07	TCGA-55-A4DG-01A-11R-A24H-07	TCGA-55-8087-01A-11R-2241-07	TCGA-97-7546-01A-11R-2039-07	TCGA-86-6562-01A-11R-1755-07	TCGA-95-7947-01A-11R-2187-07	TCGA-97-A4LX-01A-11R-A24X-07	TCGA-05-4415-01A-22R-1858-07	TCGA-49-4488-01A-01R-1755-07	TCGA-62-A470-01A-11R-A24H-07	TCGA-05-4432-01A-01R-1206-07	TCGA-44-2668-01A-01R-0946-07	TCGA-86-8674-01A-21R-2403-07	TCGA-MP-A4SV-01A-11R-A24X-07	TCGA-78-7536-01A-11R-2066-07	TCGA-78-7159-01A-11R-2039-07	TCGA-95-7039-01A-11R-1949-07	TCGA-38-7271-01A-11R-2039-07	TCGA-44-2662-01B-02R-A277-07	TCGA-05-5429-01A-01R-1628-07	TCGA-99-AA5R-01A-11R-A39D-07	TCGA-55-6984-01A-11R-1949-07	TCGA-93-A4JQ-01A-11R-A24X-07	TCGA-55-7816-01A-11R-2170-07	TCGA-55-A48X-01A-11R-A24H-07
UBL5	69.3139	64.4878	41.1763	48.5288	68.3648	40.8592	79.0645	54.541	49.4232	40.1547	45.271	69.9737	39.7124	51.7857	26.3311	38.7342	115.797	30.5889	58.7368	72.0873	117.082	47.3889	45.3657	32.1524	42.9899	28.6257	56.7579	33.9981	45.0627	52.1969	29.2051	32.2985	68.8958	45.6094	53.907	44.9147	36.6525	38.267	43.5069	40.18	37.1667	46.9453	9.0649	100.116	47.7917	47.1399	32.6501	33.5289	33.8284
PSEN1	16.1075	11.3311	8.60996	9.85442	8.75971	19.9107	9.14649	9.30058	6.22578	7.88714	11.5295	11.7685	8.91349	11.0107	12.1072	12.6142	10.9759	8.67833	14.628	11.1104	8.63343	9.53493	6.01966	9.13234	8.24168	10.2502	11.2704	9.45495	16.0967	12.8451	14.9178	13.0057	14.4872	9.6731	11.5341	16.3418	8.37566	10.941	8.93883	11.3259	11.3836	8.75286	10.8263	12.1125	8.02668	11.771	9.31064	9.53086	12.1974
ZFR	31.6726	18.0137	11.1446	12.6268	10.6607	23.1712	14.3818	15.1238	11.2603	15.493	16.5391	15.0021	8.70157	14.8959	13.7093	8.68235	16.3103	8.36658	20.7754	22.6151	15.2988	9.26731	12.2494	14.8227	11.9151	20.5712	14.2467	18.54	16.8363	20.9878	12.4656	22.6554	13.8697	11.3056	12.0071	17.7925	8.48391	15.0104	19.7082	17.994	11.5795	14.687	25.1183	15.2117	9.0441	11.5578	14.0067	15.8697	11.7478
ZCCHC10	16.8108	3.96878	6.82552	6.5968	3.7843	4.60159	7.21655	5.97158	5.64008	7.02677	5.68714	7.54008	4.04746	4.46053	5.37518	3.98943	13.6397	5.89408	6.053	4.49459	6.45184	5.93875	5.23632	5.32237	5.71456	4.85942	10.1167	10.861	5.44928	4.84364	5.53622	6.89855	5.59041	7.61464	5.45786	5.40121	4.98942	5.0661	7.23829	7.74077	3.29512	6.92888	9.36824	13.5424	5.39913	6.12513	5.14418	5.8598	6.62737
CELF3	0.017493	0.00238078	0.0989404	0.00693965	0.0316937	0.0157432	0.0403344	0.01377	0.0268157	2.73956	0.00882512	0.0212035	0.0147989	1.61648	0.00729104	0.0177365	0.030715	43.1619	0.00478662	0.0546234	0.00527569	0.0156566	0.085722	0.0358859	0.0301837	0.148039	7.4046	0.0681093	0	0.0147155	0.0521647	0	0.00760086	1.07882	1.68167	0	0.00578734	0.6151	0.467162	1.8184	0	0.0686056	0.100011	0	0.0162674	0.0219318	0.0131024	0.0116218	0.0377738
EIF3A	27.8667	51.801	35.9943	36.987	22.9428	60.0721	30.8619	34.5696	35.1732	32.6733	37.8893	40.1809	29.2952	37.0001	50.3773	23.354	13.7045	27.6128	55.8229	42.7557	12.1365	32.843	41.2083	28.5237	45.8802	20.5267	38.0839	38.7782	35.0026	37.325	31.4799	89.6467	16.9295	33.1308	38.6721	46.9189	31.5038	46.9227	58.3527	42.3725	33.4768	38.2266	32.9745	15.0925	26.0398	46.6371	25.0798	33.5548	28.4102
INTS7	11.375	8.18041	4.85678	9.35	4.67106	8.2766	9.23227	12.7291	3.63649	8.00437	5.88247	7.0686	1.5585	8.04394	6.32551	4.28425	5.44888	8.91282	7.96142	7.45763	5.26052	4.87235	9.96924	6.12625	5.49608	7.08135	5.34411	4.60292	10.5571	10.3161	5.15668	18.9972	4.49785	5.67964	7.66258	6.86617	13.3263	8.57791	12.4128	6.12742	3.80807	5.81697	7.4754	7.446	3.47164	5.09598	6.95766	4.6334	7.7351
PRPF6	25.9348	47.6614	71.825	44.123	48.3211	40.7045	13.5451	33.6951	51.1587	55.0223	37.7269	31.3358	32.8605	68.8476	41.647	65.6275	27.7144	44.1219	32.5208	55.69	53.5078	41.6831	53.1099	41.3289	36.1625	57.2338	95.5965	63.2328	55.9165	79.2761	46.7212	63.9367	33.9841	31.3741	81.8019	36.6992	47.2446	56.8916	61.4894	44.7214	63.3585	44.6317	11.9592	25.5678	46.0927	41.4282	45.1881	29.4835	46.8221
IGF2BP3	0.282833	0.125414	0.976494	0.0217167	1.64751	2.87386	3.27573	7.32194	0.0524475	0.114796	5.6937	0.448675	0.200681	1.99822	0.551394	0.727718	6.7443	0.179996	16.2098	3.01864	0.432	0.465454	1.9193	5.10965	0.224895	0.130666	0.0175181	0.172541	2.09373	0.130476	1.33314	17.4085	1.22497	0.12935	1.87207	1.82821	0.00301845	1.54848	1.49952	0.22075	0.152709	0.147104	5.99862	2.02449	0.101813	0.0305034	3.14351	0.0949628	1.26651
CELF1	14.8297	5.80592	13.2617	7.49401	9.2503	14.9995	5.32819	7.47013	12.9769	18.3728	8.93728	14.5201	7.75563	11.6734	13.1524	11.9319	5.53354	12.9265	12.375	18.0424	5.44592	13.9541	10.9699	13.1667	11.2817	12.6435	11.7108	13.0078	10.3665	14.8259	14.1999	16.0663	6.77325	19.248	14.2006	11.1908	13.0726	21.0258	18.8414	15.9884	12.1809	10.092	25.5848	6.51419	12.6496	11.3135	17.4301	11.3182	16.6905
RBM4B	2.92652	2.92002	3.72995	3.09832	4.44022	2.2379	3.01611	4.50842	4.87836	4.76319	2.06063	2.19178	2.53655	5.92784	3.44228	4.76945	2.29341	4.5405	4.60819	6.0402	2.45288	3.70129	3.96545	3.68318	3.5936	6.49842	7.36786	3.11574	3.62038	3.77963	2.43362	4.57631	1.9425	5.61266	4.91816	2.40583	5.17364	2.58987	6.60907	5.89933	1.69311	2.78526	7.91852	2.88309	3.0888	3.25643	4.13744	3.72952	4.97357
RALYL	0.0228152	0	0.00744476	0	0	0	0	0	0	0	0	0	0.014476	0	0	0	0	0.00226564	0	0.00464624	0	0.00510502	0	0	0	0	0	0	0	0	0	0	0	0	0.011792	0	0.00566109	0	0.0394913	0	0	0	0.251562	0.0142741	0	0	0.00854441	0	0
SREK1	6.96195	2.32224	4.49069	3.06362	1.77788	4.18001	2.30116	2.87529	3.69373	3.8339	3.52229	3.46987	2.51148	2.55918	2.82838	2.85462	2.2724	3.80539	2.94021	3.04074	2.19808	3.74043	3.24253	2.18117	3.98347	13.4883	5.97308	5.27456	2.74155	2.98229	5.28925	3.13694	2.33629	4.9311	2.07125	3.13294	3.19576	4.81498	2.26962	4.18249	2.991	2.82909	26.3561	2.70432	3.63035	3.50137	5.6982	5.68121	5.01012
SRSF4	14.0022	17.5258	37.3915	23.8511	24.5448	16.5066	18.8675	52.4767	26.8883	25.1242	25.4658	34.8769	25.9944	28.5701	27.7105	31.6195	17.2311	25.7754	28.3901	35.7066	22.0512	36.9575	18.2727	22.2841	29.3618	32.5886	38.6977	28.5158	24.3004	28.4053	36.0714	25.5898	16.5564	38.445	24.7816	22.697	21.9731	34.0606	24.4897	29.3342	30.8896	25.6979	25.5013	13.9168	37.5881	22.8633	38.1662	21.5929	36.5434
RNU4-1	1679.69	0.374761	0.359408	0	0	2110.15	0.544208	0	0.422109	0	0	0.572172	0	0.181105	0	0.186128	1.69221	0.0729184	0.452081	0.373841	1.49482	0.164302	0.192766	0	0.2715	0.179255	0.384517	0.15316	0.373908	0	0.149297	0.147296	1.43575	1.56156	0.189759	0.255055	0	0.152478	0.635502	0.658017	0	0.479969	1667.4	0.689105	0.853559	0	0.274997	0	0
LSM3	14.2208	10.4021	8.8468	5.03863	8.74614	4.67115	11.3575	14.5643	7.93305	7.61223	8.64616	6.90101	5.49874	6.28521	5.21741	9.06677	19.5938	7.36279	9.35125	19.5288	23.3513	8.50149	17.3767	6.82704	9.61805	6.96302	12.1011	7.61928	6.45366	7.00309	5.74414	8.83554	14.3717	7.67598	6.86259	5.25694	10.4241	10.065	10.1165	8.10461	9.34799	7.87627	6.68294	12.9722	8.83316	6.94119	6.1592	7.11744	6.36053
TIAL1	11.5958	15.0097	9.15002	8.63632	9.69164	9.05499	11.5874	13.1392	11.9763	11.0624	8.38354	11.5064	7.65441	12.0371	9.62807	11.0935	15.173	10.1165	14.8113	17.3565	7.41569	12.8038	9.59338	6.24303	10.5658	8.7182	13.534	8.88777	9.33638	10.8574	9.4421	12.6278	9.33992	20.8504	10.7297	12.3266	8.36191	16.0566	14.5412	14.5919	8.1028	7.7475	24.0752	7.50361	10.8848	8.52438	10.3856	11.2647	9.51321
THOC5	6.03561	4.42424	3.54011	4.32476	8.25949	6.52002	3.36686	8.2633	3.09372	5.12704	3.65989	6.43457	3.75797	5.97391	2.31706	3.27135	4.24452	4.16715	2.58922	7.85655	4.85142	4.58744	8.18022	7.10753	4.15713	5.16213	6.19386	2.5658	6.48807	2.99953	3.92532	6.37718	8.1631	3.69621	4.07216	5.41405	6.45022	5.46628	4.68453	3.81874	3.98363	3.96449	5.18449	2.94361	3.98423	2.76816	4.75453	3.16511	5.84407
HSPA5	100.681	228.299	245.165	422.175	229.788	312.413	319.395	410.123	254.266	315.802	296.071	294.825	106.103	257.658	372.768	191.156	125.598	393.514	123.213	233.992	297.325	155.93	242.074	325.667	230.689	194.716	341.381	274.552	259.632	394.737	250.471	404.963	310.146	229.039	260.957	384.143	549.265	258.169	272.863	382.381	147.217	286.686	117.917	188.12	116.182	320.407	220.086	235.253	363.196
RBM42	4.91628	27.2016	32.0078	37.8291	178.135	34.4668	67.0054	45.4005	28.8953	25.9047	51.348	35.6143	26.533	42.6677	20.7599	29.5038	54.451	23.3408	97.3295	49.3042	117.306	40.3997	46.8689	29.5885	21.2752	24.5302	28.7613	20.1271	25.775	33.8826	27.3203	38.6565	51.6657	17.292	34.2092	34.4901	46.7218	30.8847	24.6906	23.9732	36.7583	33.347	6.87114	30.3031	41.6485	31.069	31.2165	17.0872	42.077
HNRNPA1	44.0223	126.217	87.9699	128.688	70.5973	103.028	100.187	120.564	103.597	77.2412	137.342	97.0158	85.7364	106.826	104.854	100.869	73.8942	73.5733	120.962	171.254	62.5176	118.608	120.466	58.3408	95.625	54.6241	136.977	109.758	105.846	102.575	80.6693	120.84	91.1841	121.87	100.688	128.043	87.4459	147.364	197.58	127.225	95.7911	133.803	81.9261	100.267	96.4846	82.4643	90.5944	112.112	78.6019
SF3A1	9.08735	23.3641	28.6118	26.3515	18.5947	13.6864	16.8444	29.8479	18.9254	19.9733	21.4597	19.4818	17.7248	24.285	22.567	12.5726	13.2919	18.0531	30.7521	33.9339	11.7001	21.2522	21.8505	23.6027	19.5309	19.2088	31.9057	20.3125	24.8361	28.6643	22.6839	43.2372	13.4076	15.2028	26.8871	19.4616	21.8623	23.1741	25.1284	17.2177	16.9595	33.1641	8.99865	16.4626	20.1455	21.8276	20.5758	22.7011	27.6858
ALYREF	32.7577	46.2613	26.0036	19.1211	46.9556	65.6661	38.3341	64.2319	20.8349	55.8393	47.6991	45.7199	22.6486	81.0363	33.7632	50.7375	105.571	23.9009	79.5105	121.705	56.2408	64.5102	79.6923	36.3328	43.6079	18.4343	24.2065	21.7464	39.9594	38.658	29.3294	43.4374	46.2588	43.3644	63.2779	73.4183	29.1502	53.1749	68.168	44.7397	90.3069	41.6201	9.14655	34.5074	28.184	27.5242	42.0755	15.787	26.1455
TOE1	4.21013	2.24316	5.40894	3.20184	3.99352	3.3005	3.60999	5.99659	3.55976	2.06969	3.65745	3.86905	3.3461	3.1943	4.76857	4.13474	3.66716	4.41707	7.17558	4.93666	3.57004	5.06927	6.28451	2.41096	4.34891	4.40605	4.88388	5.33193	2.12461	6.78355	4.46044	5.33987	7.39529	3.43277	3.48843	3.22205	2.86694	4.52413	2.75904	3.5867	2.86711	3.09748	2.2667	9.07146	4.01173	5.16009	5.02004	2.8786	3.82635
PDCD7	4.75158	4.74811	8.14323	5.99487	4.00262	4.14421	6.64724	7.12783	6.54819	9.34594	5.35456	7.80472	4.69757	5.86939	6.84395	4.89011	4.85749	3.84414	14.5016	4.35197	5.634	4.91304	5.93079	4.10083	7.26798	5.12004	8.67338	6.96907	4.81485	6.65634	5.49011	7.67608	5.09774	5.60064	5.006	3.99341	7.13305	6.74699	6.34353	7.89757	5.50841	6.53319	5.81153	4.34751	6.65383	4.77378	7.72995	7.44666	5.36634
WBP11	7.26597	32.7825	18.9008	13.174	11.5145	13.4377	17.748	14.9391	13.2472	23.0563	24.1129	17.9314	14.3662	15.3407	12.3614	21.8841	20.9262	15.6128	26.105	30.302	11.6543	26.2002	19.1462	25.7454	15.3054	10.7186	9.81311	18.7229	22.4225	13.5622	17.8823	32.9954	13.8389	17.5336	13.7505	23.1001	11.3877	24.4321	19.595	21.2182	24.0121	18.5965	13.7821	12.5774	13.1877	14.3301	16.0387	15.9184	13.9262
PRPF38B	9.8961	5.56301	13.0328	7.04329	9.09382	5.84469	6.37575	6.79343	13.1783	10.3028	9.62699	8.59418	9.62175	10.799	7.08278	9.59622	5.53743	8.75615	10.9143	12.4072	8.1847	10.1635	9.73751	8.13329	10.8915	14.7904	14.2579	15.5182	6.5754	7.73715	11.8843	7.34063	4.43721	11.2607	6.37049	8.11125	6.02834	15.0722	17.7081	10.818	5.60759	8.34747	22.7541	11.2915	12.1117	10.2426	11.3384	11.3637	12.1973
SAP30BP	7.6825	5.06556	5.75535	5.39872	10.8108	9.52157	5.58701	11.8288	6.70542	9.14686	7.09532	11.6002	6.38011	10.8437	5.48027	9.47175	6.36123	5.65308	11.5953	25.2669	12.7121	10.1571	8.202	7.5622	8.25082	8.60227	8.04107	5.33619	6.86113	5.26575	7.21298	9.1133	6.09267	9.00104	7.19708	9.13278	6.54057	6.72182	6.66361	7.71206	9.87272	6.59731	4.77118	5.8524	8.82114	6.8491	8.54699	5.16847	8.58149
ZMAT5	2.1435	4.48491	4.68758	3.4752	8.96887	2.30399	3.5649	7.88896	3.98952	3.75481	2.30151	4.74393	3.31882	4.12562	2.33634	3.1985	4.16488	3.03625	1.6467	3.88418	8.70886	3.33743	3.44846	5.56297	3.63675	3.30943	4.93882	2.84116	5.49452	5.28702	3.76283	3.45279	9.77412	2.54582	2.83447	2.63727	5.78025	3.2921	2.69617	2.57321	3.1601	4.27202	0.376565	5.42498	3.67825	3.17419	2.78086	2.66543	3.96738
THOC3	1.62664	1.66191	2.01551	2.62285	4.09475	1.75064	5.14074	2.98279	1.21517	1.90841	4.22606	2.46102	1.04001	2.10025	1.77149	1.9533	3.61294	1.65254	3.30439	3.13857	4.639	2.65681	3.95932	2.67572	1.79046	1.90312	1.55444	1.07571	1.10694	3.45245	2.07887	3.81331	3.77171	1.03618	3.21956	1.90941	1.68142	3.48051	3.51809	2.2033	2.24003	1.39153	1.26733	2.68258	2.50254	2.43412	3.63827	1.05081	3.16334
SNRPC	50.7947	107.263	75.4525	56.8339	73.4289	47.091	139.426	129.071	34.3728	53.8987	62.3819	60.881	35.3753	98.4837	45.5694	52.3238	87.1768	47.092	86.7216	96.2512	118.579	50.6326	94.5872	47.4649	52.9557	47.1257	40.4504	39.5213	43.2667	52.1248	52.6682	58.6467	114.933	73.3213	66.953	57.6662	110.043	69.9195	81.3058	64.9717	85.9898	45.3379	9.38658	64.8013	35.1159	43.2267	46.1681	31.6995	58.9753
LSM1	22.8819	10.7121	8.89587	11.1372	8.32474	7.98084	20.4319	7.19757	11.3048	29.1399	12.5637	8.09945	9.89917	14.8984	7.73694	8.66521	11.6981	13.0739	13.2013	14.4536	20.7443	12.584	14.362	9.49658	8.80023	3.45473	11.0038	6.65755	11.4333	11.644	13.2035	13.1617	17.3892	16.1552	15.6578	7.95153	21.9353	12.8488	8.953	27.0244	8.27203	8.48948	3.33995	15.734	8.40326	9.94675	11.9536	7.19398	9.90761
PRCC	7.15774	18.4044	18.6768	18.0721	14.6864	12.7758	29.4568	34.4238	16.5745	21.0105	12.6641	17.3803	11.5244	16.0313	19.9563	18.482	13.3589	25.6086	22.1529	29.4405	19.3085	18.5254	26.3927	18.9718	15.6835	20.0267	22.4067	15.8707	29.7101	29.9301	19.6672	22.796	27.8102	19.4158	24.496	26.8583	31.212	25.9218	31.9896	23.5734	17.0152	23.6156	6.91646	16.8405	14.7012	21.5976	15.5881	13.2321	23.1493
CELF6	0	0	0.00470796	0	0.00653512	0	0.0071287	0.059626	0.0248818	0	0.00545913	0.01499	0.00610295	0	0	0.0146288	0.00949999	0.0114621	0	0.00587643	0.013054	0.01937	0.00757525	0.0110993	0	0.0211329	0.011333	0	0	0.00910287	0.029335	0.00578837	0	0.0153414	0	0.00334102	0	0.0299602	0.010703	0	0	0	0.070704	0	0.0335429	0.00904453	0.0432269	0.00479274	0
PRPF38A	8.8704	5.4896	9.70299	5.40097	5.4911	7.96663	7.52234	12.0403	7.45282	6.29	8.03504	7.48586	4.9422	6.96389	7.53351	7.88993	8.89802	6.14018	10.9731	15.234	10.3394	8.61478	9.38186	6.48255	8.20367	10.0242	9.35477	16.9352	5.12953	10.6648	8.15914	10.5605	8.21143	8.72662	6.32489	8.40911	6.80617	9.49957	9.19451	8.17855	8.16873	8.29499	14.1572	12.3702	10.2824	6.13704	9.6902	7.26392	9.98719
CCDC12	2.19419	6.57127	8.53491	5.02835	6.92491	3.22666	7.41938	12.684	9.03277	8.86349	5.4098	7.50082	8.78843	8.3848	3.7716	8.90997	8.74018	8.11446	6.15444	12.0724	20.1331	7.56787	6.98653	5.34454	8.19341	7.44849	10.2954	4.65162	5.19003	3.70993	5.11879	4.6308	12.4485	7.13244	6.29786	3.57308	11.1536	7.62927	5.45799	4.62048	8.88855	6.29209	2.10782	11.1048	11.4681	9.89117	7.27124	3.38574	7.20535
GEMIN5	7.06674	2.33601	5.12429	4.39917	3.81857	8.75875	4.12003	5.22117	3.34699	4.68345	5.10098	5.8655	2.88624	4.77012	5.9195	3.38003	2.69084	3.93786	3.23033	6.38112	5.3302	4.31933	6.3068	6.75397	4.80132	4.75277	6.41283	6.3097	5.04109	6.79933	6.31114	13.7132	2.64559	3.05642	5.52018	5.93531	4.80805	9.0277	8.60882	5.17641	6.74266	4.91029	6.50304	2.84407	4.78674	3.48869	6.59999	5.86329	7.29626
SNRNP25	6.50479	13.3865	9.67159	10.0872	10.1991	6.5659	11.51	20.9443	6.14624	9.80291	6.80436	12.7386	5.20957	8.52862	5.56338	12.6589	10.3817	10.6948	8.4644	7.07644	29.7786	7.45721	14.4516	16.2031	7.05582	8.72231	8.62864	7.85483	9.41569	18.9242	8.56479	8.53824	9.00842	11.4407	10.2521	8.6107	14.4737	11.6139	13.6919	7.86056	15.8915	6.2036	4.76697	6.73161	6.39516	4.9314	10.777	4.4452	6.38774
FMR1	15.6558	5.42481	8.72644	4.44959	5.25435	5.64883	5.67075	4.85082	4.96259	5.61204	5.31679	10.0704	3.99645	6.31524	3.60425	5.31304	6.3484	4.39354	9.35894	8.20263	8.40763	7.39325	4.29547	5.30571	5.5924	12.1922	7.28922	8.31819	6.80887	10.0644	8.76183	6.14332	3.5854	5.51883	8.60091	4.65271	3.40807	8.71717	11.484	9.39944	5.31148	5.66966	18.6162	2.45102	6.80907	3.87862	6.69011	9.7018	8.22257
BUD31	27.5579	25.4775	24.4479	16.8839	19.4694	14.3378	31.5613	17.5468	19.7225	21.7744	18.049	10.6394	12.8294	21.3531	14.1503	22.5296	87.7989	16.8451	16.1612	19.4464	54.6865	17.3482	22.9677	25.9753	17.2838	8.32235	17.4252	14.2579	27.9547	21.2757	16.8778	12.5955	28.2279	17.57	19.2832	15.3508	20.7807	21.4904	24.9995	15.2945	32.7252	14.2969	7.67131	26.1579	13.9307	14.7471	16.7572	12.3502	14.5676
SAP18	36.2648	42.2015	22.6423	37.0822	25.257	26.1448	29.7955	20.501	23.7999	28.9537	37.0118	22.2161	24.4701	15.2418	17.755	27.4497	97.6308	19.4367	60.6275	48.7939	42.2173	22.348	34.007	16.0072	24.7263	21.7397	42.2632	22.1742	20.5854	26.5203	18.3606	22.7624	43.4271	44.655	28.1781	29.6266	38.1341	23.329	48.0935	35.0522	36.3673	29.5533	13.8011	55.4868	28.6208	33.9807	20.3863	28.5948	28.2638
SRPK3	0.523787	0.0712868	4.23728	1.53246	4.80427	0.596607	1.67679	0.367215	1.42395	8.67622	0.4005	0.549859	0.401575	2.98743	0.0272891	0.957047	0.150886	3.57165	0.456845	1.27779	0.32581	0.761801	1.14587	1.7377	0.137181	2.04586	0.371427	0.16843	0.983518	0.908783	3.10615	0.0262673	1.92029	0.313282	3.30785	0.538229	0.590264	2.11188	0.534267	2.77715	2.10487	0.477895	0.788758	0.0409628	1.12132	0.123131	0.972632	0.170369	1.74202
RBM39	39.083	18.7633	20.9632	14.0041	17.8071	19.8757	22.1892	17.355	24.9881	24.9669	18.6319	17.1922	14.5567	29.4291	13.2666	22.897	14.906	26.8267	23.9029	27.8583	14.9944	21.8822	18.705	12.4304	16.6379	44.0729	35.4038	24.54	17.6624	21.9875	25.2827	11.8359	11.3543	30.1927	16.9874	15.4691	17.7183	33.6063	32.0908	23.1278	13.3176	12.1834	80.0554	15.0369	24.4221	15.4257	25.724	25.6162	25.1379
HSPB1	14.3993	340.675	423.958	169.937	550.742	112.289	212.684	239.095	168.317	717.652	190.527	138.213	197.586	210.131	163.964	402.543	516.672	146.76	177.316	78.8673	696.129	355.24	178.965	541.139	116.965	165.184	183.861	173.782	244.553	194.917	301.282	122.362	577.342	152.839	107.949	210.047	436.557	379.372	160.527	173.992	771.414	204.849	19.6397	212.207	317.953	124.087	445.112	175.005	310.596
MFAP1	12.4674	20.0231	19.2484	24.0288	9.78236	10.8816	9.00018	16.7302	11.0984	9.89023	15.8977	17.8827	10.1689	11.9662	20.8538	9.30101	14.8956	14.5709	23.5221	15.869	13.8657	11.2758	16.3561	10.3043	18.1567	8.81905	19.089	13.4505	14.6632	23.8042	11.9936	26.2737	13.7207	23.9618	14.1504	10.1235	23.265	9.4496	9.63433	14.9942	11.4751	13.7747	7.18937	15.7231	9.97099	14.8925	10.3513	14.5586	10.6092
SNRPN	6.42883	21.6253	23.3157	12.664	37.6582	24.0728	6.91362	21.2022	15.8326	8.6812	2.81832	24.9205	16.6612	13.6033	16.6204	17.2443	6.13057	8.51331	2.85342	1.69024	18.0836	21.2697	12.2631	19.2914	18.2359	13.4817	19.3028	14.1159	9.62668	6.83656	20.9787	19.8082	3.21336	9.16471	5.34388	26.0039	19.3357	15.8134	15.1382	18.8247	3.59463	23.7873	3.21561	4.17193	18.7764	7.90449	9.68367	13.3907	11.9319
BUB3	16.9243	14.9369	7.56891	6.98497	8.67012	20.2916	11.8305	12.4275	8.19977	7.64893	9.57656	9.95169	6.70113	9.21749	12.517	9.19176	17.5974	8.87429	22.9937	13.6288	9.42677	14.9913	11.802	7.58103	10.4006	6.35831	10.0791	7.8056	7.11098	11.3173	8.45076	15.0961	13.7563	12.2757	10.8426	17.0036	6.88368	12.9385	12.6867	14.0484	10.7131	8.17407	14.3042	8.74865	7.60101	8.78544	9.0069	7.3675	7.37668
DDX18	22.9562	17.6892	10.659	8.67142	7.81601	20.0056	21.8116	15.1353	7.52022	14.3087	13.9464	10.1081	6.27552	15.996	13.2906	6.54515	10.3938	8.01723	15.6537	22.081	12.5849	9.59593	12.38	8.98851	10.6419	13.8978	11.0008	17.1752	13.6889	16.7632	12.5404	22.0438	10.0391	10.5518	15.2797	17.3912	7.25119	15.7925	17.6221	16.8963	10.0822	12.6024	13.7328	12.3265	8.09397	10.532	12.2927	10.6166	13.0556
ZNF346	2.43593	1.25845	3.09293	2.37974	2.74211	2.35631	1.93771	2.71319	2.53387	1.60146	2.13179	3.20513	1.74768	1.48768	2.45879	2.31862	1.76031	3.43155	2.06311	5.8021	2.93859	2.4274	2.38971	2.52408	2.47123	2.84787	2.49622	2.42869	1.13633	3.30026	2.8481	3.23541	2.46968	1.71501	2.08978	2.08747	1.8585	2.81245	2.9202	1.8958	1.73857	1.89913	3.93847	1.6035	2.61969	1.18422	3.85594	2.80734	2.96997
KIN	4.78798	2.33941	1.98194	1.05774	2.85392	1.64907	2.07044	3.11699	2.12624	1.90748	3.49733	1.35954	1.55496	1.86556	1.62676	2.14738	2.35076	1.83877	2.05834	2.36447	2.99407	1.95988	1.54486	1.13468	1.99966	3.22768	2.54687	1.70076	1.83337	1.34815	2.28225	1.91786	1.08458	3.44231	2.17168	1.33818	2.057	2.56335	1.93396	2.87058	2.03799	1.34481	4.01249	1.61372	2.19461	1.60267	1.71381	2.08045	1.589
DDX17	65.1304	25.0657	64.9017	33.0766	40.5596	36.5501	33.2652	28.471	72.2932	83.1036	34.4185	55.3003	32.1264	43.7187	32.1901	51.1386	28.6465	50.5989	36.8727	62.9121	33.6228	56.9812	45.3154	45.6616	51.2502	99.7871	94.9502	67.7336	38.255	55.0958	58.222	51.7357	24.2005	71.93	25.795	25.5823	54.7137	53.0226	52.8682	42.8048	20.3014	27.3377	139.794	31.3867	76.228	42.7441	67.063	72.5292	83.0302
DDX21	29.787	57.1129	14.4761	18.2499	11.1869	49.6079	35.8292	17.5522	12.9587	19.3427	27.2155	20.9672	12.8854	21.212	42.6095	8.94495	23.3917	13.0116	44.0616	33.6829	10.4731	19.7423	26.2704	13.05	28.4824	9.53598	14.4831	38.2825	20.201	24.5967	14.5217	95.3291	24.539	24.4083	27.9233	37.3287	11.32	37.6326	48.4595	32.2421	34.5354	22.1766	37.1812	22.878	10.6399	29.1613	14.6602	16.7956	13.8952
C19orf43	40.9489	54.9746	43.7365	51.8326	71.6486	60.8868	51.6116	83.7746	64.2932	34.4586	50.8824	68.5729	63.1307	59.9781	38.921	62.0724	56.2832	32.0032	48.8305	85.3987	77.0047	59.354	79.5432	40.6481	59.634	39.9134	63.9814	37.9693	42.2106	76.3412	41.1557	30.1309	81.1258	55.8693	50.2201	50.4385	62.1727	48.7341	52.792	44.7027	68.578	74.8197	11.671	68.7955	76.8637	70.4125	40.6828	43.4202	46.0628
PUF60	15.2564	46.4193	24.9801	23.6207	34.1259	47.6781	35.4288	55.5862	16.8655	49.3635	28.9585	17.8487	16.3625	51.6271	23.6114	22.3636	49.1494	27.023	20.0647	93.5008	31.4409	34.122	40.6297	26.1311	22.4297	30.4193	22.0906	16.5828	18.8421	25.6459	36.3421	29.0854	53.6398	23.1992	40.6594	50.0013	45.1991	38.1472	48.881	36.3878	25.3823	22.7457	2.91149	30.3816	22.6103	20.4918	36.3189	13.9689	30.2782
FAM50A	8.9943	29.4446	50.8607	24.9969	54.2858	10.699	24.8006	39.6349	42.3485	28.0114	23.1508	60.6984	32.8503	44.8343	22.5811	54.7579	61.546	31.4012	53.1981	32.6003	57.3017	37.5791	27.2965	33.293	25.449	44.7603	27.9322	16.8675	26.2167	23.6847	49.8593	15.2104	51.721	41.0853	42.2135	25.5256	31.1743	32.5632	21.8217	32.7009	32.8485	24.8478	5.83072	14.1059	37.9575	23.2232	35.6402	16.6805	44.1194
U2SURP	25.9187	7.1168	7.65146	4.77676	8.43606	18.8538	8.36948	5.03878	7.11179	9.66099	9.32328	8.47664	5.07354	9.22853	9.19015	7.78495	10.151	7.47484	13.0911	21.4307	11.2923	9.05367	13.5607	7.98064	8.29124	11.228	10.9868	9.73526	5.53386	16.357	13.6476	15.6634	7.12253	8.89688	7.44106	14.2669	6.90428	14.2749	25.6558	11.7457	10.159	6.37008	32.0131	7.88579	6.88467	9.06886	12.243	8.13571	10.8739
INTS4	6.57962	3.57727	3.32893	3.99645	3.98006	3.98088	3.0572	4.59394	4.68378	5.34927	3.36023	2.42843	2.62451	4.90199	3.95903	4.69663	3.30534	3.50898	5.61104	7.22723	2.40203	4.60356	3.31583	5.33046	4.38656	7.03652	4.09037	3.54473	3.84948	6.36929	3.53157	6.41114	2.78854	6.80584	6.40709	3.46957	4.91468	5.21027	9.45625	3.5629	4.81712	3.23671	8.63509	4.32444	4.07381	2.76754	3.87809	3.65217	5.85639
RBBP6	6.49565	4.22027	6.56376	4.90856	2.92383	5.89948	3.29705	4.64556	5.46998	6.04694	5.483	5.50633	4.38076	5.19613	6.09475	7.33869	3.35288	6.30052	6.33877	7.8781	4.50635	5.77293	5.91911	4.01089	4.92336	8.79686	8.03543	9.71449	4.85052	9.3201	7.11652	6.07998	2.1036	6.47047	4.25944	6.31117	4.97607	7.85318	7.28809	12.0595	4.95187	4.587	14.9972	2.70402	5.96046	4.81837	6.1139	7.56727	6.45213
PRPF19	13.164	52.8838	36.1217	35.1239	59.3606	38.3737	94.5135	52.3547	41.7752	41.94	47.8349	32.3363	28.1972	45.0768	49.7704	45.9248	29.917	32.5036	85.9143	100.616	27.3946	47.4919	57.1782	44.2445	42.2369	32.9709	40.1876	29.4642	33.2514	49.0513	32.6868	75.4088	36.8568	43.7907	48.071	42.7772	47.8815	53.5092	85.2407	40.7163	54.9398	43.1528	12.1795	46.2111	29.3168	37.2976	32.7651	39.8046	45.3106
CPSF6	20.2823	8.37671	10.1353	8.76168	9.35312	10.2056	9.02514	11.7915	9.16766	13.1522	12.2373	9.96391	7.24228	13.5421	9.64646	7.92433	8.51438	10.1657	15.7659	23.9233	10.7648	11.4222	13.5409	9.08926	10.0443	12.1559	12.9906	12.744	10.5552	13.9094	12.3699	13.2469	9.74666	14.8292	11.3853	10.3037	11.6695	19.9445	19.0535	14.2397	8.97213	9.22421	33.7572	7.06319	9.56788	17.4987	13.3473	10.2843	11.4606
DGCR14	1.2418	2.35731	4.13933	3.06358	7.30822	3.13157	3.10614	10.7883	2.78105	2.81881	2.11111	4.16171	3.84472	2.97769	1.82231	4.55545	2.47	2.18544	2.71128	5.30716	3.58909	5.61894	3.4275	4.61069	3.09288	2.61464	3.64201	2.62974	3.93453	3.92825	3.44359	2.59133	3.99622	2.7417	2.80129	3.17912	4.12119	3.05498	3.83193	2.48836	3.11033	2.81841	0.898022	2.23365	3.83329	2.7354	3.24574	2.25733	3.8826
PPIL1	37.7675	44.1999	21.0545	27.5374	20.6628	17.2586	71.0807	30.2924	11.1307	24.6009	28.7209	19.3073	7.94839	28.6396	23.8356	16.6019	21.1672	20.7504	40.6291	30.9396	35.1799	18.1621	27.8557	21.5844	17.5545	8.54598	9.49545	14.735	15.9765	22.9891	14.4797	36.6837	46.7703	22.2004	16.6819	16.6965	34.8163	25.4786	30.8351	27.9495	14.6241	13.6473	16.013	33.7479	8.25839	16.19	14.2887	19.7996	21.3998
RNPC3	4.13116	0.538648	2.50172	1.41308	2.13754	1.04312	1.38188	3.25787	2.47447	2.55194	1.7371	2.20478	1.17028	2.26092	0.857786	2.70199	0.719742	4.13835	1.67705	2.40721	3.14774	2.15574	1.91966	1.67602	3.23612	11.0713	3.07324	4.5883	1.13242	2.8371	3.41497	0.843813	2.98243	3.02999	1.10266	1.0125	1.64233	7.26667	1.39622	1.48284	0.794002	0.699719	10.1408	1.48097	3.86275	1.51224	3.20721	4.26215	7.67421
SNRPB2	40.7668	17.0868	18.4797	16.1411	24.7162	11.7009	48.4771	58.5577	13.9833	19.3605	27.3036	20.4759	13.9515	35.9675	11.1235	25.026	33.8114	16.1144	14.263	50.0103	50.8979	14.0581	21.6335	19.3241	19.1188	16.9469	21.1502	26.7397	29.1816	19.9951	11.3127	28.4086	24.2924	22.001	24.3699	13.2659	23.8276	17.1121	54.1494	20.7395	16.5249	18.4051	8.34429	26.5489	14.662	8.48949	17.2455	14.4325	19.6722
MSI1	0.0167533	0.0649829	0.246002	0.159509	6.28316	0.158313	1.25819	0.286833	0.240766	0.309463	0.703623	0.0783264	0.687393	6.27238	0.0733186	0.959736	1.93044	0.146403	2.89493	14.2679	0.8261	0.134951	3.10503	0.14177	0.346888	0.130873	0.23687	1.04134	0.136494	2.77989	0.340628	0.504094	0.0109192	13.7879	15.8718	0.248287	0.299301	0.166986	11.1313	4.3838	0.0820714	0.208064	0.38997	0.104815	0.132426	0.0840175	0.401548	0.50643	0.100777
SRRM2	14.017	31.9446	56.1531	44.1108	29.2261	18.0215	24.7487	51.2463	71.1956	49.3214	46.6178	49.3457	35.8387	43.3123	43.4948	70.01	14.137	103.29	35.5619	34.5943	16.7423	56.8232	69.2592	48.1969	43.7283	111.308	53.9952	62.2926	24.0595	73.5404	72.5909	47.5789	10.5499	61.9534	23.8709	37.5821	39.8906	79.6627	44.991	38.0046	39.1316	31.787	110.502	13.2179	65.5756	40.2748	93.2023	54.7403	74.2437
DDX39A	8.76275	19.5706	10.408	8.34305	21.9764	20.7741	16.3125	22.9697	16.809	17.621	11.1097	12.3395	12.1747	18.5267	9.45663	17.8446	33.2782	10.3083	20.4067	37.2934	16.7286	26.0021	19.0543	9.30273	16.8529	8.41838	11.4258	5.62383	11.2032	18.1124	14.7136	14.8896	23.5567	14.2199	17.1336	20.2353	15.8221	24.9371	20.8213	15.6144	15.1071	12.134	4.14552	18.7665	15.2258	11.7046	16.873	9.63264	14.2414
HNRNPL	25.9218	27.427	27.9621	27.5354	47.2295	34.86	37.3748	29.1467	26.4168	30.5098	34.2728	32.729	24.2248	35.6587	23.3733	29.703	43.6356	26.012	43.0251	59.359	41.3854	29.0864	34.3127	28.235	28.8922	33.8827	37.2508	26.3477	31.8598	34.9643	26.3313	33.5539	29.7237	28.8338	33.8442	35.7923	28.8424	34.5832	37.5185	43.4861	33.5311	31.9477	25.151	30.4174	24.8855	28.9311	29.0027	25.2008	27.3745
ZRSR2	5.27147	3.92303	8.45828	7.38611	7.91385	2.82632	3.80526	4.84116	10.2873	7.92681	4.23434	5.47682	7.3167	5.28666	3.19442	12.1681	4.05356	6.60352	3.8158	4.88794	5.94208	5.29808	5.98038	6.21237	8.42305	4.33214	11.8379	6.64397	4.75936	4.19861	6.75004	2.83982	5.94556	6.01597	4.0192	3.49181	5.14542	4.53382	5.75636	6.55538	4.63978	7.00542	3.63368	2.74448	12.9217	6.37473	6.92602	6.98783	9.04186
PPIL3	10.8456	5.22248	4.19116	5.65571	3.10602	7.55438	6.00384	5.57971	7.08735	4.62983	5.33039	6.05395	5.34284	5.82749	6.78619	5.45776	7.35761	4.65031	6.75204	7.48887	13.4132	6.25672	5.57778	4.1683	5.20887	6.27102	6.49803	5.26177	5.36437	5.71625	4.09602	6.84925	7.25982	4.74134	4.5129	7.12509	5.43951	4.23496	12.9106	4.95901	5.13467	4.99322	10.4469	7.66908	3.67581	3.64164	6.87935	7.45923	7.19278
PRMT5	22.5914	30.33	14.8994	13.0258	7.79121	28.4414	14.3787	18.7413	8.34308	8.93393	16.7738	14.1325	9.32865	21.6542	23.5526	10.8171	23.4384	17.378	17.3132	67.1612	13.7189	13.4776	12.1044	15.8861	14.0506	16.1987	13.7028	11.6293	14.3854	19.2792	17.3227	42.6037	32.7962	11.4154	18.838	31.0599	13.2192	28.0665	36.992	20.887	16.8147	10.3358	4.84762	20.1689	8.05354	14.0684	13.2249	12.9456	8.98189
EIF2S2	56.6111	47.3662	33.5935	29.6917	46.9314	40.0202	84.3989	32.3346	34.711	25.6952	56.616	32.228	20.0424	41.7745	36.8736	28.0227	88.68	31.5838	72.6313	64.9964	33.1267	31.7145	41.2714	35.9559	32.0911	24.171	22.1328	33.1169	44.4833	38.7851	36.1811	31.7864	36.3444	33.1595	39.8973	36.9693	26.251	38.7492	65.1319	37.989	32.9533	28.2449	30.6362	39.9728	27.4145	30.8512	29.4824	22.6868	31.0428
PPWD1	12.1709	3.43602	8.09947	4.0943	3.99181	6.97545	4.55077	4.33718	7.00436	5.56435	6.77286	6.97044	4.34817	4.98276	5.25277	6.5176	3.90766	7.77168	6.08124	4.90411	3.96204	8.54409	5.39714	2.82577	7.80936	19.5668	8.65217	8.19909	3.97815	4.72146	9.21287	7.59374	5.66357	8.00096	4.51247	5.11623	3.48927	7.08679	3.17902	6.26397	5.47219	5.87704	26.1947	4.87063	7.55186	3.79764	11.8161	8.64598	9.20869
PLRG1	20.7522	8.21348	9.1035	9.4447	12.5298	10.4016	9.26048	8.84371	7.03741	6.39817	20.7589	8.79625	7.72415	8.22364	6.79477	10.1619	16.8236	8.59133	8.10101	13.4217	8.23763	10.0622	11.5686	9.7175	10.1902	13.8714	9.59454	11.3388	9.81014	10.1334	9.14328	16.3468	9.4625	8.08938	7.02154	9.69407	11.7078	11.8505	9.77619	9.62902	7.39605	8.75936	12.1341	9.09608	7.45614	6.96084	12.0494	10.6059	12.0031
PRPF8	25.9157	23.8942	36.4636	41.9335	18.7605	26.0919	22.7305	31.3431	23.5737	33.0592	30.1806	22.6966	22.8442	44.3317	40.7419	21.1178	9.79803	38.9393	21.0438	39.695	11.9187	20.9325	42.7531	20.2086	26.578	38.3208	72.1329	57.9018	38.5158	32.6021	26.9387	34.2395	10.602	22.1827	53.0408	23.6912	23.9027	33.0283	34.1986	27.1559	23.2718	32.47	21.6655	10.5935	25.5012	14.987	18.595	34.3564	32.2762
SF3B2	11.9126	23.863	29.0849	24.5592	22.4163	26.4553	16.5061	40.0605	24.7062	26.2846	24.2587	18.4113	20.0441	35.3382	24.9668	30.6087	24.3978	20.4013	50.9209	39.7508	15.3663	27.6769	28.7839	28.5947	27.055	30.2344	25.5517	23.7319	26.7938	28.2896	22.7357	32.087	19.8308	26.7047	38.0458	26.276	24.4914	29.061	43.0027	24.2631	36.3636	24.3169	10.6123	21.6283	21.2664	20.7864	22.6531	22.4896	29.5323
DDX6	33.3273	12.7957	17.2833	13.7444	13.8139	32.5879	8.49537	11.5905	13.6988	17.5364	11.5446	12.0267	9.98623	14.6757	16.1825	13.8995	7.58029	9.82599	15.5255	18.8369	8.118	8.92532	9.3838	14.3826	14.2469	18.2649	20.2556	25.0658	17.7503	17.5478	14.7028	12.7944	7.98397	17.0656	21.4453	15.6046	13.6038	15.6192	19.6587	17.8564	13.0689	19.4618	27.9644	10.3413	12.6599	12.738	12.1602	17.2129	15.2549
RBM7	7.36958	5.6936	3.959	2.69569	3.36034	3.66924	4.47327	3.13572	2.89095	4.17866	3.37345	2.57837	2.28277	5.62208	4.45351	2.95558	5.28689	2.73825	6.93618	4.68087	2.37603	2.89986	3.2678	3.39909	4.13402	4.03244	3.52393	6.90453	3.65737	3.87294	3.47866	3.19498	3.35905	3.56029	5.0509	3.30818	2.68466	4.11993	4.74369	4.72727	2.23127	3.40738	6.36226	5.54518	2.70772	3.07026	3.49389	4.10662	3.41159
CCDC94	3.8725	7.35541	8.03667	8.53547	12.0959	11.1037	7.76058	11.1386	11.2018	6.40679	7.40826	14.8623	10.1821	17.6962	8.25102	11.4965	8.58779	5.44531	8.40502	10.5108	11.3941	12.9905	8.62083	6.29182	9.58757	7.59305	11.8184	8.56841	8.4871	12.5582	10.179	7.0969	12.8823	7.18119	8.42231	12.1454	7.50253	10.0485	9.21567	11.8821	6.71563	10.3883	1.29044	9.86563	13.8142	11.6718	9.28175	8.2843	9.33217
SDE2	22.2243	8.50247	9.19189	10.1599	4.27668	16.8513	12.7728	8.66516	6.95492	10.5325	9.36251	8.4025	5.44267	9.7325	9.51814	4.35091	9.25252	6.13786	7.93785	12.1018	5.51446	5.97377	8.75914	7.07321	7.57445	13.0031	11.481	13.0225	13.7671	13.6971	10.5439	14.5773	14.1072	8.12863	11.9241	13.224	11.3036	10.7795	16.3915	11.0286	9.21096	11.1516	12.6045	11.4397	7.33313	8.72728	6.45754	5.60666	9.79252
BCAS2	42.4821	20.4287	31.0405	28.2202	27.8344	12.0239	31.3864	19.6927	17.5482	20.4678	28.318	17.6382	17.2111	20.6999	27.9798	18.7285	40.0162	24.1326	34.1044	30.442	45.7739	18.7794	32.6202	34.0607	24.357	29.9057	30.2701	36.2252	61.5687	26.4507	20.6619	26.9881	29.3506	19.3653	25.2215	11.2309	28.0237	24.5944	54.7903	27.9805	18.1318	24.903	31.1004	47.3976	17.3069	24.0578	19.2231	18.3878	30.6663
CELF2	8.57794	4.09216	9.60777	9.78924	6.18797	4.01387	9.57378	8.68689	6.96396	2.35625	3.10028	7.63815	8.5034	5.60972	5.2609	6.83782	0.658365	4.17865	2.69134	1.09099	7.65152	7.78106	4.22192	5.72043	11.5736	17.78	15.6211	14.318	9.52912	7.92373	11.1642	15.7037	1.42685	9.72531	6.45306	4.14575	3.77894	6.04965	2.50109	3.6666	8.58483	14.7466	25.4666	0.612398	11.3341	2.36205	7.24879	22.8498	9.43842
HSPA1B	24.5388	424.965	62.034	46.4093	22.9551	101.028	25.943	23.9918	46.0486	119.137	93.4381	20.3104	7.35703	27.6933	30.5547	28.6801	30.192	25.9668	34.7331	5.39034	67.6646	18.774	30.6947	49.0341	17.8045	26.5782	25.3719	50.6265	36.4091	30.0829	20.1991	19.2858	36.0288	52.2937	14.3067	86.7519	83.1639	55.6632	261.901	27.7219	57.7542	27.14	65.4341	42.6915	81.4821	39.3901	53.586	10.9549	20.8469
HNRNPA2B1	39.0643	85.1333	96.6803	75.5075	78.0554	71.4038	72.446	91.331	89.3866	92.9348	19.6289	101.957	66.7259	72.3406	62.4852	79.2021	79.0473	77.2441	133.277	91.5661	83.7437	98.7889	109.077	96.2471	107.578	100.453	98.4978	90.8924	90.7534	142.575	87.1232	172.181	73.6236	129.893	77.4776	105.35	83.5291	114.522	135.418	114.37	81.9258	79.9929	150.938	54.859	85.8981	87.1434	112.621	74.6186	89.1867
BAG2	4.5105	9.6117	2.44328	2.25561	2.81687	2.3011	3.64957	5.47286	1.27965	0.696992	4.51178	1.85386	1.64617	0.990562	3.31386	1.85851	2.92634	3.16128	5.96765	1.15076	1.92604	3.44137	5.48422	3.14356	3.16567	3.30994	0.743842	1.63647	1.05822	2.15825	1.25969	6.55442	3.22133	9.54243	2.25884	2.48367	6.06811	4.42531	1.2183	3.14918	2.92169	2.23347	7.29476	1.32941	1.63581	0.580628	2.43106	1.76075	1.99167
RALY	10.4355	30.3038	28.6512	21.4853	38.3196	20.9057	53.2288	42.2946	27.4217	30.533	19.7803	33.9686	19.3967	50.6025	19.9755	30.1599	55.8814	18.3255	29.851	60.9007	56.8622	23.9405	24.861	26.986	18.5064	18.4591	23.4858	27.3156	41.5038	26.9205	29.2548	9.67252	27.9919	24.4855	54.6873	23.613	30.9491	34.9262	48.1057	23.8898	41.3962	27.1765	8.84676	23.279	29.0523	20.6252	24.5095	12.5797	39.4525
RBM17	14.5165	14.6299	10.15	4.49671	15.408	13.4618	11.4002	14.4457	12.4756	8.02174	15.2665	12.3191	10.0839	10.1721	10.9564	13.537	8.75116	9.93872	20.4269	12.2224	11.0837	14.1186	9.53565	7.06652	12.5627	15.9942	11.3223	9.63874	9.63006	10.8175	11.5666	14.1197	5.23002	17.9481	13.1258	13.6908	8.60869	14.5194	8.89816	15.4983	10.8844	8.92993	12.3997	6.64006	14.9694	8.29115	9.56527	9.49965	9.67639
PHF5A	20.5603	32.5006	24.9621	17.6849	26.22	23.5965	26.5512	31.4287	17.0841	15.2669	22.2836	20.1636	12.9966	18.7745	13.8632	17.6377	93.1223	12.4127	20.1811	44.9265	36.4271	24.4046	22.4042	27.0548	22.504	16.925	16.9126	16.6119	19.2101	27.1471	10.8407	28.7566	41.5811	18.3631	18.9784	25.5476	20.8848	17.3562	19.6106	16.2084	15.9399	19.2341	8.78143	49.5916	16.4497	19.8127	16.3732	12.309	15.7883
SNRPG	47.1388	42.5674	19.8001	17.5907	29.7836	18.4541	41.6084	30.6818	13.9592	34.0713	27.2368	24.2478	13.907	15.7625	16.2816	25.7178	127.837	13.9702	34.1859	42.2808	69.1735	18.5591	29.2393	19.6792	22.9796	9.26511	18.908	13.1378	19.6786	25.0735	13.8971	44.9275	33.7778	24.7472	28.3659	18.8329	24.3017	21.2479	30.0088	32.9642	16.0355	18.6626	14.7689	52.2899	15.6223	20.3208	21.1046	13.7092	14.7194
CDK11A	0.330361	1.05211	1.21813	1.14675	1.5213	0.624363	0.859665	1.29376	2.19028	1.55213	1.09999	1.842	1.40672	2.18909	0.846817	2.65177	0.82659	2.42766	1.91189	2.4287	1.0312	2.88288	1.57842	1.17753	1.33957	2.1506	1.72419	0.61557	0.745787	1.5146	1.65236	0.87475	0.488053	2.61115	1.55664	0.652802	1.63944	2.57024	2.4153	1.46542	1.18681	0.762988	0.863428	0.847419	1.09574	1.50489	2.14452	1.17057	2.67514
CLK2	13.6119	9.73029	15.6862	8.6204	11.4812	10.9872	11.4298	23.584	18.0985	25.2853	7.65881	11.3833	10.0179	35.1795	7.6547	23.5482	5.4519	21.339	16.454	24.8994	12.4751	16.9867	14.3898	8.88724	12.8144	28.3602	22.0044	8.13215	14.3367	17.0692	16.4793	12.4725	12.5767	23.2928	8.22366	10.5373	20.216	23.1046	16.8538	16.5968	11.8854	8.15058	13.0472	9.39869	18.0036	10.4606	15.7845	10.9035	20.9581
SNU13	20.1484	62.0525	43.4457	45.8863	48.1781	27.2497	44.3563	88.7084	32.7667	35.7432	25.2099	39.0564	29.0022	35.5113	29.827	42.0472	62.1762	26.9501	35.7085	53.9819	51.9594	37.0582	44.5537	39.9676	34.0747	36.1213	44.5193	30.6066	38.327	42.6826	23.2089	50.1437	77.554	41.6796	32.9686	31.9224	54.7253	34.4146	34.8523	24.8972	48.7816	40.6906	7.9619	49.5839	37.8545	41.5453	28.8996	31.9308	31.9157
SNRNP200	26.1586	28.7808	28.5679	25.8542	21.7655	34.603	36.2925	28.0031	19.9889	46.3551	37.8929	27.8938	18.0193	43.1205	31.6392	40.2477	19.5824	30.0992	46.737	67.9287	16.2105	23.8302	35.2574	20.889	27.4726	31.8562	35.4524	39.5107	25.4871	57.6352	31.2602	58.2154	32.9744	17.1291	54.2125	32.4233	18.3376	31.712	41.9723	32.1708	18.1334	26.0241	17.3094	12.8265	19.2369	17.8208	37.1829	26.805	40.0702
CDC5L	22.6881	16.0753	12.3739	8.35474	8.70311	14.1661	13.5077	23.0159	6.4308	11.6707	32.3376	8.46579	6.24568	14.3363	6.34903	6.59065	6.84054	8.04687	15.3859	12.6317	10.1507	9.37411	9.77938	7.21712	8.02524	10.4791	11.1844	12.225	8.81556	13.427	10.0453	10.6608	12.7754	9.80403	9.44147	9.17686	11.6951	12.0367	19.6666	11.3574	10.7592	8.67676	11.1084	9.33366	6.56192	7.79085	7.09025	8.22737	10.3379
TTC14	6.668	1.8304	3.72873	1.71381	2.75363	2.98105	2.48449	2.8823	6.86327	3.16238	4.79428	3.26865	2.51807	7.7234	2.08336	3.73952	4.76056	4.01061	5.17067	2.13203	3.27376	3.55104	3.95669	2.90637	3.76766	9.36564	7.03748	4.1565	1.41912	3.9216	6.55894	2.23884	1.29187	4.09494	2.19844	1.76818	2.63733	5.01921	2.44898	2.48551	1.39296	1.45212	22.9794	3.48307	6.69566	4.29049	8.59386	6.95101	8.45454
PCBP3	0.269149	0.133109	1.12565	0.121813	0.271294	0.291695	0.146094	0.067141	0.344308	1.29391	0.192202	0.206771	0.359184	0.26553	0.412383	0.303644	0.379399	2.88207	0.376535	0.0247037	0.0788858	0.396967	0.350299	0.13998	0.560656	0.214696	1.17915	0.509208	0.250942	0.114802	0.339131	0.0547505	0.978407	0.0564314	0.691629	0.505628	0.146736	0.173179	0.0524931	0.258176	0.116066	1.00602	1.25394	0.0332038	0.433605	0.0807967	0.550839	2.5311	0.578854
KHSRP	9.00233	27.6632	31.5372	30.6836	59.1468	29.1451	33.4422	65.3917	28.0891	33.6715	40.2951	46.2758	27.5025	45.1171	30.7265	30.8396	9.05374	18.6793	70.6863	36.86	19.8878	44.0383	48.862	29.1417	29.0279	29.8391	35.803	35.718	39.4743	53.4689	36.6025	42.1882	30.8417	27.2872	38.372	52.5006	23.1677	57.624	49.8343	32.462	54.7439	45.3766	14.7608	23.6007	30.0207	30.7022	36.3867	29.9457	32.3324
MSI2	4.6528	4.20979	3.09783	3.38327	4.4966	2.70862	2.36379	2.52281	3.23371	6.0247	3.11059	6.28074	2.50078	3.6962	3.38582	2.45836	1.38064	3.82797	2.89351	3.57317	2.88496	1.76022	4.12401	3.43195	1.86605	7.55693	5.35442	6.58854	3.0964	7.43348	3.33222	6.91742	2.10808	5.49193	7.3595	2.42554	2.37416	5.31405	8.27145	9.50309	3.71918	2.58837	10.9575	2.23469	1.91967	3.65628	3.0391	3.66841	3.61334
DHX34	1.46778	2.20605	5.09197	4.57534	4.7917	2.56421	2.76164	8.18793	4.74906	9.73336	7.40028	2.50225	2.60646	7.81854	2.09099	5.04517	7.24686	8.84649	10.8552	6.11513	3.63863	5.63302	5.9838	4.96406	2.70175	7.00207	5.15185	3.18473	4.18825	6.03795	4.87465	6.86942	2.10284	4.62895	7.47112	2.39499	9.94496	10.2364	4.18229	4.59341	3.78442	2.83368	3.79683	2.22895	4.37796	4.24448	7.14429	2.40314	5.26938
ZCRB1	16.4869	17.248	14.6684	20.4402	16.1912	20.3424	28.5475	12.345	18.1277	11.9917	21.1409	20.257	18.0568	14.4069	14.7137	17.9825	37.7928	13.3626	32.1323	21.5286	23.2943	18.4499	19.2016	21.1984	12.677	18.0623	18.0095	18.523	28.6775	22.8735	19.1144	20.514	39.1061	22.0539	14.8438	22.6421	15.7018	20.0843	23.4193	16.8321	21.9931	16.9466	15.0645	18.6701	11.1495	9.85759	15.0438	15.9871	12.2218
THOC1	4.60043	0.860905	1.65961	1.73759	2.56707	2.51865	1.78053	7.54445	3.13307	3.89997	3.02925	2.93084	2.01082	2.53088	1.84554	4.08465	2.75565	4.04559	2.65663	3.48071	3.3443	3.98023	2.3416	3.0033	2.56092	6.87245	2.19993	3.46242	2.31329	6.8914	3.02693	4.14759	1.19936	3.62119	1.81962	1.8554	2.90764	4.67564	5.05271	3.54998	2.33192	1.44088	12.7125	1.63099	4.22167	2.20297	5.92003	3.16674	3.8583
WDR83	0.932256	1.66585	2.61256	3.49821	3.47746	1.55462	1.8533	5.89236	4.77904	3.15341	1.76784	3.31593	3.0712	3.20279	1.31654	3.70309	3.62525	2.688	2.77302	5.05227	3.74105	3.18049	2.01547	2.09247	2.64402	3.48065	4.93351	2.19615	2.8371	4.44938	2.87219	1.45205	3.57418	2.6123	3.19145	1.85909	2.42749	4.04481	3.68295	2.10329	2.75361	2.09336	0.833079	2.3742	4.3143	2.43388	2.92452	1.85808	3.3698
HNRNPA3	27.6257	26.7614	41.9014	32.771	44.4164	18.6612	29.8852	51.8951	34.6716	40.1182	70.1547	42.7296	34.0529	64.7135	35.5032	35.3401	23.0573	40.1392	59.5241	99.2721	43.9224	44.9584	50.8054	33.1639	42.9391	45.8157	46.7512	62.4848	39.4075	48.185	46.219	67.0808	27.8848	44.9264	53.0132	46.2356	41.024	55.1438	85.5319	65.3446	83.099	53.8163	64.2099	25.409	44.7374	43.7101	59.2929	39.1414	53.3357
CCDC130	3.18558	4.91183	6.92134	4.62962	7.91291	4.31096	4.16886	8.91832	13.777	7.97067	4.09871	6.6356	8.23718	7.69857	2.85774	8.87236	5.22576	10.5271	4.51042	17.7278	5.95561	11.5237	5.2519	3.75724	6.22206	9.38541	9.4269	3.50674	4.65513	7.81219	8.63803	3.00823	5.01971	6.14198	4.63599	4.2339	5.67868	9.71278	4.38952	4.29253	4.27524	4.06217	3.45203	5.36698	13.5673	7.43829	10.5759	5.86558	10.7058
HNRNPM	17.0914	35.097	35.7702	31.7544	43.0577	36.3175	26.6894	31.0743	34.8581	29.2378	38.0826	38.8076	25.556	44.1941	32.2035	25.8514	20.4674	25.6433	48.661	60.6418	16.6443	48.677	47.4948	34.1352	30.8182	30.808	42.1475	43.1871	37.3902	44.0436	33.7885	45.6512	26.0835	31.964	40.1412	41.348	32.8104	45.6834	58.3288	40.5811	36.8159	45.3079	20.5606	20.6824	36.6972	37.1744	37.6245	28.7198	31.5532
KIAA1429	24.156	8.08785	6.35162	5.24811	5.63179	15.0947	5.53302	5.77712	3.75748	8.91074	11.9768	6.28547	3.68175	7.95163	6.62863	5.44326	4.59501	5.29872	8.01305	8.08071	5.50736	7.95161	5.52886	2.49203	5.35252	9.5083	6.31717	6.23344	5.67298	8.47533	11.2085	8.10617	6.70043	5.84126	8.64585	10.2302	5.80535	9.16785	14.019	11.5728	5.74492	5.70194	9.8568	4.97952	4.76446	4.43195	7.3078	7.37443	6.64067
CWC22	17.2948	8.57161	8.12592	8.7207	6.08068	11.7735	11.9886	31.1602	6.48174	9.08688	10.2887	9.94295	5.97501	12.1149	12.4436	6.261	7.11663	8.22767	16.1915	17.9511	10.089	8.41914	8.36496	7.66775	8.89666	15.0783	10.5938	14.2801	8.99302	9.53598	8.15687	16.6137	6.09029	10.8301	9.50628	9.82016	7.5277	10.4069	13.0742	12.0302	8.38278	9.25348	9.55901	8.24314	8.11035	7.75172	10.0786	9.45179	10.0529
PPIG	18.2501	7.40984	10.6218	10.0635	6.34892	10.0966	11.3795	14.9785	7.4114	9.60395	13.1832	11.7087	6.83847	12.1891	10.617	7.99647	9.40047	7.97625	18.5976	17.8739	12.6566	7.67502	7.44056	8.4589	9.60676	16.4451	13.729	15.7687	10.6508	14.3047	9.72257	12.0502	7.96797	8.19546	7.85832	10.6665	7.12333	11.2487	14.149	13.0646	22.3897	10.5307	16.742	8.708	8.34687	9.49593	10.9224	11.1352	11.2845
INTS1	1.03969	15.9515	26.0578	15.2666	17.1707	12.2694	18.7952	23.3789	17.7757	28.0161	11.8384	22.052	11.9708	22.4445	12.8431	17.2316	8.96346	19.0392	27.3089	14.927	10.0244	22.3638	25.9923	35.1089	25.7984	21.8052	14.0987	13.4144	16.1561	16.9397	21.915	95.1757	14.7963	13.2419	16.0855	11.9757	14.8408	20.1044	19.351	15.4446	20.8664	13.1923	4.77306	4.96434	14.9782	12.8883	37.2684	11.1182	24.4457
SNURF	1.01332	0.170891	1.22199	0.18352	0.399115	0.535282	0.108842	0.208086	0.303919	0.654597	0.0166701	0.446294	0.223633	0.173861	0.137723	0.29036	0.0290093	0.113753	0.0723329	0.0269165	0.179378	0.236595	0.231319	0.643969	0.537571	0.860422	0.692131	0.532995	0.112172	0.16678	0.77037	0.318159	0.0574302	0.56216	0.0569278	0.326471	0.131183	0.439137	0.424878	0.888323	0.0269788	0.172789	1.88915	0.0551284	0.389223	0.138093	0.445494	0.278069	0.448501
SRSF2	50.6695	36.9031	40.1168	23.3719	40.2355	45.1223	42.6098	51.694	32.0668	54.1849	40.7264	48.2756	36.8343	68.9051	33.03	43.3806	53.3151	38.812	47.4748	66.1506	51.7589	69.3461	58.1257	41.5008	48.959	59.9242	41.7275	47.0491	29.9253	36.8019	58.9451	44.642	37.5873	80.0951	35.7132	55.7898	39.8847	83.4822	65.243	52.51	41.188	32.6041	67.6888	38.2494	45.5717	35.8292	60.6101	42.4978	51.8143
WTAP	20.4096	12.9919	12.1867	11.6774	11.8688	31.3219	14.3376	13.63	11.9698	6.9388	16.9466	15.4456	10.5092	23.683	20.235	9.94395	21.3812	11.0169	16.714	23.4426	17.2046	14.8496	8.12137	10.3489	15.8675	15.3644	16.6068	21.6733	10.3317	14.2465	11.8036	14.4276	10.9149	12.3402	20.5925	27.629	6.57012	13.593	14.0458	17.092	13.3543	16.263	23.8456	10.6552	12.2334	12.8193	13.0058	13.3884	11.9318
SNRPF	13.0567	11.7213	9.44251	11.1255	21.6835	10.4723	14.8188	13.9204	6.60109	13.9497	15.8668	10.4723	6.04463	16.7413	6.12626	14.1009	24.9792	8.94013	24.3061	24.3862	16.9465	19.4514	20.8472	7.22414	9.09549	4.86726	9.0421	8.09742	6.92147	5.72079	8.03155	27.6074	10.7774	24.5106	22.5048	14.363	13.4402	17.9032	20.2971	18.5683	12.9905	9.59646	4.43929	14.4644	10.0142	5.57748	14.7746	7.0978	8.54095
SNRPA1	7.33692	14.9263	11.1694	5.60017	6.03296	13.2187	13.2106	10.2208	8.0784	10.952	8.8781	7.52011	5.79514	7.42619	11.3529	7.79669	21.2004	8.40958	23.6743	22.7483	14.553	8.5746	15.7272	5.28604	10.872	6.43411	6.85654	4.88533	4.61973	10.758	8.08985	21.2951	5.84867	12.9923	8.36081	12.6639	10.5519	12.9735	9.13746	9.79265	7.0243	4.40841	13.6212	8.84512	6.40302	10.0831	8.51264	4.8416	6.63975
RBM4	3.77924	2.56599	3.17353	2.03187	3.63428	2.84702	4.34566	4.15032	3.45169	3.71439	2.11993	2.9215	2.11506	4.41153	2.51808	2.74928	3.93273	2.76301	4.77717	5.69849	2.1855	2.53096	2.87507	3.01712	3.00968	3.03484	5.27002	2.84441	2.59998	2.13094	2.46316	2.57435	2.51484	3.8555	3.72629	3.25822	3.52011	3.4508	5.18097	3.42456	3.1849	2.88834	8.52181	4.53048	2.84597	2.2929	2.69608	2.24392	4.04044
SF1	13.1413	28.1531	36.7232	30.965	37.7752	18.296	25.0124	36.8624	37.5472	50.3128	29.3974	28.4231	22.6564	50.8107	40.8789	35.4726	36.0779	38.7742	44.0041	52.6515	18.8425	44.2733	46.6548	34.8763	39.3296	39.1143	42.0063	46.5865	33.3082	39.872	41.876	52.7738	28.7798	45.4129	35.8129	40.983	36.8659	56.3334	51.0297	30.4892	38.383	42.0423	27.6964	22.9134	39.1849	32.7506	46.6924	37.4853	49.3881
NOVA2	0.0715352	0.219057	0.540767	0.432776	0.372619	0.0804745	0.19145	0.348422	0.544868	0.296833	0.27969	0.531091	0.552226	0.58223	0.682034	0.818995	1.34633	0.512654	0.269145	3.05319	0.102477	0.816325	0.60407	0.518212	1.58257	0.174631	0.159205	0.380483	0.513004	0.517147	0.644808	0.160237	0.124331	0.418351	0.348161	0.387899	0.378664	0.321848	0.179836	0.718503	0.686275	0.526037	0.31404	0.108159	3.27627	0.426013	0.63627	0.811896	0.441345
RBM8A	25.8986	20.2997	23.2481	24.7158	18.1106	25.2014	27.6129	23.6232	14.6891	18.6302	15.4688	18.3488	13.7459	27.6942	17.0069	18.9582	15.1667	20.0824	24.4952	25.7694	26.5109	18.2645	27.5067	14.0802	18.0999	24.2477	25.474	26.536	25.9581	31.2839	16.5041	22.0764	27.4763	9.37894	34.4342	27.971	20.9892	21.36	37.3693	23.5846	19.0829	21.8612	12.5972	22.488	16.4419	19.6717	13.5648	11.146	23.0125
JUP	4.82375	100.478	39.7523	79.0386	170.712	46.7425	51.3677	166.424	46.3542	143.046	162.014	71.061	81.9756	161.808	83.6891	106.123	107.058	71.055	91.393	76.1896	79.8476	92.971	82.662	68.0689	86.1219	84.0178	91.8353	42.6972	105.325	65.3222	44.8405	56.41	29.6985	124.213	111.859	69.9001	193.153	76.9229	81.3352	99.5578	215.043	55.3442	7.76406	96.2726	52.7872	165.312	110.506	22.4541	137.161
SEC31B	0.681496	0.350145	1.01719	0.399714	0.466716	0.237701	0.399552	1.30905	2.64297	0.432099	0.392339	0.965513	0.954459	0.566175	0.309868	1.57372	0.257642	1.43899	0.687917	0.996061	0.896865	2.34642	0.56839	0.351185	1.40096	1.98366	1.24307	0.544104	0.162719	1.30225	1.96241	0.410769	0.0595066	1.48395	0.235944	0.321663	0.427196	1.73339	0.288655	0.791871	0.31149	0.136408	1.9175	0.122403	2.48345	0.588694	2.75007	2.07318	2.36885
PRPF39	12.774	3.97703	5.66155	2.76072	3.35651	4.89556	3.59914	5.11855	5.95536	6.4783	3.84837	5.26173	3.87156	6.5548	3.16956	6.49185	5.01752	5.39716	4.29953	7.56686	4.40646	6.5244	2.50197	4.68332	5.74379	12.0122	8.40132	5.02231	3.70928	5.24485	7.1834	3.72253	3.60525	13.1697	3.08411	3.49274	4.4171	8.77937	7.47753	7.80695	3.40011	2.04454	10.6217	4.47863	5.89558	3.44126	11.0105	5.5543	6.77046
DHX15	29.4261	14.5822	16.1699	13.9117	10.075	23.8797	16.587	13.6861	12.5678	20.6605	25.2125	15.5778	8.79705	13.9943	18.3237	10.3407	22.5472	14.223	20.1909	29.8057	15.821	16.5901	16.0443	16.8041	19.4879	15.6846	19.0825	21.0531	13.3773	25.9944	17.1589	24.7331	14.4477	18.9575	21.2062	18.3677	12.7537	21.4362	21.9709	36.3329	10.7272	11.3884	48.5568	23.6382	11.5368	17.8719	14.8813	14.7081	18.3485
BUD13	10.2309	10.164	12.0153	9.88962	6.97248	11.8542	10.9835	13.1798	10.8411	8.1599	8.30411	6.91283	7.50853	16.9657	10.6557	14.353	8.56806	8.3104	15.7036	16.7928	6.65452	8.10197	8.4659	8.36022	11.3659	12.1886	11.5236	10.3454	9.07493	12.6049	9.1642	6.95127	9.04963	6.49208	18.6781	11.7802	8.072	13.4616	17.0386	9.04144	8.80557	8.70599	5.97825	12.787	10.676	7.24106	8.23694	7.73679	11.4643
CDK12	5.79159	5.71479	5.0334	3.87084	4.49024	7.19467	4.27931	3.6968	4.58973	9.47196	8.46643	7.20252	3.2024	7.37305	7.52301	4.43805	3.22633	4.71453	8.26257	13.0795	3.75493	4.10262	4.28352	5.82727	6.27886	5.62566	5.66661	7.00801	6.49055	87.3703	5.83582	10.3673	2.10794	5.0981	5.73224	6.80702	3.25424	8.82162	7.57847	7.47626	6.12013	5.27714	18.7092	2.81712	4.10061	4.5935	8.54691	5.73391	6.44937
LSM2	40.496	62.026	40.5914	44.563	38.3833	20.3423	95.7088	59.9049	18.2089	24.4359	46.0676	35.4191	17.0177	48.8665	31.1929	31.4101	127.387	22.9878	36.6559	101.008	89.7177	29.0604	63.95	27.6219	28.3113	24.1015	24.755	29.4156	25.6262	33.1918	18.588	39.0883	72.305	45.3851	43.7736	24.5428	70.9874	31.1213	23.2721	44.2581	37.9989	32.5811	6.65425	47.3339	25.9701	21.6948	20.9354	17.2602	33.1842
SRSF10	14.3611	8.56814	11.588	9.81375	7.45856	9.34326	8.73332	9.92681	8.24105	8.91429	8.43569	8.50566	5.90422	8.51275	8.12823	7.81935	12.4543	7.74338	9.77105	13.8116	9.12415	10.9104	9.11378	8.35859	9.08894	22.5524	10.8017	10.4332	8.67996	10.1238	11.6182	9.84376	8.61809	12.8172	8.64879	8.11965	8.51917	16.8594	13.0238	11.6055	8.55041	7.26013	31.2572	8.96917	7.91649	7.96374	10.6359	10.6354	9.81749
CWC15	19.8305	15.3236	17.7374	14.2298	21.4841	12.2259	18.1493	27.8809	15.6131	15.4138	11.626	12.2126	14.3389	19.8509	13.5304	28.2614	17.7351	11.4073	26.9411	13.1645	27.0445	16.5139	15.6398	18.1072	16.8852	17.1187	19.3091	15.3705	14.6617	12.9555	12.3878	16.7625	20.7726	15.7271	36.9763	12.7569	16.5895	14.203	23.8472	16.8202	25.8842	13.9375	13.7973	27.9373	14.5836	11.437	13.4474	12.1896	15.0082
LSM10	7.04192	8.85869	20.7765	15.5673	18.0876	10.3471	20.534	31.3389	16.5901	9.75474	10.1341	24.4024	15.6326	18.5885	13.608	13.9466	37.8455	13.9309	27.7528	18.1249	33.6723	15.7334	19.7673	23.506	15.0465	10.9479	16.2905	12.1258	13.5503	14.5949	18.124	19.8247	20.5915	12.4734	16.6778	13.3739	19.113	15.1473	11.1066	16.2955	14.9812	18.1629	4.06983	23.1868	15.4301	12.2562	17.3526	14.3341	17.0688
HNRNPC	77.3788	82.7127	46.2853	45.94	29.8321	69.2243	54.655	62.8814	34.3106	32.7788	53.1048	45.5002	31.7241	46.8301	52.9423	41.7845	82.1207	44.7313	63.7724	83.1399	64.9696	49.8292	55.5983	41.301	45.4518	40.4039	55.0255	40.2393	39.3262	63.0298	42.3839	99.2942	82.8665	41.7524	47.1882	81.7941	71.1405	61.2715	64.9656	60.5091	51.4774	56.7636	42.5442	67.9132	38.5738	46.6153	46.2334	35.9338	33.4222
C9orf78	7.589	6.91217	10.4818	13.6838	7.36688	6.54435	9.91207	9.89582	10.1783	5.2836	12.546	11.943	10.8649	8.74897	12.3773	10.3196	11.8656	14.6026	15.3431	8.70842	20.112	11.1812	11.5351	7.51345	9.8463	7.693	11.3107	11.1726	12.0507	24.7504	9.20225	9.16853	14.4648	7.2328	8.40619	6.87659	14.2381	11.7848	12.4243	8.43376	10.5066	15.6016	4.68913	8.83539	10.2059	10.0111	12.2126	9.71616	15.0611
RNU1-1	2.05177	0	0	0	0	1.06531	0	0	0	0	0	0	0	0	0	0.32005	0	0	0	0	0	0	0	0	0	0	0	0	0	0	0	0	0	0	0	0	0	0	0	0	0	0	5.02731	0	0	0	0	0	0
SKIV2L2	18.8757	8.37685	9.784	9.56279	5.23285	13.2321	7.31015	13.0743	6.35618	8.09962	10.9699	8.70988	5.233	7.46508	11.0015	5.36213	6.22336	8.4934	8.41126	6.80009	7.5084	8.05089	10.3919	4.51642	11.5578	19.0657	11.2918	14.0216	7.08103	7.96915	10.6214	15.1298	10.2175	5.47268	8.13704	10.0449	7.68201	9.89667	12.6627	9.00935	12.8622	11.2295	18.0584	11.2358	7.05132	9.49675	12.5024	11.2516	10.5823
SPEN	6.25775	3.6481	8.32283	5.80463	3.82922	6.37651	3.29967	4.16804	5.66118	5.44012	7.8591	6.32957	5.87049	9.61962	8.81307	5.21171	1.54354	7.70609	8.69155	9.32821	2.20025	7.21799	4.69629	5.11061	6.71094	9.95672	8.65416	14.4333	4.72125	13.117	9.76217	8.48776	2.64714	5.32892	6.07314	5.93518	4.76736	12.092	6.81735	5.99855	6.54318	6.3939	14.3407	1.75412	7.38913	6.28823	6.56839	8.79997	8.56247
HNRNPH3	4.92819	16.6579	20.9541	16.7241	20.2492	13.9365	13.6815	17.6788	18.9474	20.5519	22.3871	20.2679	14.2559	20.3459	16.9987	19.2984	19.4505	18.1423	41.1985	38.9239	18.7812	25.2965	19.9866	16.0913	20.3769	21.3282	30.5569	25.1485	22.9949	23.9655	17.8812	27.1852	17.3882	36.9219	21.358	21.7084	18.6615	30.2585	30.1164	28.2805	31.4818	19.1074	26.7237	10.6212	25.0111	15.3894	23.9553	20.5409	19.1614
DDX23	29.6477	36.1708	27.7993	25.1659	20.3412	32.6336	31.9451	16.8464	27.3644	30.6275	33.6372	29.284	18.8344	46.9295	14.7759	21.2607	41.6844	25.2019	35.3359	36.543	19.3003	28.7028	33.59	25.288	25.8907	19.9065	30.9529	25.6484	35.3646	45.2608	24.5975	32.8068	18.2804	25.3334	46.2096	31.2354	21.4376	28.3908	43.1552	25.6606	21.9952	22.4669	10.5332	23.3033	20.1349	14.5701	25.6946	19.7541	21.2178
SNRPE	37.7897	47.6361	32.8675	32.1426	35.9992	27.9963	41.4207	27.4731	20.5121	39.9116	23.4012	35.7406	15.0786	38.9966	27.0952	33.8289	56.4245	34.6111	68.4283	60.7434	76.4844	59.7396	58.3061	22.668	29.737	32.2538	34.4005	27.7196	46.1756	33.8798	20.8937	65.1382	49.7863	46.8665	44.1094	36.0034	64.5562	32.7888	56.4052	53.8177	36.0873	30.2336	17.3398	53.5258	21.6372	32.9361	26.6476	20.2413	29.1218
ELAVL3	0.0217465	0.00221976	0.0106441	0.0258812	0	0.00733922	0	0	0.0187515	0	0.00822825	0.0028242	0.00459932	0.0160906	0	0.00551231	0.00715941	3.51354	0.0178515	0.199288	0.00983776	0.0145977	0.00570888	0	0	0.0106175	0	0.0136077	0	0.0274405	0.00442151	0.00436225	0.0141736	0.0462464	0.101157	0.00755362	0	0.0135472	0.00537737	0.0097438	0.0133166	0.0142146	0	0.00680276	0.0606688	0	0	0.00361192	0
SNRNP40	12.9986	8.36802	12.2045	9.32646	7.96907	11.1642	12.924	12.1746	7.01603	5.74733	12.2844	12.1503	5.80582	11.2578	12.0003	7.1206	25.593	7.55548	10.7471	26.6885	13.6977	11.3415	7.19944	10.3948	8.20671	10.0162	8.09901	13.4993	8.25251	12.796	8.7219	17.0709	14.2837	8.56663	12.3301	8.96367	7.92346	11.877	9.50249	10.0407	10.5776	10.6631	8.82443	15.8977	8.09994	7.467	10.9849	7.73636	10.8691
CELF5	0.180465	0.0157892	0.513158	0.0306824	0.229654	0.0116009	0.0721816	0.0101469	0.286521	0.0690168	0.0325155	0.629446	0.0654304	0.0423901	0.0537266	1.00202	0.135801	0.180916	0.239849	1.03778	0.719203	0.0423028	0.0090239	0.0132219	0.0444839	0.0293699	0.702012	0.501887	0.170661	0.0271091	0.150263	0.624026	0.492885	0.0274128	0.0199871	0.0238797	0.302787	0.0178448	0.0127498	0.0577567	0.0052623	0.0393202	0.0526407	0.0376354	0.135855	0.0107742	0.263904	0.134168	0.0357879
U2AF1L4	1.06236	1.39317	3.13754	2.37869	9.48524	1.20322	5.35576	3.74192	7.38015	2.06794	2.92959	2.64712	3.93772	1.99845	1.39591	5.74175	5.75016	3.51538	3.50311	3.70356	6.89938	5.80171	2.34457	2.07779	3.06252	5.04619	3.04086	2.07317	1.21946	2.238	3.76352	1.53869	2.32368	4.23127	3.39685	1.85547	3.15429	4.65136	1.6296	1.37154	1.81931	2.71879	1.0368	1.16033	7.86996	1.71571	4.84176	2.39852	4.55751
SRSF6	41.0095	33.8815	39.2716	33.4007	38.5542	35.5734	36.6431	22.9968	46.3064	35.8051	31.3065	26.8657	17.926	56.7536	29.7506	44.2373	41.4627	39.1941	25.9618	62.6295	29.5934	37.8897	40.4061	28.5438	33.2932	80.9754	44.2719	48.5323	26.6934	40.8139	45.1586	23.9837	27.4888	76.4372	40.6904	30.3018	44.3828	60.5523	61.8442	44.7388	24.6602	23.3321	58.4919	26.6057	38.5346	33.561	44.0044	40.8287	47.6629
KHDRBS3	3.41325	0.595344	1.65111	1.39683	1.85252	0.145507	0.411256	0.261611	0.574864	2.73885	0.203917	0.19753	1.29434	3.06902	0.434278	0.625366	0.149828	1.34866	0.248239	3.19745	0.235678	0.836086	0.565922	2.2895	0.467172	6.19227	1.84225	1.80608	1.20139	2.31782	0.45535	0.0840838	0.160017	1.01876	1.95138	0.146985	2.69232	0.68639	0.186571	9.67782	2.88949	1.00985	2.11283	0.288476	1.23066	1.80183	0.632413	1.83003	0.587421
HNRNPUL2	2.99769	8.35199	14.5209	11.3897	12.1426	7.12967	9.56327	17.1665	14.7472	15.0578	12.8337	9.6279	12.3987	12.0225	9.14754	17.8993	5.45453	10.1222	18.5462	9.40104	8.01716	13.1699	10.2804	17.2148	14.7326	11.5272	15.9127	15.0144	13.9796	12.9614	12.7665	9.68395	4.69801	20.0815	13.0242	10.2663	11.5273	14.6308	20.4165	16.1485	18.578	14.1412	13.9352	5.80695	14.1976	14.0769	10.809	11.0819	14.2375
SRSF7	48.1842	26.1973	24.5093	14.9037	28.5666	29.6726	29.7322	38.4809	24.9914	31.0199	28.5021	25.2865	16.2403	35.7501	20.9952	27.5287	60.1919	19.953	29.5946	53.6316	46.9939	36.2991	30.3717	22.8018	28.0416	34.0414	33.4215	33.5758	20.8473	26.5366	29.3566	32.4649	27.2174	56.3104	24.6989	29.3807	21.6634	40.6071	50.428	35.8621	22.7661	19.4076	25.1177	40.9554	35.4956	23.1374	31.4078	21.1288	25.9319
PQBP1	8.12015	45.9439	36.7757	27.6971	34.9687	28.9011	35.8331	56.2428	22.4246	25.2666	15.182	29.2167	27.7543	30.9167	24.3035	34.7807	48.487	19.2771	30.6937	60.844	53.7783	18.3093	28.9796	22.7897	21.4642	13.3613	27.8065	22.719	21.9417	19.2654	26.5486	22.3075	32.4991	23.7766	29.9406	32.4793	29.0649	30.1986	29.6444	28.9969	29.6845	22.1555	2.03295	35.3153	23.4506	22.1518	24.4811	15.4885	24.3946
RBM47	15.1201	16.9842	16.8882	27.7549	10.1652	15.7738	17.3542	13.8254	11.0481	22.3864	20.0161	18.2853	5.88185	17.777	16.2393	9.50673	15.5749	13.7026	42.6622	8.04863	15.2973	7.37783	21.1676	16.2113	11.5261	17.5362	21.7813	18.0872	25.2097	24.9431	21.1247	6.32735	16.1238	24.3656	22.9496	12.4576	27.8489	20.5508	22.8794	16.8425	20.6548	14.4516	31.5623	17.4222	8.5221	22.1359	9.40545	14.763	13.9564
RBM23	10.5846	6.28428	6.02586	5.36266	3.62038	5.28042	4.60589	3.94074	5.23356	4.91603	4.34017	4.60475	3.61365	6.71084	5.95273	6.02106	4.19572	5.56089	4.03529	11.734	4.3975	4.54839	3.02194	4.97024	5.34964	5.9429	7.69929	4.85906	7.55735	6.24595	5.74836	5.10997	6.27546	5.13076	5.32087	5.89206	4.55282	6.04566	9.42032	7.0386	3.90203	5.5962	3.13896	4.05831	5.45368	3.7585	5.1503	5.73948	4.63979
HSPA8	454.218	442.649	209.966	231.029	209.248	294.28	331.292	143.214	176.551	246.359	160.758	137.239	88.574	165.048	304.947	106.508	304.974	171.745	292.833	306.631	101.224	219.54	217.793	353.853	253.389	117.138	147.654	245.286	232.694	272.48	237.355	331.875	223.88	112.746	301.63	262.728	132.27	216.546	429.307	201.633	127.434	214.848	140.524	617.722	117.497	340.298	204.388	269.553	150.358
CRNKL1	14.9001	5.72033	8.72904	9.51741	11.4647	10.39	15.1943	2.58313	6.71802	7.45578	12.1547	6.37708	5.22142	10.4167	5.64101	7.17733	7.07543	9.16036	6.00167	17.3658	10.2967	5.48348	7.5047	6.11274	6.63871	8.92673	7.09913	11.4621	11.3707	9.02167	6.93243	7.42616	6.06541	5.79736	10.8325	7.59888	7.57706	6.54351	21.6832	8.17187	5.17807	7.99452	7.45727	7.26194	6.07161	4.90294	5.50162	7.65872	8.39728
RBM15B	8.8475	7.53035	11.4285	6.02094	8.23382	10.4915	8.10354	14.2251	8.71117	11.6069	10.1668	9.28528	11.4614	17.7878	11.3358	11.6816	9.49541	11.3451	9.88321	13.3934	10.9565	11.8676	21.0572	11.1479	12.3762	9.34345	16.6892	11.6221	11.146	11.1813	9.6965	19.6772	10.7201	10.7089	13.8736	8.05611	20.2859	13.5808	11.8987	12.944	12.1912	10.5167	4.77499	7.03747	8.27837	11.1854	12.845	9.30897	12.0762
ZCCHC8	6.91923	1.42897	2.71946	1.77954	3.77489	2.59351	3.08758	3.48885	2.27385	4.9111	4.76272	2.24359	2.42156	5.01312	3.28118	2.75729	4.35783	2.80996	5.72883	2.25768	2.41734	4.35339	2.38646	1.49857	3.24006	2.9405	2.94169	2.70627	2.47831	3.01617	4.01879	5.38217	3.68464	5.44747	3.86254	2.21543	3.21642	5.15343	4.84929	4.03312	2.19602	2.23509	7.12306	2.90336	2.96378	1.5535	4.29241	3.61737	2.68759
CLK4	4.64171	1.10964	3.63254	1.36065	1.42333	2.64138	1.35894	1.2458	4.19115	2.80442	1.57955	3.76706	1.76583	1.30193	1.38462	2.37469	1.23026	2.20577	0.662317	1.44884	2.16633	2.73648	1.38575	1.82939	3.06774	6.62174	4.0454	3.24587	1.0479	1.10052	3.23573	1.42582	0.617407	2.862	1.0957	1.90464	1.79285	3.00352	1.68491	1.83535	1.46419	1.2512	8.99618	1.64719	4.97871	1.32281	4.24738	3.85421	3.90568
ZNF207	19.5461	9.05918	7.6865	7.73532	7.31103	12.444	11.8455	8.88658	7.91422	12.9238	13.9934	8.89439	7.16913	11.7228	8.74634	8.86406	12.7376	8.32376	10.9339	10.7986	15.3714	10.9951	11.7224	9.2657	9.8182	11.145	11.041	11.2151	10.3468	9.91755	10.9349	11.0979	8.81542	12.4802	9.90889	11.0064	11.3248	13.8727	9.37223	10.7889	10.6247	7.99464	48.4333	11.8964	9.00852	9.29038	13.9546	9.77436	11.5277
HNRNPD	16.5662	23.8479	26.68	22.3768	24.9158	30.217	22.6466	31.5914	27.4014	26.3236	16.6188	31.3047	22.5122	32.5077	26.4446	29.3117	22.1527	25.9578	56.7369	54.0979	18.8498	37.1773	37.739	21.9573	25.8802	28.6854	35.3661	35.3769	27.0704	39.6813	26.8073	27.4685	17.9503	39.5824	33.9577	49.4495	30.0913	45.5396	39.5485	42.031	36.1047	33.4646	40.9001	16.7484	26.5632	24.1773	34.1061	22.6526	34.6769
RBM15	6.52361	2.10234	2.82139	2.38129	2.2243	9.36027	2.8152	2.25129	2.36413	3.56554	2.71371	2.18246	1.65051	2.49343	2.91769	2.09054	1.76634	3.52036	4.26321	3.69545	2.17639	2.98635	3.17197	2.49862	3.00023	3.81018	2.2871	3.87979	2.08287	5.56358	3.18241	3.79351	1.80622	2.43989	2.81597	2.37442	3.00909	4.92139	5.17789	3.44698	1.93459	2.71717	17.8313	1.61593	2.19571	2.09859	2.53238	1.85588	2.90321
PPIH	13.4438	13.2835	18.1907	11.2213	13.3803	9.55824	27.9867	35.4094	10.3043	11.776	9.53595	15.5412	10.4331	11.8483	11.3412	14.994	40.8371	8.86458	21.4391	26.1441	36.1175	17.9364	21.4202	15.1686	18.1466	13.6001	14.7182	12.383	10.3142	17.3258	12.9891	20.7255	52.9002	16.9633	19.8817	10.2525	16.2786	23.2712	13.8646	15.79	21.7334	11.1309	8.43277	35.4608	14.6356	7.88821	16.4872	9.19362	12.5742
AGGF1	13.8669	6.34389	9.41426	7.89796	3.87164	7.63038	5.32722	8.44691	6.52205	7.28872	6.98412	7.82378	5.05057	5.09603	9.41921	4.78016	5.04103	8.12179	5.6285	5.84826	6.46787	6.1276	7.21069	4.11569	9.32976	5.37923	9.19359	10.3937	7.46298	8.16366	8.66455	8.18659	9.83951	5.972	6.2798	5.73155	7.35962	6.75076	7.23547	9.40479	7.51865	9.00376	15.6199	6.39295	5.7948	6.74606	5.00898	9.89701	10.0065
RNF213	51.3282	5.57858	11.2238	7.09046	8.66108	47.9661	10.3099	3.04235	9.28384	19.5262	46.9027	18.8819	6.79838	12.4962	17.8987	12.4726	4.23062	20.9729	35.0228	6.85601	7.9019	23.4844	12.8698	14.3909	19.7236	12.1447	7.34642	11.1885	9.57633	19.7356	30.5926	22.6609	3.61258	18.1357	9.52897	18.7597	6.56682	19.5783	9.68462	11.203	17.6486	11.3334	42.961	2.41351	11.4665	12.2946	18.3327	16.6643	19.6939
DDX19A	3.552	3.77045	6.20888	5.57173	4.11314	4.70186	4.71928	3.86802	5.06139	3.48271	5.21205	3.58115	4.10924	5.33066	3.86464	4.59407	3.81809	6.28057	6.12268	5.33314	3.10869	4.02164	4.53055	5.42643	4.74981	5.79401	4.67308	3.55256	4.98194	3.34767	4.86652	6.66441	6.72023	3.32978	4.30095	4.24485	5.21337	4.85816	4.23177	4.44275	5.69517	4.78299	4.86675	2.823	4.66876	3.5839	4.92849	4.85726	4.652
DHX36	16.3949	4.65676	3.79042	2.93701	4.56217	13.8418	4.49221	3.27559	4.24037	2.92865	15.5983	6.26599	3.9329	6.48186	5.57086	3.70727	7.2774	4.32987	7.93825	11.0573	5.97332	3.70463	6.05001	6.35335	4.55232	5.06359	5.4335	6.82501	3.82854	8.76982	8.27124	7.08873	4.13048	3.78362	5.15134	9.87427	3.49765	7.88367	12.6142	6.40819	6.14072	5.10675	22.2894	4.49543	4.00413	5.65955	7.41202	5.99642	6.49085
NUDT21	18.6325	21.0744	16.6851	10.6995	9.85731	24.6249	18.3821	9.93258	12.6002	15.9592	19.765	13.4551	9.29002	11.4212	17.623	11.284	15.898	11.0396	22.2934	13.9331	8.62963	12.5988	14.398	11.1902	12.3415	18.1517	18.9746	17.5586	15.2257	14.4819	14.7928	15.7003	19.5392	12.1664	12.7781	18.4525	9.27671	18.4265	22.1983	18.7696	15.5945	16.4529	27.7589	16.4279	11.7603	11.0698	11.6766	18.109	12.1017
TXNL4A	7.99622	5.86497	5.0796	7.96775	9.30121	6.00514	6.73305	4.04891	11.6224	16.4562	6.42926	7.6471	5.48795	5.52112	7.57924	5.78464	6.20989	11.846	4.39091	16.7879	8.05399	5.14173	6.56768	9.10533	7.28162	4.73995	4.28056	5.69302	7.4783	6.37175	5.13896	12.3516	12.0165	4.71422	13.2143	5.54807	11.158	8.9968	9.49478	10.9302	6.57514	7.20614	7.56547	3.90067	7.38078	9.39867	7.31238	5.74308	8.53571
DDX50	17.4514	26.507	14.5265	12.9194	10.3478	19.8853	20.276	13.7373	12.8564	10.641	10.4412	13.3062	11.7377	14.9022	14.6796	13.551	15.5109	10.3579	22.708	32.0264	10.5959	14.9395	9.09702	8.77261	15.1946	9.82078	16.8119	15.5067	17.4594	14.1467	10.7991	23.1603	19.452	18.9753	19.426	16.2714	11.5185	16.6277	35.0216	17.9047	24.1401	15.863	10.5781	15.7969	12.4107	10.9941	11.5517	16.3148	11.274
SRSF3	51.3785	38.1426	33.2907	29.0783	32.0327	38.0101	40.8317	41.8808	25.4776	30.5305	38.5996	29.089	23.6294	39.4804	27.4315	31.1478	55.2089	23.6151	43.5911	51.4985	47.1172	42.4634	37.5243	24.1363	33.9737	24.8346	34.5825	41.8712	28.1307	33.2874	29.6924	35.874	46.913	40.9395	27.9721	35.0365	36.0627	44.0228	51.09	39.8403	29.794	27.211	37.8854	53.9147	32.3519	28.7087	33.1446	23.6226	35.433
THOC2	17.7436	6.71507	11.4499	7.20295	2.68088	7.86765	5.03491	8.80268	6.37914	9.66069	7.94396	12.2528	4.29553	7.4617	5.11125	5.0716	2.93862	5.63946	8.05915	7.47409	5.37559	6.48763	5.47461	7.0333	6.23747	15.5555	11.3873	14.8607	6.54075	8.35993	11.1778	10.1853	4.64556	9.4107	7.04764	5.61295	3.0897	11.052	6.48822	9.06859	4.86744	9.43981	22.8952	3.69041	5.76171	5.46915	6.27629	7.42604	7.51229
ZMAT2	40.0828	33.8511	57.2674	47.8397	29.97	46.3001	38.4937	27.8133	36.8535	23.1168	51.0763	57.064	39.8068	33.3149	40.0989	39.3662	51.5052	36.5413	42.0031	33.512	59.6972	41.5387	39.855	54.0223	36.021	37.6055	44.9639	49.6029	38.7115	58.7611	44.065	47.2568	41.896	28.5249	37.55	56.3986	20.345	34.3849	51.0832	41.6923	25.6295	43.6791	16.5904	53.265	40.6619	39.9379	42.5942	45.9139	52.0987
THRAP3	30.7753	17.044	36.092	33.498	21.6459	59.2598	25.8478	29.9043	25.5299	29.0881	31.8418	42.4646	28.0791	40.6491	47.0576	30.3503	17.7843	31.5804	52.2626	51.0376	17.9251	32.94	35.3925	27.7661	38.1522	36.2846	56.02	46.7614	31.5925	51.0709	38.3191	62.4069	19.9122	33.0664	32.4564	40.3392	33.0564	39.0721	34.1076	37.2855	33.2931	35.774	31.2688	23.6071	28.8224	32.9246	32.5277	33.6919	38.3537
HNRNPDL	35.1625	30.4426	33.5221	31.6152	27.1348	32.2684	31.6919	31.6676	41.3828	40.8089	31.2911	39.6825	43.4989	41.5866	23.4699	36.3948	27.6995	40.619	38.371	52.5306	28.4395	50.8006	42.7802	25.3957	35.1567	60.044	45.3111	51.0941	26.399	34.9067	34.0865	40.2251	27.7574	73.3897	34.3807	31.8582	40.6649	45.8453	34.8095	40.5364	34.5135	29.8522	75.8487	27.8929	42.5143	28.9612	46.6413	43.3143	44.5135
HNRNPAB	46.1621	61.8153	74.3068	47.3552	77.1799	57.0455	64.3409	83.598	46.2836	62.5175	70.509	105.073	45.8518	36.6552	59.9522	51.9781	63.3769	49.7232	65.6312	54.1897	85.0164	67.956	111.085	74.3966	84.6942	35.5439	45.5989	61.2289	43.5723	82.3026	78.7482	75.9917	41.4063	44.5759	51.463	69.6345	88.0546	94.1259	122.144	68.029	72.407	51.8136	38.5342	60.0549	45.59	86.9035	71.5023	35.8649	56.3213
ILF2	181.346	144.75	99.9163	94.3331	66.3967	133.641	230.682	215.599	54.7555	64.3959	78.1433	85.8872	44.5052	135.885	59.5367	75.0505	140.737	112.857	115.768	284.689	162.217	76.6294	129.954	78.0076	84.0902	85.1213	91.1658	74.4529	119.495	103.045	89.076	111.209	200.371	86.4163	118.303	130.592	145.58	105.97	184.835	138.255	85.9279	91.2478	36.3401	116.361	52.1507	63.4524	49.3648	51.5815	98.0844
RAVER1	0.379345	4.99452	6.01959	5.44238	6.79291	4.86845	3.74346	9.63939	6.23134	5.83029	7.87269	5.97392	4.61159	8.07958	5.29561	3.90421	3.40791	4.67528	8.13482	9.99837	2.74105	7.08345	12.5669	5.34083	2.32871	4.93218	5.79613	5.58856	6.08075	12.2422	7.53535	6.40031	5.20904	2.96166	5.70198	6.91675	4.21376	9.88862	6.55846	3.73003	9.48265	8.32188	1.19687	3.75833	4.22355	6.93859	6.39495	4.29477	7.51178
HNRNPH2	39.7863	50.2219	55.5473	42.6809	21.9819	32.8986	39.6956	27.9091	51.7397	32.4583	44.6377	42.8846	33.117	42.3988	48.5547	31.6747	33.304	38.2954	55.2748	43.6062	41.4754	34.7134	50.5208	32.2286	39.4267	26.7757	44.5772	69.0803	42.8195	36.6795	46.2209	40.5938	34.8786	43.8526	40.3026	32.2419	44.6773	41.9737	41.3565	71.3591	27.7928	60.9324	26.4185	33.1601	42.2395	46.32	26.6171	45.9962	38.4363
SLU7	18.7227	7.09126	10.6964	11.4686	15.6782	9.81841	7.77097	7.18659	8.84797	7.16245	11.0232	9.35031	10.2205	5.92418	10.368	6.49647	6.7139	8.83091	7.57177	6.14449	19.4465	10.2613	10.028	7.93823	8.42541	8.02709	12.9941	13.0244	9.041	15.8903	12.1823	12.7301	9.08238	7.44112	8.71335	8.22997	7.75452	10.9697	13.7051	9.52086	8.99478	9.84772	10.9197	11.0573	8.18449	9.61676	11.0212	12.7974	10.7892
SF3A3	18.1351	13.8658	20.2421	14.7787	12.7134	17.0729	16.7389	18.9049	12.6569	9.47734	15.4757	16.66	12.1914	18.5916	18.026	15.4087	16.7841	16.1315	31.7327	28.8979	17.2677	21.3631	21.2107	17.7361	12.1063	17.7084	22.1672	25.1492	15.1211	17.0988	16.8495	24.6113	14.5069	14.098	23.293	17.3694	13.7881	16.2289	18.3316	14.9447	16.2714	16.5691	11.4266	18.0799	14.1121	12.9807	17.3422	15.074	16.4494
NRIP2	0.692574	0.833245	2.32621	1.00009	0.861629	0.386444	0.492757	0.348913	3.56722	2.0024	0.733739	0.853869	1.40618	1.62161	0.427222	1.6385	0.243211	1.57359	0.795939	0.906421	0.593198	1.42983	0.930888	0.966128	0.833099	1.68619	1.17022	1.20189	1.21317	0.623392	1.87002	0.81504	0.361116	1.33537	0.558412	0.496097	0.797371	1.41131	1.00014	0.918536	0.825581	1.8108	2.6699	0.485299	2.46457	1.3893	1.42482	4.7178	1.76044
CDC40	6.71255	3.60451	3.65343	2.11377	2.57905	3.27912	2.60682	1.71677	3.55843	1.83196	3.79163	1.88823	2.63682	3.46146	4.78452	1.76108	4.68352	3.44618	3.64135	5.04953	2.95393	2.98835	2.40442	2.97377	2.91651	5.91278	4.1146	5.24089	3.46242	5.20183	3.44828	4.31371	2.0428	2.4162	4.50209	2.2701	1.2832	3.72425	3.65123	3.79953	3.02819	3.86978	8.33033	1.93369	3.12518	1.77923	3.65834	5.44869	3.70228
GNB2L1	116.11	187.582	160.563	176.299	222.831	149.854	142.463	273.645	138.162	74.4268	107.58	234.574	124.322	86.4891	209.907	122.23	107.027	96.3594	87.7544	159.258	259.949	144.313	238.308	103.809	202.79	150.464	173.926	147.322	94.1585	94.3628	146.326	259.047	205.996	99.3839	116.934	156.155	157.318	164.566	244.585	169.328	256.823	205.687	40.4246	193.295	133.52	171.133	157.377	157.868	158.664
LUC7L	7.12895	3.28889	8.56369	3.69103	7.18324	3.66054	2.99015	13.7324	10.6102	8.53595	3.44111	6.43128	5.73317	8.83581	2.29007	15.5739	3.47703	12.1194	2.80391	8.83533	7.15532	9.02881	5.92802	5.57129	6.91436	15.8541	12.0948	6.90245	3.53408	4.02182	8.65074	3.49059	2.34368	20.2407	3.88604	2.90179	8.71031	11.5887	3.88419	6.89544	3.91118	3.20517	28.8354	3.56603	12.0469	4.81837	15.1149	6.9888	11.2556
TCERG1	9.41905	4.7311	5.17776	3.22404	3.20749	7.09346	4.397	4.99789	4.19026	7.53602	7.35706	5.94996	4.39003	4.82349	5.15893	5.90598	3.27013	7.07339	6.69571	8.01743	6.83698	7.86664	8.31245	4.54274	5.70226	5.26729	5.88895	6.65907	3.50304	7.71737	8.01545	11.0207	2.71037	9.50051	3.93941	7.08883	6.24709	11.9587	9.87164	6.61729	5.61317	2.62501	30.9247	3.72049	5.23449	5.11691	9.91389	5.77027	7.59524
DDX20	4.82069	1.92086	3.44074	2.37986	2.86332	3.19871	2.96615	3.18371	1.91832	1.77175	2.81818	1.79608	2.14281	2.92734	3.45211	3.10011	2.17462	2.68866	4.75507	5.84828	4.08535	2.31319	3.63965	3.00387	2.73803	4.00602	3.61206	5.55764	1.93576	2.68875	2.62654	4.17168	2.98219	2.24971	3.20504	2.34215	2.73162	4.10057	4.93828	2.38926	1.60107	2.43425	4.78374	2.77119	2.1235	1.93018	2.09688	2.82558	3.45441
NUMA1	3.4548	10.024	18.1116	13.6421	14.6612	12.1921	9.78991	18.7162	19.3811	25.9056	10.3148	17.7535	15.1213	25.2557	14.7453	22.4895	3.3674	16.6318	14.8765	19.8001	5.96238	17.7614	13.5293	18.2223	17.8395	41.1066	23.5632	15.3044	13.6201	21.1866	19.162	9.72407	6.17005	23.0318	25.8369	10.0482	15.1349	23.999	29.7907	15.5513	22.5757	12.2958	8.69421	8.5012	19.8489	14.0069	18.4181	16.365	22.9816
DHX40	35.8381	4.95048	10.4783	8.41837	14.9714	12.7495	8.43691	12.2477	7.35574	13.3499	17.6975	15.375	6.65881	12.2412	8.21793	8.04248	19.8237	7.90804	7.18396	15.2197	13.2611	5.85113	7.77094	12.003	7.1645	17.3762	13.9262	17.6211	15.6104	10.6579	9.63396	9.14466	9.50453	14.4772	13.7339	10.4677	6.76098	16.3879	16.0016	10.6231	22.3112	11.7712	11.9603	7.44939	6.94672	4.99972	14.2622	10.0821	13.6246
RBM10	4.37276	16.4136	24.0069	17.0383	16.5324	14.8699	11.753	26.0202	17.416	28.3087	13.9363	12.8617	11.1261	26.153	16.9689	18.7468	12.7001	21.2689	20.3299	24.3078	15.193	10.7999	6.12231	16.1284	15.0213	12.0883	22.379	13.0939	16.7625	18.4805	26.1823	23.9836	9.25709	17.5226	18.3213	13.6829	23.1468	29.7863	27.3198	15.7815	13.8489	15.9052	3.79974	9.73554	20.2639	14.9533	19.6315	10.5416	18.6446
RNF40	5.57119	7.60176	17.0139	10.7532	6.5387	14.4525	9.19513	9.71274	11.127	12.4001	10.2096	11.9475	8.46623	11.983	12.2206	10.3279	7.41499	13.0524	7.99683	15.024	6.75673	8.77225	11.4337	12.5279	8.98205	13.0462	12.3511	20.0064	12.964	23.1827	12.9668	11.599	6.78632	6.70023	16.0196	11.6145	9.96802	15.5371	16.8866	14.9845	14.5403	11.0234	5.40585	6.6186	9.31006	9.14898	10.4322	7.4369	15.7429
DHX16	9.25437	19.0218	20.4071	15.3795	10.4603	26.6075	21.3595	19.4524	15.8446	19.5068	15.1646	13.3555	10.4461	24.4336	14.9147	23.0356	51.8433	16.7254	31.7444	19.8405	12.1944	11.7971	13.2984	10.5821	13.7968	18.2562	15.1876	11.2234	10.3258	14.5337	16.1243	17.4264	4.96675	12.7586	12.8807	22.704	15.646	17.6694	15.4166	13.3453	12.4965	9.68362	5.99719	8.85659	14.4194	10.3638	12.5621	9.73087	20.386
ELAVL1	6.09807	10.7478	9.40154	10.376	13.8968	8.65758	10.3933	16.958	9.32408	9.7479	11.6753	12.7607	7.66083	12.5564	8.7339	10.2405	6.87221	7.4662	16.8827	13.8619	10.3781	11.4176	11.2791	10.1436	10.5257	8.77804	11.6582	10.4966	11.1667	16.1109	11.1081	10.8828	10.7913	11.129	12.251	13.9649	9.9261	13.4999	15.3218	12.0294	11.0679	11.8526	9.63489	8.34117	10.2204	9.9795	9.22837	9.93848	10.9002
SRPK1	30.6297	33.3219	14.8576	14.1367	14.6603	33.1041	31.5518	9.99266	7.96885	18.5078	35.4194	14.5712	5.41217	18.236	16.521	8.80032	10.6455	13.9258	21.1113	15.6418	11.6744	8.70304	24.8771	15.3358	10.2597	12.1691	8.94029	11.0075	11.6519	15.513	10.6764	17.5038	22.0935	16.2288	10.9351	26.3827	17.8433	24.8278	25.3587	18.7238	17.1717	11.1697	36.2503	16.8377	4.65077	17.1327	8.89693	6.61695	13.2048
SNRPD3	48.2473	31.2395	37.7218	24.6053	42.0571	26.9894	31.1176	72.5501	24.2725	31.1736	28.9576	33.4301	20.4513	28.2861	16.1316	24.3253	32.4513	19.6011	32.448	48.7789	38.4146	22.52	38.067	36.3491	25.7468	27.1129	41.6377	28.3526	28.9717	40.0432	26.901	34.3859	35.3185	33.2779	21.9181	28.2208	32.577	24.5672	46.5741	26.1948	30.4789	25.7242	9.24896	38.5625	34.8661	30.6531	24.1045	20.3193	31.5809
ZC3H13	6.75526	4.96034	6.41293	5.69287	3.71422	8.39085	4.69694	5.05555	6.23005	4.82586	9.04853	5.7072	6.47855	6.97538	5.67529	4.3949	4.40644	5.21036	14.1335	10.947	3.26015	5.36228	6.37863	4.00378	6.92536	7.67234	9.66688	7.53581	6.66909	6.42563	6.33473	7.42736	3.01082	6.46703	4.53927	9.50015	5.06542	6.77342	4.25489	9.21251	5.82738	8.37951	8.03194	3.26877	6.18114	6.33228	6.52726	10.2575	7.01235
SF3B4	14.2966	41.1762	42.7458	42.5097	48.1807	21.1364	64.702	119.691	29.0164	54.2429	33.8525	31.995	33.8751	79.9514	33.1867	51.5296	32.1577	46.8323	75.1859	47.5461	64.0809	58.551	83.2834	42.4853	35.4168	51.2703	39.7148	35.5917	59.5548	70.7851	42.1766	58.6056	59.2145	36.0182	103.145	62.4156	121.046	59.8154	55.8275	43.2183	53.3324	50.297	8.67278	34.0182	28.4448	54.7849	40.3549	28.3721	56.8494
DDX27	8.82241	12.8458	15.0039	9.50064	11.3867	14.7721	14.8301	13.0494	12.8971	9.29111	19.0023	11.3714	8.47485	20.7113	11.6483	16.5775	15.141	13.6804	12.0782	18.3278	14.7499	11.7	16.2821	12.7056	10.2666	15.1501	11.4604	14.7136	16.3515	17.3361	13.1543	10.7706	8.60045	11.5295	16.994	14.3623	13.0545	18.4855	19.7419	12.1948	23.4628	10.5042	5.904	8.29136	11.7595	10.6091	14.1221	7.76467	15.2319
ZMYM3	5.80851	5.60045	13.8171	7.10887	7.09272	4.18334	4.90401	9.32874	7.76669	13.039	7.24188	10.4831	5.17989	7.95685	5.3302	11.9229	6.23464	7.66057	8.8174	20.1182	5.99692	10.0156	8.87791	10.4513	6.30184	9.33373	12.3058	9.19589	8.57593	14.8335	13.9101	11.2282	5.89332	6.67765	7.67167	4.98847	8.93356	12.2605	10.6686	8.5791	5.17028	6.11096	4.88774	2.4305	7.14871	3.79136	9.03767	11.664	11.1596
SMN1	1.55453	1.42298	1.21632	1.04441	1.33253	1.30877	1.51138	2.00329	0.807146	1.79217	1.35347	1.41103	1.11007	2.5643	1.27495	0.999937	1.794	1.30137	1.31727	1.30375	3.57672	1.18189	1.69381	0.720105	2.45981	1.01197	1.63246	1.45736	0.876697	0.880595	2.06634	1.96488	2.49484	1.10196	1.14039	1.76891	1.34381	1.67997	1.62025	1.94728	2.44634	1.51871	1.49492	1.56868	1.61661	1.18407	1.25826	1.23267	1.26847
PPIE	4.82014	4.6471	6.54883	5.27859	5.06961	3.46779	4.7473	8.48224	4.10376	5.28518	6.0041	7.24363	4.27584	8.26725	4.3188	4.7149	7.44139	6.2917	6.98694	11.7061	7.79949	6.69939	6.62409	5.80269	4.15258	6.22869	7.00467	5.69387	4.42227	5.97094	5.39637	5.52476	7.67527	4.93091	7.76724	3.9716	5.32198	5.3995	4.85641	4.54073	6.17427	4.16317	4.58904	6.47278	5.60677	3.99666	5.71697	4.22931	6.55315
MOV10	5.34458	5.74768	16.0851	8.94953	20.6237	12.6852	8.27574	9.22183	8.65923	18.4756	12.1845	8.513	7.42472	12.0245	14.1811	16.1239	9.57277	10.0224	24.7733	12.8714	12.2401	13.5924	14.0013	14.7575	15.6561	18.3087	9.13125	7.73709	6.9212	10.678	15.1227	17.4567	6.7439	7.61951	8.76796	12.6764	9.68556	19.0783	16.4588	8.16052	8.36699	6.50347	8.31134	6.30941	9.99202	7.55828	14.1599	11.3445	14.6801
INTS5	4.94038	9.19455	13.7348	15.7917	11.178	7.04159	8.27676	25.4921	9.31261	13.8269	7.79916	8.1413	9.09891	10.7585	14.8573	17.5041	6.92096	14.2971	12.1213	11.059	5.74598	11.9042	13.3045	14.4144	12.2478	17.6193	13.0302	18.2822	13.8904	14.6652	22.8387	8.88913	42.5117	9.60143	11.7083	7.80562	14.6007	16.9901	9.64445	11.5022	24.3758	14.9875	1.54451	9.90864	8.8661	10.2146	10.3045	9.79433	19.2507
U2AF1	0.165384	0.0599173	0.17786	0.0388113	0.0780757	0.141504	0.0920726	0.107266	0.431169	0.228233	0.163933	0.0992238	0.0492652	0.114902	0.00291261	0.0330649	0.0306749	0.0564409	0.0325065	0.210619	0.0505805	0.362759	0.149206	0.0501747	0.194646	0.268398	0.152473	0.0097172	0.0118613	0.0911172	0.443295	0.0056071	0.0121455	0.292265	0.0565845	0.0949341	0.0901647	0.174132	0.0172797	0.125244	0.0228222	0.0883096	0.0228299	0.00874405	0.190622	0.105135	0.432689	0.102138	0.381557
AQR	8.75358	5.89582	5.03219	4.67041	2.12849	6.1319	2.81529	3.02282	3.40967	4.36256	4.0918	3.91215	2.48304	2.52564	5.24901	2.7315	1.6403	2.49893	5.97162	3.24031	3.17144	2.82732	3.54618	2.30209	4.17679	2.80438	5.38041	4.96626	5.02346	8.67591	3.56501	7.47046	2.91062	3.72716	2.98652	3.9743	3.75627	3.99698	2.887	4.24878	3.04159	4.09716	8.32149	3.3518	3.36109	3.9989	2.96513	5.25501	3.60868
MBNL3	5.75644	0.245169	2.54373	2.94945	0.793838	2.56358	1.53898	0.11274	3.41765	0.0920194	1.39371	3.1215	1.17394	1.07803	2.31349	0.965948	2.89755	1.30383	24.3743	0.448517	1.14224	1.42239	1.51062	0.737791	1.71183	2.18169	2.02441	3.23782	1.96207	2.50065	2.70232	0.217919	1.07037	1.19574	1.00453	1.47106	0.311675	2.13426	2.32113	1.04577	1.13558	5.26471	6.96654	4.24529	1.91395	2.45004	2.38546	6.92703	2.55269
HNRNPH1	41.2175	15.3396	36.1435	21.0827	23.1809	33.8547	16.1669	16.3968	42.0671	35.1771	29.2963	39.9197	20.1442	25.0482	17.2545	35.089	16.7266	31.4529	19.2015	41.6065	24.2933	43.4251	34.7319	30.7211	41.5888	75.734	57.494	38.5689	24.453	35.0917	39.6901	33.3657	14.4464	49.0526	20.163	27.2718	19.3596	57.4838	35.9463	35.2013	24.8752	17.8184	110.118	14.0314	42.1739	25.6739	54.0778	40.6817	45.9422
RBMXL1	7.32705	3.13288	5.8045	2.5131	2.61353	3.51	3.33863	1.75433	3.76152	3.37542	4.9286	3.32252	2.1652	3.99577	5.60517	3.53911	4.24818	3.6542	8.75474	9.1911	3.64609	3.53851	5.5995	3.48375	4.87644	3.93507	5.2144	9.87017	2.55988	4.29211	3.61261	6.28736	10.1546	3.33277	4.66009	2.93622	4.49967	5.3252	6.93514	3.70246	1.88194	4.3769	8.25339	6.44958	3.42578	3.97434	3.68537	3.71173	4.73712
INTS3	9.92254	5.54809	8.24402	8.02407	5.15632	6.644	5.56592	6.2178	8.46343	10.8535	6.85276	5.74513	3.76342	9.91375	7.05215	6.97666	2.12997	12.5808	7.18968	12.45	3.26294	7.34458	9.70937	5.20956	6.28624	16.3186	17.8955	9.71694	6.67211	13.4676	9.10523	9.90339	2.26011	8.46479	8.76677	5.53609	6.67694	9.83008	7.90221	7.36916	2.9698	5.24243	11.4037	3.88655	9.76634	5.82269	7.37458	7.36563	7.76385
DHX57	5.16055	2.00777	3.20496	2.91655	3.60897	4.37158	3.43386	4.21025	2.37771	4.47518	4.76621	4.45563	2.50648	3.6265	3.32769	5.60707	2.732	3.24347	5.65987	10.2426	3.6514	3.05503	3.4209	6.06967	3.24806	4.45041	4.56787	3.9594	5.30181	4.20279	2.99483	5.29556	3.38881	3.02626	3.43456	3.18568	2.88269	4.24604	7.10658	4.43568	3.27521	3.32657	6.88621	1.76035	2.49295	2.08081	2.85285	3.66324	4.01683
SNRPA	6.31473	25.8634	19.1602	17.9272	23.1004	21.0895	22.1869	37.1126	16.0452	25.9738	25.6685	20.058	20.6639	27.3204	16.0934	26.1441	27.8347	22.6968	41.4336	40.7627	40.1522	31.9779	48.2931	16.3278	19.23	19.569	19.9438	13.7933	15.6533	25.1633	22.6379	30.3218	16.9916	24.5032	22.0701	25.7776	29.259	32.1171	30.915	24.7572	25.2285	21.9996	5.02322	16.9553	24.5087	21.0297	31.0886	15.878	22.8887
SRSF11	17.0644	12.06	19.0892	12.0595	12.027	12.9038	12.2621	12.9926	17.1184	21.254	12.9411	19.3066	11.2911	27.7358	11.4364	19.9843	16.6467	15.5709	18.5269	26.813	18.6842	19.2376	17.2389	14.7209	17.7741	51.3731	27.0189	22.1919	12.2174	22.7024	22.6955	10.0473	10.1583	37.985	12.2854	13.3118	14.9719	28.7437	19.5993	17.8049	13.3078	11.0743	72.3363	16.7272	19.7352	14.7303	27.6016	20.3401	25.1301
RNPS1	6.70168	14.5729	15.2604	11.6443	9.86609	8.70904	14.3774	20.4308	12.719	8.34954	13.4478	16.5874	8.489	14.8835	13.1579	23.9506	19.0964	21.4363	11.9782	14.5249	22.6165	15.3868	17.3652	13.0814	10.7815	13.2176	13.0125	15.5738	10.1824	19.594	14.8376	12.8504	11.8889	13.9761	11.0226	12.6148	14.8027	18.7162	16.3806	12.2543	18.6425	12.2426	12.467	10.2878	12.5512	12.3386	18.8609	9.03901	16.0298
ZNF830	6.66111	5.21355	7.67894	6.15828	5.68975	4.83836	6.16098	5.96011	6.25383	8.34847	8.16285	8.38731	5.7912	9.36842	5.98016	6.26306	6.95075	5.5802	5.06125	10.317	10.3852	5.35327	5.83293	4.36189	8.10458	7.50594	10.3316	7.56708	7.42929	8.81966	7.74175	5.89957	5.79863	5.04863	5.20587	3.63471	6.02789	7.85888	5.49991	4.90547	7.3534	6.87001	4.32034	5.66717	7.85555	5.85172	9.2793	6.08687	7.14568
TFIP11	6.46619	4.57842	7.44548	5.70087	7.97992	7.58491	4.69584	8.46149	4.48899	4.66542	4.5221	5.6322	5.15209	6.42622	4.60825	4.34022	6.09484	4.46174	5.57383	9.61918	3.15783	5.42087	6.85	9.16488	5.60914	5.23073	6.27843	5.95108	8.87412	8.30647	7.76433	6.19317	1.77515	3.96938	5.28132	6.13714	6.67297	5.43418	4.41294	4.33095	5.34166	5.72055	3.88509	4.90347	4.68477	4.93701	5.48878	5.61191	7.02404
FUBP3	9.61654	10.8389	9.73899	9.93461	5.89713	10.1203	9.64217	9.35136	8.33265	9.16523	15.3512	11.2486	9.20907	10.7856	14.4928	6.98159	8.02787	11.6631	22.2162	9.45113	11.7753	8.78369	11.4702	7.86074	9.33925	9.18837	12.6829	11.933	12.4838	25.4166	11.957	16.7711	9.63131	8.32619	9.53248	9.39286	8.36896	15.1047	14.8928	9.99491	11.2536	10.3412	14.0386	7.59267	8.72425	9.57583	14.5466	9.66768	12.7273
EIF4A3	30.8448	29.7792	11.0767	11.8581	21.4323	30.4679	25.1709	29.4858	7.9684	21.1938	28.1645	17.0979	10.2191	27.0627	22.9623	14.6094	24.801	13.6038	34.3207	28.9378	19.3829	17.4764	43.164	18.2806	24.7054	13.5966	13.6552	12.7738	14.0957	18.1093	16.8254	103.02	28.7475	22.0312	21.6844	29.3379	37.1411	21.0796	21.9962	24.5914	25.4392	18.4483	10.2532	18.3947	12.3623	13.655	13.4622	9.96744	15.7218
PSIP1	19.3631	3.18547	6.47683	4.70179	7.51459	5.27125	2.58877	7.9432	9.2908	6.22285	7.28737	5.93827	5.89495	6.91594	6.74747	5.1418	5.41407	7.56528	14.0741	18.1702	16.2388	8.18086	5.07215	4.31313	7.58504	8.33907	10.1517	14.4289	7.08477	29.3023	9.00134	10.4948	6.57057	10.2965	3.91378	4.97003	3.30615	9.95874	22.6681	9.55496	12.6182	10.7243	16.1271	3.21104	10.2071	5.27437	9.12358	15.4787	6.90872
HNRNPUL1	14.3443	32.7934	52.5895	50.824	30.0097	21.7833	53.9349	61.8772	37.9863	46.2366	74.7241	30.3301	44.9059	44.23	37.2323	39.2839	35.7686	34.8656	77.4961	99.7725	53.1549	39.1279	47.5515	43.0746	36.3157	39.3474	50.9998	50.3202	46.8712	59.1274	37.6778	50.86	40.3253	21.6208	62.5085	37.4248	48.7965	54.2398	54.3492	38.3182	55.3479	55.0259	22.5848	29.1308	34.9927	36.4047	44.4636	33.1023	43.2183
RBM22	15.072	12.1352	13.9062	9.89343	18.9725	14.0735	13.4504	9.78171	11.6565	12.214	13.6272	14.3945	10.4429	9.95295	14.468	11.6592	8.10897	11.6808	10.4564	13.1203	18.288	16.3352	13.0524	11.3139	12.9141	11.0748	20.1383	17.0852	9.52332	14.9166	14.622	13.8745	9.7254	9.27311	12.0569	15.1578	11.1998	14.8028	16.3418	14.501	5.69987	12.3838	13.6492	14.2005	14.4955	11.9124	18.8349	13.9093	15.3266
DHX8	8.53426	5.67269	5.87648	6.6995	7.36059	9.24825	5.49941	7.14287	5.68493	6.23725	10.3685	6.88491	5.93692	11.3459	8.08949	6.52294	4.43389	6.03714	7.33462	10.3145	6.13289	6.71188	5.02868	6.67878	7.25547	7.61073	7.48237	7.75646	7.71375	13.8569	7.15347	9.72569	3.73965	6.33175	8.96854	6.90234	5.45174	8.6742	6.92059	8.16143	8.67305	8.14479	6.6885	5.61271	5.65661	6.1366	8.45144	6.72732	9.71345
PTBP2	2.17282	0.415803	1.44021	0.421466	1.44636	0.875103	0.434962	0.522094	1.25135	1.27102	0.816076	0.797179	0.936017	1.48039	0.930645	1.77503	1.32792	1.75398	1.92161	6.3896	1.70885	1.16934	1.45386	0.84962	1.2724	2.25065	1.01314	1.11174	0.48495	0.906341	1.55884	0.97125	0.529432	2.21252	1.56665	0.610638	3.12164	1.68512	1.74741	1.25505	0.546426	0.44988	9.6723	1.18667	1.37311	0.905549	1.42216	0.903882	1.49979
NONO	56.1158	117.182	79.8484	60.9932	65.7449	59.3658	65.3219	68.7484	59.5174	67.5527	60.4535	71.8748	50.7794	95.9522	67.1945	66.6269	64.1076	45.4216	68.1198	138.084	63.9857	80.8466	96.8968	70.7613	54.6626	36.1786	77.4195	40.1712	75.9334	72.966	73.7176	116.08	47.8242	65.6336	81.8228	60.7104	16.6072	89.2113	158.515	97.6281	54.9659	59.1074	35.4139	51.9664	52.016	53.657	63.2797	57.4674	68.3404
DNAJC6	1.26925	0.325224	0.855053	0.225922	0.623797	1.49737	0.0662065	0.0395547	0.385143	1.33623	0.571791	1.20075	0.267656	0.82255	1.33574	0.875558	0.156852	2.95109	8.47895	0.494218	0.754359	0.579664	0.676178	3.00086	1.55515	0.519745	0.684144	0.751526	0.181953	0.265366	1.58017	2.32655	0.81027	0.664907	1.54673	1.17566	0.114523	1.33251	0.1399	1.8979	0.168666	0.525522	4.52359	0.0791768	0.598817	0.387331	0.691406	0.694877	0.799156
ZC3H18	1.87664	5.20959	8.34256	5.34672	5.11909	6.87688	4.53408	6.03971	6.5209	9.03099	6.42568	4.09538	4.19565	6.63198	5.08977	6.36377	4.52877	9.84398	9.99983	5.70026	6.86207	6.47206	7.95788	6.83848	6.87235	5.75466	7.85074	3.77072	7.09307	9.10757	7.80156	6.72677	5.38018	3.95905	5.31377	6.51222	7.05525	8.57442	6.29828	5.52788	8.81942	6.43262	2.87479	4.0073	6.26252	6.11285	5.54402	3.66476	6.44276
LSM6	7.57139	4.82773	6.51694	3.39388	3.47445	6.31773	6.42144	2.5811	4.52378	4.78799	8.65453	6.87013	3.30352	3.63677	4.21179	5.78277	14.969	2.97591	6.01137	7.87537	7.26387	7.15006	4.33002	3.91364	6.62029	4.52134	4.53195	5.58747	5.06972	2.63922	4.59805	8.23572	7.7065	5.11357	3.73866	6.33663	4.53643	6.80884	5.03188	7.4349	7.13099	6.18303	5.13702	6.88788	5.49783	4.70893	6.77252	4.85195	4.04597
MATR3	2.49999	0.28279	0.464922	0.222429	0.199185	0.917183	0.365024	0.407605	0.626924	0.639246	0.442596	0.534552	0.2939	0.425162	0.285929	0.251918	0.124507	0.444553	0.285181	0.699418	0.171085	0.368004	0.260902	0.477	0.315436	0.886725	0.801372	0.72462	0.223925	0.485533	0.618721	0.381077	0.0917166	0.486295	0.310245	0.309567	0.23787	0.863849	0.474104	0.520176	0.169649	0.22708	14.5731	0.277878	0.67271	0.40799	0.686756	0.777137	0.726434
U2AF2	11.5675	43.5289	45.9803	36.6742	34.7019	32.989	37.2136	36.2072	39.9121	41.2524	39.5603	29.4375	27.6391	48.1674	31.7436	37.4879	58.6295	35.6567	50.69	47.1112	43.9693	37.5676	38.3624	34.9467	39.5421	32.1172	41.7563	25.2534	25.0088	43.7413	35.8554	36.884	20.1211	27.8635	57.4361	31.9397	52.4101	62.4711	48.1921	45.2798	31.8233	36.6254	6.44233	32.6556	34.4472	30.5354	40.5319	20.5855	33.6229
HNRNPCL1	0	0.079196	0.0140651	0	0.0195238	0.0290941	0	0.0508952	0	0.0173088	0.0163092	0.0447828	0	0.0425242	0	0.0218519	0	0.0256823	0	0.00877794	0	0.0192894	0	0	0.0318747	0.0210449	0.056429	0.0179813	0.0219488	0.0135975	0	0	0	0	0	0.029944	0.0213905	0.0358026	0.0106585	0.0965658	0.0527895	0	0.105614	0.053935	0	0	0	0.0429551	0.0398901
ILF3	11.0162	21.1874	22.8417	19.293	20.6569	22.9998	17.6854	32.6894	27.6122	26.1687	29.038	27.8497	16.875	32.375	20.3668	24.3607	10.292	24.0834	33.0842	62.4122	13.4028	28.8352	40.1757	17.3541	24.7118	25.5363	30.853	21.429	20.5345	34.1309	23.4955	29.508	12.2998	32.2368	21.5078	24.022	16.8773	38.6725	28.3263	26.0298	18.3982	19.6082	18.6547	12.1712	24.4809	20.3567	24.7855	21.5321	26.688
PNN	17.6523	15.7379	28.1228	13.0231	12.7426	21.7005	13.0355	21.8252	23.2913	25.5432	21.1959	22.6416	15.7415	31.1827	13.7903	31.3855	11.9029	35.8616	21.0859	82.4237	11.8794	22.968	23.4533	19.5567	20.3755	30.5874	28.5797	41.7105	16.9671	23.3121	23.441	29.791	11.75	39.7015	36.3891	24.1407	16.1136	46.8934	47.5955	32.7525	15.1671	13.4111	29.9369	12.6206	28.7458	20.7178	43.6709	19.8939	29.6617
YBX1	110.469	173.484	169.088	136.628	184.401	218.034	234.507	308.048	116.753	90.6803	146.692	157.639	181.839	150.621	245.99	139.488	222.565	118.615	202.504	337.365	195.723	260.078	293.474	174.918	188.561	100.235	103.595	146.905	137.02	215.309	176.303	286.898	600.349	144.885	228.979	219.292	104.091	236.828	154.611	175.658	338.797	187.02	115.013	234.687	164.464	195.165	184.32	182.629	141.726
SRRM1	7.71317	7.84598	15.7713	9.20608	7.36626	5.21478	7.2963	6.60418	10.0884	8.27901	11.7049	11.734	8.96484	6.806	11.17	11.2392	10.341	12.8204	13.4594	28.8274	8.10254	12.3718	9.31401	12.5158	10.7632	24.9716	12.6482	13.833	11.1374	16.5705	13.4016	17.1632	6.04747	13.0469	10.7574	11.3492	7.97309	16.8063	11.8574	11.2057	11.7362	10.0005	25.1729	4.8693	12.3918	11.3629	11.9912	12.3646	16.1707
CTNNBL1	6.65816	11.7708	14.3714	7.26311	15.5001	12.2061	18.542	9.4237	11.9666	4.61563	12.9292	11.0408	10.5475	15.1996	12.1017	12.5526	11.0032	7.87719	13.4873	18.1618	14.346	15.4481	8.59695	10.5033	10.2487	9.56644	10.4761	10.6884	15.8366	7.30701	10.6421	9.8486	10.5093	6.87397	14.4939	13.1031	7.28957	12.4809	17.6459	11.4857	14.6349	12.5219	6.95679	9.29163	11.8727	8.72317	9.16548	10.6213	10.2792
THOC7	51.637	19.857	18.3598	12.5707	19.137	10.1457	19.9719	20.8148	16.831	23.0484	19.2909	17.2975	17.4295	13.183	15.9285	24.67	40.3147	19.7446	17.7581	19.9559	50.697	23.3873	27.3019	18.3719	20.2459	24.7224	28.742	22.9513	18.6917	13.6118	13.2276	21.3973	43.4992	22.7708	15.8302	13.7011	21.9315	33.153	22.2723	17.8644	51.3349	22.0211	17.0641	36.5817	16.7575	20.6825	31.852	18.5266	15.3069
TNPO1	31.6	10.398	11.2027	10.9105	4.11912	19.3775	10.0137	5.38169	7.47881	9.75782	19.1425	7.30736	7.09375	5.64998	20.4372	5.46706	10.9541	8.99984	16.8127	9.30737	4.93912	9.385	13.0533	6.96935	12.6907	6.38994	9.59559	15.5696	10.549	7.11743	10.47	39.1323	14.0967	8.20364	7.60549	10.9357	8.10575	9.5928	13.8279	11.2209	8.27373	10.5522	41.9174	9.33212	6.64211	9.01724	7.64677	12.8244	10.94
LENG1	1.84645	4.10531	7.10961	5.97324	4.98765	3.62563	4.4786	7.74965	7.04405	3.41072	3.23915	3.61875	5.08383	6.29286	3.06438	5.78664	7.75887	4.72068	12.4841	3.61665	12.8636	5.49868	2.87311	4.70041	5.18862	4.42556	7.62096	4.78966	5.17979	4.21502	5.24223	5.73765	5.73278	3.42692	8.12919	3.42058	7.4471	4.6847	4.80653	4.27199	5.6945	5.66158	0.411294	5.10394	8.52296	4.84041	4.50106	3.04449	3.9768
THOC6	6.80494	17.3865	23.3857	12.4049	13.199	8.90458	16.4468	28.3279	15.9193	17.815	13.9218	14.7762	12.5262	22.8586	14.8078	34.2161	25.2713	15.1182	26.7768	36.7791	23.0411	20.9246	15.6066	8.60721	13.5426	12.42	16.5784	19.3663	12.8259	13.6176	15.4146	14.6497	13.1152	14.2347	13.6441	10.0026	21.5188	21.6381	14.9343	15.7003	21.4402	11.4976	1.56849	15.2711	14.1963	11.9513	22.8686	12.019	16.7034
ZNF326	4.03433	1.11032	2.71591	2.51007	2.45069	1.83872	1.06419	1.11577	2.40855	2.90319	2.41275	2.14715	1.47524	3.70576	1.65891	2.89106	1.4399	2.51515	3.06027	4.74423	1.54363	2.37487	2.54132	2.56335	2.60171	3.87269	3.68719	3.11821	2.2847	3.31101	2.92458	1.45593	2.98882	3.90385	1.90732	1.97647	1.71672	3.1474	4.41805	3.01976	1.36509	1.55264	12.0676	2.44443	2.39958	2.17744	2.48695	3.29555	2.57117
PRPF40B	1.63898	1.37755	0.999864	0.831777	1.1148	1.59096	1.05626	1.39156	1.81817	2.20778	0.771547	1.1262	0.957605	2.12257	0.654564	1.37556	1.33543	2.58561	1.88989	2.97493	0.421558	1.31974	0.975648	0.872898	0.650592	1.94834	1.43092	0.619693	0.918319	1.50267	1.65839	1.45143	0.900311	2.14491	1.43639	1.15509	1.3438	2.00106	2.27308	1.51539	0.412866	0.394129	1.21551	0.421825	1.07047	0.511998	1.67103	0.684649	1.32655
TAF15	8.12127	19.6932	28.45	18.6426	20.9362	7.20246	15.0159	32.1918	24.37	25.4422	21.7453	30.0255	19.1514	34.7233	24.2039	24.925	5.68196	22.9902	27.1414	29.6216	19.3763	23.9938	28.3345	23.1708	29.7008	26.3998	28.3334	20.0532	15.2658	15.565	21.3501	29.5029	7.23454	31.8867	26.7628	18.3537	27.7551	31.003	22.1658	26.7751	39.8544	31.9423	23.5805	12.0256	24.4085	29.8541	29.1678	15.1563	24.9067
DNAJC8	36.4596	23.1053	34.1879	28.7678	28.5955	25.2991	33.1767	27.6206	23.9162	16.1523	27.699	34.644	27.6144	18.2853	32.5106	28.4887	65.7996	21.1112	34.1892	35.8285	49.9109	35.8007	21.1567	29.8269	29.6125	29.7645	27.6951	37.4257	31.0795	30.2692	27.99	39.5022	36.8713	28.6088	39.5504	29.612	28.7322	25.4152	25.4997	28.2389	45.6402	35.3024	15.504	25.5134	30.0296	22.0241	30.4302	28.8372	34.5956
ACIN1	18.7949	14.4696	22.8684	14.0128	14.7354	16.3433	8.55493	20.9543	20.3346	27.8868	17.6673	20.6532	13.1168	26.7243	17.3442	28.1483	6.20357	18.957	16.5341	44.0127	13.5628	20.0667	13.3155	20.6466	20.2123	36.7027	26.5877	12.8151	13.3336	19.4389	22.9872	17.1826	7.53692	23.8487	12.4191	15.1404	21.5334	31.2462	25.2489	27.0194	12.2799	11.5777	19.653	7.94234	21.3753	16.2829	24.7012	19.0632	18.2745
LSM4	13.4247	34.3286	19.346	27.4998	35.0366	21.6527	36.1162	47.1101	25.1804	24.8301	23.2668	25.5737	15.4417	28.1998	20.0344	20.2831	42.7397	27.1412	28.1503	60.9045	34.645	33.3464	65.6304	20.3263	18.1992	17.2977	18.8748	15.6423	20.6428	49.1372	17.3883	21.7492	42.3285	27.3498	25.7888	19.0203	45.6975	30.2014	27.1949	17.6509	34.2746	19.4939	5.59047	41.4125	24.8014	26.5271	22.4019	12.7738	18.4578
SUGP1	2.9286	3.9779	4.58889	4.71624	5.45048	4.72983	3.41928	5.71194	5.13387	4.19949	3.74851	5.85942	4.82429	6.99898	3.55917	5.35564	3.1884	4.28075	5.05805	8.50904	5.01956	6.28906	6.52604	4.45385	5.33197	5.20504	6.80242	3.50383	4.1785	5.45774	5.13693	3.76908	5.41129	4.18283	5.57751	4.49647	7.16596	5.92077	6.08971	4.68146	6.52231	5.13	2.33272	3.76731	6.12545	5.05923	5.58886	3.93949	5.39815
ELAVL4	0.148693	0.00455332	0.0921876	0.0265447	0.0471452	0.0401459	0.0183669	0.00877856	0.0982981	0.220925	0.0253176	0.129382	0.0377378	0.0183368	0.0464813	0.143225	0.048953	0.0708763	0.0701851	0.0121124	0.0369965	0.113121	0.015614	0.0114389	0	0.0181494	0.167408	0.0713337	0.0265006	0.0187627	0.129999	0.0596544	0.106604	0.047432	0.172917	0.0206594	0.0258265	0.046315	0.0533138	0.203203	0.0182106	0.0971932	0.264142	0.0139543	0.0518534	0.0093212	0.0835298	0.0271664	0.0619233
QKI	17.8197	3.21831	5.70821	3.54734	3.07546	10.9526	5.20892	6.20824	3.93915	2.11374	6.25131	6.01774	6.52836	11.7328	7.73717	5.10436	4.18617	2.00089	9.62561	6.22414	5.48254	6.91609	3.32708	3.8843	7.73324	8.5962	3.79984	12.6765	6.65994	4.92135	8.0698	8.02264	5.65704	6.28477	10.3747	8.36605	1.59157	8.55249	4.16425	11.1101	7.99072	8.288	32.2694	1.77903	10.0797	2.33373	7.78482	10.4279	4.31829
HNRNPF	103.798	118.028	65.2267	59.65	109.326	99.1867	130.853	116.284	62.2161	85.4712	61.3512	71.0784	48.6481	89.0808	99.1742	53.892	83.9313	44.8744	121.451	74.3212	55.8725	80.7447	88.2744	40.8405	82.0647	54.9474	74.4879	78.6281	62.6477	95.2774	83.8732	109.334	78.9727	81.2897	100.243	85.4425	81.3978	100.736	188.943	110.236	79.0796	84.1004	30.7262	128.098	55.6585	82.5011	43.6258	52.3397	61.6339
SNRNP35	2.45745	1.85459	3.58219	2.16954	4.93595	2.14139	2.61251	4.10276	3.52009	3.85425	3.49066	3.43999	3.71063	5.05251	2.6446	5.00885	4.16459	5.03073	4.01393	3.62007	4.7521	4.99388	4.29909	2.17717	4.78147	3.86008	3.01674	3.11748	2.53348	1.78238	3.86614	2.80418	4.75908	6.09348	3.12067	2.07334	5.99267	4.71398	3.32224	3.16789	3.93476	2.79129	1.92485	3.2388	5.01544	2.75272	4.94488	2.38206	2.74958
RNU2-1	0	0	0	0	0	0	0	0	0	0	0	0	0	0	0	0	0	0	0	0	0	0	0	0	0	0	0	0	0	0	0	0	0	0	0	0	0	0	0	0	0	0	0	0	0	0	0	0	0
PCBP2	22.2524	98.9092	27.1264	34.2642	29.4713	20.6319	42.5005	36.8787	33.472	32.7397	42.328	39.0692	30.4149	39.4248	59.0213	28.4394	51.2838	34.1705	53.8057	60.9275	26.1401	45.1114	41.9462	25.1528	28.9599	23.0172	33.8753	32.5322	38.9554	37.2228	35.9983	65.3692	28.6617	56.3782	46.4956	54.9454	31.4983	41.7294	68.6393	45.7786	31.6721	44.3315	35.4315	25.3922	30.6513	18.3549	33.9412	40.6152	24.5675
ISY1	3.704	3.53736	4.61219	2.86874	7.47113	4.54876	4.33363	4.87272	4.91867	3.43593	4.97563	5.46757	4.71365	5.82679	5.12063	6.27632	6.79725	4.4264	7.01871	9.33439	9.42004	5.73799	5.79116	4.04846	4.45156	4.41787	4.44759	5.11722	3.99713	6.6843	6.19926	3.44288	6.26769	6.32036	3.94948	6.20713	6.08744	7.31149	5.5672	5.50191	5.73414	6.14558	2.53562	4.54	5.43373	5.31633	6.76805	4.06223	6.04982
BCAS1	0.079049	3.5206	3.12833	26.5377	7.86566	0.921998	8.55821	0.21281	9.55724	0.764372	9.04952	1.30748	4.01247	1.47238	0.462582	3.10659	6.67479	1.42303	0.0571038	0.28075	0.509229	0.164141	11.3687	6.62118	0.535455	1.70125	0.261614	0.255896	2.13499	3.99187	0.254585	0.0228339	0.230815	4.06818	6.0827	0.83178	3.631	0.233747	2.02974	0.748046	1.21208	0.446431	1.03042	21.5471	0.244056	17.4072	1.56311	0.186963	1.89619
SMNDC1	14.5641	11.9339	5.65671	5.31711	4.89132	7.55991	8.97134	7.46997	4.9607	5.13844	5.99878	6.89057	5.18229	5.63795	7.78503	5.66838	10.9551	4.6558	13.4578	8.94841	7.07276	7.40714	5.33866	4.40369	6.53691	4.53054	6.27043	6.94867	6.38939	8.67023	4.89644	13.7333	7.21893	10.8017	8.48567	8.86511	5.98975	7.90204	7.79581	8.86355	6.94628	6.29657	10.5019	4.76522	5.05224	6.29625	7.52656	5.49191	5.34621
C1QBP	39.3079	61.3095	22.4047	35.5149	21.54	22.1773	49.6439	53.7299	17.0141	38.9138	31.0629	18.6805	16.4488	47.8563	35.1371	17.8707	77.4124	34.3098	28.2819	33.5232	29.276	17.4816	60.669	18.5222	27.2397	34.0102	28.2288	28.2175	30.8198	13.9247	19.41	49.9605	48.3056	48.5856	65.8646	20.5817	46.6601	39.1317	39.7017	35.1652	24.7356	24.0415	10.946	46.4805	16.5761	17.2196	12.9525	21.8581	17.3166
CSN3	0.0309615	0	0	0	0	0	0	0	0.0355965	0	0	0.0160838	0	0	0	0.0313925	0	0	0	0.0378313	0	0	0	0	0	0.0302331	0	0	0	0	0.0251804	0	0	0	0	0	0	0	0	0	0	0.0809517	0.151726	0	0	0	0.0231905	0	0.0859594
ZC3H11A	30.7991	10.9256	16.3575	17.3493	13.0124	28.2958	9.76965	10.5929	15.6433	17.0546	14.531	16.2309	10.9306	15.3373	14.9579	11.7882	5.38699	27.0923	15.1013	14.331	7.58576	20.5442	16.8124	10.9168	14.5213	28.0082	23.7129	15.8159	19.841	22.3846	15.6796	18.7154	10.7586	16.9844	10.9121	17.4438	17.8824	20.7968	17.3445	21.8249	10.9153	13.2246	43.6431	9.29234	13.7921	15.6705	19.3673	17.8505	18.531
PRPF4B	20.5351	11.4881	10.4891	9.21527	6.28045	10.8885	13.9947	9.25938	9.92082	13.4107	6.83152	9.23549	6.74001	13.1659	7.45806	6.56186	6.24122	9.23359	12.3961	17.6036	7.03249	10.6975	8.23112	6.45582	9.73966	16.6012	14.2148	13.8438	8.3888	13.4796	10.9928	9.60079	5.92032	17.356	9.36921	8.09189	8.30619	15.6917	18.1661	12.5789	7.32905	8.37441	30.8432	8.84394	9.72737	8.30805	11.4982	12.0937	13.091
RNF34	13.2847	3.43989	6.27147	2.6438	9.63461	7.3453	6.03806	4.40401	5.16473	8.67373	6.96079	5.53627	4.979	8.87448	3.73784	7.45224	12.1854	8.76508	7.12762	8.74169	4.78897	9.8626	8.13269	5.13945	5.54876	3.42247	4.27681	5.15748	4.08339	5.56464	7.9671	7.41142	7.70756	10.4164	11.5863	5.95696	5.29152	10.0686	10.3405	7.64323	5.47479	6.25271	10.2679	7.60455	6.2739	5.11636	9.25609	6.23135	5.87302
MAGOH	18.8423	13.1688	24.3164	12.5705	18.0789	20.2057	22.0287	25.4653	13.7708	13.2286	15.785	20.4769	11.6297	23.9125	14.2468	19.4633	29.5194	12.1649	33.8251	32.4412	34.0957	22.1215	21.5136	13.0933	17.9633	14.9956	18.7332	22.924	10.5947	19.0877	18.5328	24.701	30.9036	21.2955	18.4988	24.5242	19.5968	20.0446	17.5694	24.0988	20.2594	13.4842	11.141	33.8933	15.3998	13.797	18.0886	10.8491	16.2095
TIA1	44.3986	6.61416	11.045	5.08678	11.2041	9.40848	10.8552	10.0102	12.634	15.7632	11.0403	10.9225	8.28567	13.709	4.30585	19.2094	11.2932	9.91735	7.44171	31.8232	16.6168	15.3018	8.99281	12.4048	13.564	36.2349	21.4607	9.67499	8.24688	10.1562	16.724	5.45386	6.95538	31.8838	8.97605	7.47886	11.07	18.6587	16.5149	20.3971	5.06664	5.55171	41.2571	13.9219	13.9314	7.33812	18.3954	14.3021	19.2734
DDX3X	41.3774	42.5432	38.2599	31.2318	29.8849	50.6405	33.4432	31.5881	36.3799	42.7133	42.2558	22.8012	23.2264	27.3156	13.8884	29.8818	31.407	22.9617	43.3449	37.2845	14.1077	22.444	30.4241	30.8111	37.8354	13.1312	46.1326	86.5157	29.5157	34.7059	32.0657	45.3609	26.2711	26.7384	29.7823	35.3108	16.2801	33.485	34.505	43.3162	24.9039	41.9801	67.1992	22.5997	34.4373	34.5273	20.5115	42.3393	37.2162
RBM25	13.7222	5.64995	10.0906	6.88108	5.40378	9.08687	4.44521	7.06658	9.636	11.4483	8.1808	8.96176	7.45423	10.0494	5.69572	12.457	4.38614	10.6222	8.37979	12.2811	5.1186	13.1197	8.16615	7.31742	9.27583	17.4062	14.2789	8.5934	7.73099	9.31856	12.4327	9.4833	4.17948	18.2462	5.95293	9.7506	8.13658	15.0382	10.2383	11.8489	6.71211	5.56117	29.6331	5.28192	11.2649	8.89078	12.3968	11.0089	12.6022
HNRNPK	130.583	113.035	101.875	101.993	79.1474	136.072	92.8582	91.855	73.9021	76.7452	126.659	88.0671	78.2465	97.1548	99.3921	80.4258	106.937	98.2331	136.914	129.451	136.923	101.894	124.468	78.9479	97.8523	74.2678	115.078	125.211	115.834	152.241	106.44	152.882	115.881	94.9991	100.21	128.502	118.112	126.945	166.2	122.071	102.805	117.81	74.5208	100.305	84.4392	97.5584	82.9247	94.9801	94.6966
DHX38	4.24818	9.07465	11.2331	9.54034	7.64521	16.1774	5.68573	5.7464	12.7063	8.06547	11.9076	7.19757	9.66638	10.7025	9.40267	11.1561	5.06922	11.914	15.2285	9.73684	3.78103	12.2625	12.1564	9.91071	12.1958	13.8831	10.7628	6.31807	10.1903	7.37326	13.0521	11.5287	6.15291	5.61611	7.20743	13.2276	8.70738	11.9682	10.9695	7.92375	10.7893	9.10179	6.17165	5.05091	12.0219	8.64224	11.3989	9.5295	11.6023
CLK1	21.7734	12.1361	15.4088	5.49368	8.52202	18.9714	9.17237	6.15389	22.7709	15.8704	8.01301	16.4057	12.8377	14.6102	6.2977	12.4266	10.7005	17.5123	5.66334	14.5166	17.1179	17.1173	7.74393	8.48098	15.631	31.0681	20.7456	13.1787	6.69465	7.3219	14.9677	7.81337	5.30577	26.9794	6.63985	13.2745	12.1543	19.915	33.0915	13.6972	10.9877	7.01627	55.1288	14.6466	31.9619	9.62254	24.0597	23.9784	24.7556
HNRNPA0	7.94668	15.0228	19.5094	12.2359	17.0499	16.3538	20.2957	31.0074	15.6126	16.4926	16.7074	32.4702	19.4256	26.3669	22.1206	14.3912	13.1211	17.3994	20.7291	35.4	20.4344	20.9842	30.6094	18.6206	13.9772	10.3666	21.8008	25.7136	13.2044	18.5726	20.5683	21.6731	10.8227	15.4991	21.5879	18.7933	27.6037	19.1391	20.4687	25.3163	9.66333	22.1035	9.64477	13.7703	18.021	17.2114	20.3782	14.6995	21.9995
LSM8	7.27331	5.59557	5.36959	2.43068	6.13953	3.33103	4.25472	1.95384	7.2408	6.83556	4.17927	3.63758	3.01486	5.26341	2.48079	7.8521	23.9096	3.78809	3.3189	5.6684	6.33929	5.70024	6.41641	2.77039	5.05797	4.11887	4.41113	2.86897	5.64989	5.7249	5.13558	4.05341	3.30882	7.72046	3.4576	2.90521	4.19479	6.89644	8.37722	4.3925	7.51919	4.07034	16.4018	3.5778	5.53114	3.55872	4.92018	4.06233	5.03767
FAM50B	0.455512	6.45474	1.93228	12.8355	5.75278	3.63527	11.0678	7.73556	4.26664	6.17611	0.68941	9.11714	4.09159	7.09768	6.6338	4.74078	20.5716	10.521	0.285943	13.2379	3.13948	4.1129	7.72351	5.83349	3.03161	0.850346	6.48948	6.2931	6.6447	6.13663	7.49636	0.311745	9.02883	5.69822	9.67345	3.02172	13.2173	6.39864	8.93142	5.8468	10.0252	6.16506	0.295442	4.84478	5.90546	4.30003	7.50604	4.21898	7.99707
ZC3H4	2.80255	2.84768	8.43569	8.81703	7.02503	8.27602	3.36342	7.20585	6.62728	8.38293	9.14297	6.84917	6.82988	8.46742	6.8045	7.35012	2.6841	7.39723	10.8624	7.43734	4.63549	9.96212	8.13059	7.11106	7.98661	8.66856	9.18903	7.40332	8.44087	13.6507	7.49178	9.93396	4.1825	6.05307	8.0943	5.69512	7.55844	9.22538	7.46157	8.05158	9.42421	8.84716	4.4674	3.83057	7.33735	7.12721	9.10921	7.07214	7.7845
HTATSF1	13.3133	25.7366	47.5846	20.8936	15.8588	18.5072	19.7379	21.5185	28.3637	20.3305	22.3356	43.3352	17.8824	27.8972	20.4551	27.5496	21.0429	23.1301	38.4913	37.8831	22.6421	24.2156	22.3871	29.627	19.5253	39.7822	30.5532	33.4813	34.4132	28.7555	26.6626	32.8219	12.1792	25.0651	32.2079	18.9217	23.9861	25.6128	18.0665	24.5486	17.6999	31.5503	14.3588	15.8119	23.5407	20.7066	26.5957	26.2003	24.4429
FAM58A	7.49583	13.3661	17.8491	9.08128	16.4001	9.71509	19.6786	11.4477	16.2555	8.85587	4.8006	17.3399	9.91078	13.8011	11.8048	11.8933	76.4077	8.5996	20.9285	28.5678	21.3612	10.6191	12.8987	12.5689	7.6895	8.75125	7.21587	6.52858	8.85286	9.38299	19.1769	6.86687	30.5027	8.24081	14.9478	9.56929	11.8649	11.5326	6.82217	11.1819	7.43944	13.6916	2.56619	17.3734	10.4351	10.2795	10.9376	6.33184	15.4524
RBFOX2	11.0214	5.65984	10.4889	7.09065	9.51595	11.1135	5.82102	13.853	8.47234	5.56544	6.81078	10.8197	12.1273	7.50977	11.3216	7.72857	4.27181	6.14384	7.20566	14.1143	3.07527	10.4844	6.21823	11.7397	10.5758	11.3326	8.02778	10.3406	13.8304	9.6346	8.28453	12.0394	5.57283	7.61855	4.81203	10.1824	7.02409	7.89644	7.602	6.89785	5.93862	7.01829	17.5749	5.67291	9.02338	7.10024	8.74885	17.6136	10.2165
LUC7L2	5.43822	5.16366	8.99168	4.69685	4.6703	3.57387	4.92036	6.56156	7.93439	7.99457	6.38543	5.33073	4.33718	5.98773	4.2429	7.42946	4.47932	5.65026	4.47428	4.86055	4.27145	5.82832	5.93003	7.08087	5.48525	6.01859	7.49603	5.81943	6.38979	8.429	6.7092	4.11362	3.96378	9.63023	4.57301	4.35205	5.96695	8.75159	11.2119	5.9016	7.94007	4.661	25.0432	4.58949	7.10754	4.77836	5.8567	5.89457	6.82667
XAB2	1.58416	9.19776	11.6109	12.3141	15.8913	12.9584	9.37067	15.2584	14.6915	9.81785	10.5	16.2601	12.16	13.9837	7.44539	11.7882	7.93613	9.35961	16.0688	13.5654	12.5188	13.777	10.4521	6.81778	9.46594	16.1883	17.2524	11.6874	12.162	17.2357	12.6044	9.11102	12.8448	8.12774	12.0955	12.3493	8.08138	14.4925	11.4312	7.92198	13.4588	14.0261	1.53362	7.48534	18.1416	10.5973	13.0355	9.26608	12.9791
SNRNP70	10.3834	22.8107	50.9794	27.3589	33.6803	19.4852	22.5471	39.0841	65.356	51.4415	32.693	32.1884	29.3632	47.4462	19.7548	43.1986	24.1964	52.8057	37.5193	34.5101	47.1476	51.0565	43.8571	36.1684	33.5495	66.0525	53.1405	19.0228	17.7387	32.2671	43.7555	35.7333	14.421	41.8595	29.0352	18.4216	61.8666	54.0837	28.8674	31.1876	27.186	23.175	13.0797	17.9849	67.6323	32.4448	58.9275	22.3068	49.8565
HNRNPR	18.4283	16.8683	16.8669	13.6912	7.53223	20.4755	15.9964	11.269	13.3256	9.71826	21.5989	16.107	12.9653	11.9732	19.372	10.7898	14.2732	13.6375	22.6927	30.752	11.291	16.8676	15.9772	11.3653	16.0698	13.7561	15.1056	20.458	16.0758	23.0164	16.0162	27.457	14.4007	14.8398	17.9746	19.1669	12.9634	20.3372	26.3187	22.1337	15.302	17.7964	39.4008	10.9826	13.3835	15.0813	13.5393	16.9308	15.4724
FRG1	16.3461	8.41994	9.67811	11.3151	11.4974	7.14397	7.77672	9.29231	10.0765	6.4787	9.04208	11.2562	12.7125	10.0079	7.16692	14.9132	18.91	10.402	12.8831	15.8598	16.1613	16.1908	12.9451	7.7689	11.8971	11.2234	12.7523	13.3217	11.2576	5.87402	10.6179	11.4003	14.5872	8.25511	9.84347	9.1013	9.45127	10.3026	5.90173	7.33764	12.2938	11.3586	7.50506	20.2259	11.9858	8.76407	9.01786	11.3937	11.9279
NOSIP	2.24838	6.21209	9.29308	13.3358	11.3597	6.32542	9.95293	11.1732	9.86352	5.88207	13.2473	7.33708	9.10844	10.676	4.93702	7.95725	51.0728	7.79099	12.2195	11.6417	23.7385	11.1743	8.40097	7.65926	7.39407	6.75901	8.73942	5.11419	7.44647	6.58911	7.49266	9.68521	10.8893	9.25188	13.4536	5.70878	11.6415	7.73838	6.40342	7.20206	8.42499	8.30014	1.52283	16.7048	11.8312	7.88376	10.3097	5.40422	7.6125
RBM3	51.2473	175.817	86.308	60.4791	34.1885	70.0994	88.5932	135.43	53.8544	63.868	28.1342	72.7261	78.8505	80.6728	62.7087	62.8775	54.2032	42.6471	59.6088	39.7477	100.793	56.361	66.2927	56.006	52.564	36.378	75.7526	76.7506	48.934	53.0447	72.1234	79.0001	91.9152	62.6871	99.6736	70.9006	56.737	104.397	122.786	81.3725	39.4488	65.9161	47.6978	114.812	53.747	54.3182	74.4676	54.1425	68.241
SNRPB	86.4212	153.38	80.522	86.9919	128.726	90.718	384.407	104.936	76.6787	137.236	200.18	140.384	86.116	243.429	57.8162	85.4884	369.558	115.196	138.294	305.075	324.326	121.561	213.08	101.462	94.8652	73.9459	96.0251	84.4218	64.4161	140.714	78.8005	121.817	175.46	89.8893	131.509	94.278	144.471	139.343	318.468	114.034	153.341	109.933	9.42886	225.879	88.6535	64.0656	121.087	51.4814	125.843
FUBP1	25.797	20.424	19.2444	12.2546	8.77335	30.5018	15.9534	11.8291	15.1157	0.953909	18.7784	22.6466	10.8753	20.6233	23.1227	14.0345	26.512	16.9483	21.2553	37.032	15.3632	17.426	25.0021	14.3174	17.4449	18.6015	20.1519	25.5594	11.5891	21.2649	20.7424	34.8698	12.011	15.9228	20.4849	22.6571	21.3056	26.1818	28.742	24.1735	15.2738	15.7782	55.2056	14.3019	14.3972	17.9899	22.7953	15.0051	22.1615
DHX30	4.24489	10.9981	10.3875	7.26768	7.99364	7.26454	9.1788	14.7524	11.6053	13.8246	11.5617	9.69038	9.06547	13.2262	8.73485	12.0986	9.27857	13.8981	12.0205	12.7953	10.3939	10.973	11.1682	9.13328	10.4849	9.71634	11.3926	7.71626	7.85641	8.18425	9.78602	15.0777	14.2298	7.70514	10.6537	6.55107	16.3449	16.591	13.0256	8.35671	9.14079	8.85708	6.06861	8.69506	11.4197	10.8745	9.78376	8.03192	10.6314
FRA10AC1	2.28574	2.38441	2.0664	2.71276	2.14551	1.26172	0.961286	2.80025	2.83259	1.88679	1.94382	2.61093	2.03052	2.72231	2.27373	2.88163	1.13452	1.57468	3.4056	4.21071	3.28473	3.09286	1.85273	1.2277	2.61417	2.80315	3.729	2.60727	1.96522	2.22033	1.94685	3.81091	1.23905	4.52284	1.89284	1.45465	1.72592	3.12114	2.69317	3.55248	2.19588	1.78291	10.6559	0.895025	3.22239	1.65408	2.75974	2.95899	2.43306
HNRNPLL	22.1037	6.3663	6.21442	3.98911	4.36657	10.6602	7.76445	6.32614	5.46639	7.39842	11.8986	6.70599	4.50665	6.41089	4.60639	5.60949	10.4508	3.9647	8.64189	13.4827	7.84449	6.76262	5.59845	6.83799	5.2869	8.43634	7.48538	8.73956	7.5303	6.82392	6.40801	7.91756	8.33964	5.87343	7.4242	8.17455	4.39372	8.52645	10.095	8.776	8.4455	6.84983	18.1067	7.12502	5.12861	4.75024	5.02111	6.93022	5.98547
PPM1G	28.1673	30.7957	28.5747	32.5742	49.6064	34.4724	51.8243	72.5674	20.8354	38.2584	40.9506	42.0041	23.8399	38.8528	35.9716	45.6193	39.7087	28.3093	52.5171	60.6853	42.551	39.279	56.7578	55.795	31.906	22.063	25.2105	22.9676	39.0318	37.0869	34.097	46.1357	37.5991	30.428	41.1541	39.736	35.1637	37.0093	61.0448	45.3756	45.5204	34.888	10.1673	25.3595	23.9233	32.2138	26.4751	18.4193	34.2861
CIRBP	12.9256	18.6604	38.4981	42.8166	27.6236	20.6316	17.9301	28.6092	66.6533	25.3874	10.4981	48.9509	42.0651	49.1708	18.6119	48.6554	5.34734	30.7734	8.41837	24.4652	18.2959	40.3123	22.8819	27.3105	41.5999	77.8727	81.9427	37.5174	26.94	33.2458	43.2355	5.91947	22.746	44.1102	23.8926	24.9089	24.508	35.8954	31.9458	49.6903	25.383	33.9016	15.218	15.3599	69.8033	34.1029	35.1912	31.6788	43.3677
LSM7	6.81394	17.3959	16.4843	15.0579	26.2099	15.5366	20.0344	42.118	23.5896	21.0572	13.2197	29.4736	18.0931	31.6114	8.48197	21.4991	29.1276	18.032	9.36004	15.8383	35.3213	22.5663	22.3779	12.0787	12.0391	17.5793	19.5012	10.8868	14.7482	16.5421	16.1538	10.6045	35.0716	18.5752	23.1791	13.6608	18.1706	29.6915	22.5409	23.7688	20.928	19.4896	3.02541	37.1565	21.5045	19.9336	21.431	12.2137	20.667
CDK10	2.0582	4.69666	9.23335	8.34201	6.91598	3.76639	4.03007	5.28803	18.4573	17.4696	3.99188	5.17567	6.38123	9.5322	3.24078	14.5191	6.22893	20.2783	6.84898	7.17051	12.9319	12.4958	10.262	5.42447	8.18225	20.3063	14.7717	2.82068	4.84434	6.99056	9.61251	2.76773	6.92591	8.33251	3.20513	3.93467	10.8344	13.1099	6.92914	5.16434	9.25655	2.96971	5.17383	9.05203	10.8744	8.82138	10.3374	5.81399	11.1252
SRRT	6.62328	18.5198	29.3072	14.288	24.8688	18.4306	20.7387	27.0453	30.55	34.6978	15.3651	19.9815	16.108	29.5988	21.0922	32.1359	49.227	19.5456	23.0447	41.473	16.5943	32.6039	27.417	22.8895	24.8355	22.8124	25.4895	17.8299	16.6563	26.3325	24.1203	27.6946	10.5751	25.1349	24.5954	18.517	29.688	39.7233	32.9423	23.1496	22.0615	16.5206	11.2522	14.0762	23.3044	20.6749	31.6966	14.3628	24.2307
DDX39B	7.79433	9.79152	21.0845	9.03886	14.9081	3.4957	9.2353	15.9988	20.513	28.8069	19.8948	14.5053	10.0034	25.7982	4.44342	24.3377	4.48512	30.4263	11.6443	26.0977	11.4303	17.4369	17.6998	9.38348	14.3358	50.4199	22.7909	10.1613	4.80034	9.61375	20.9907	5.69679	3.73179	37.1888	8.17153	5.88345	20.7111	26.6327	13.9609	19.1566	6.96705	3.25967	31.4075	4.72392	21.7379	10.1936	27.436	17.7633	29.9707
ZRSR1	0.1083	0.0189509	0.0504846	0.0920655	0.0560622	0.0626575	0	0.0365362	0.0711505	0.136681	0.0468317	0.0482225	0.0654435	0.0457904	0.0193454	0.0627474	0.0407483	0.0614554	0.0127004	0.0441101	0	0.0276946	0.0487388	0.0238042	0.0800869	0.0453226	0.0810176	0.129082	0.0157564	0.0488062	0.125827	0.0372421	0	0.0329019	0.0239893	0.0501573	0.0153557	0.0128508	0.0153028	0.0831863	0.018948	0	0.64445	0	0.0719377	0.0387947	0.0811182	0.123345	0.07159
YBX3	6.52657	29.5285	15.868	12.526	13.5133	19.9222	16.9508	16.2929	18.9025	20.7468	19.485	18.1639	20.2468	20.4968	26.2941	27.1463	10.6929	8.00786	21.8697	18.7778	14.7639	47.0112	23.3982	23.7374	24.3762	9.25278	8.17977	21.144	21.6977	14.5685	17.7184	61.8791	13.4334	33.4552	14.5185	25.6599	18.3977	32.0294	17.8052	32.3762	28.9866	15.2486	27.048	13.5871	18.0737	27.4766	21.0828	24.7659	15.8414
PRPF3	24.8481	8.27484	13.7577	6.86851	5.91328	12.7464	7.39294	12.9292	10.8943	20.2888	8.10762	7.24229	5.4285	12.9176	5.39114	13.6862	7.15596	17.8343	14.9719	11.488	15.2638	10.8611	18.2718	6.49286	11.2287	24.494	22.1212	10.2491	8.62493	27.4364	10.0494	9.56682	7.54807	10.6955	21.7838	9.7989	11.1166	12.7044	9.64886	9.06133	8.47813	6.86455	16.8321	7.26363	11.8179	9.64554	12.0228	8.7246	14.516
RBMX	44.1767	26.6614	27.607	19.8437	19.3141	27.5164	27.165	24.2911	25.5797	22.9048	22.9773	31.1074	15.8851	29.6427	23.3851	20.5197	34.1787	23.5625	27.0348	49.0355	33.3684	28.4363	31.3758	17.5764	23.6966	27.1054	34.4962	38.9945	24.8502	27.7914	27.1313	43.3946	24.4304	34.1761	33.2767	26.6878	20.4795	33.8062	36.853	32.6751	22.2202	26.5088	40.0886	24.7122	24.631	19.6024	32.7131	27.689	28.0142
RBM45	2.45637	2.41453	2.52817	2.06054	1.61254	2.03049	2.12257	2.06987	2.20826	1.99449	2.26417	2.24007	1.43724	3.05853	2.11752	2.11752	2.0805	2.37265	2.37616	2.73474	2.38887	2.20334	1.81238	2.1061	2.16054	3.06955	2.41676	2.01781	2.0112	1.7853	2.21333	2.86959	2.33445	2.4738	2.47203	1.68137	2.35205	2.35038	3.35807	3.45696	1.97463	1.73291	3.23471	1.80084	2.2088	1.88578	3.17718	2.49462	2.85405
DDX26B	4.58746	0.424085	2.7373	0.515064	1.09448	1.8452	0.641493	0.983691	3.37517	0.45764	1.34549	1.95218	1.45535	1.57975	0.802697	2.46461	2.37942	0.994197	0.675003	3.55181	1.06375	3.95094	0.693039	0.876725	2.14157	3.63082	1.82624	1.23068	0.55461	0.919262	3.56958	0.813153	0.361989	1.14277	0.89659	1.15583	0.218349	1.98608	1.04697	1.55776	0.521194	0.994813	7.34335	0.703988	2.82391	0.931457	3.54681	3.24903	2.47317
GPATCH3	3.18749	5.35776	9.0952	6.6456	7.59821	5.16671	6.77092	7.04656	5.77787	3.54094	6.58487	8.05554	6.62334	5.5318	6.28389	6.66423	8.30319	7.37033	5.55785	12.2007	6.99932	8.50655	4.83743	5.72755	6.2799	6.9293	7.37107	6.45438	6.63455	6.17992	7.33231	7.29004	7.08166	7.1249	11.2015	4.97822	9.65252	5.96187	5.52305	6.28613	7.56527	6.34174	1.71024	2.80938	7.38879	5.25062	6.16907	5.03911	7.27771
CLNS1A	23.6291	21.4956	11.2676	11.1494	11.7036	16.5274	18.1139	19.6407	14.7951	14.8892	15.5991	15.7124	9.22246	12.3397	21.0668	14.2137	16.0706	11.7995	17.199	26.0275	13.4995	13.4449	13.075	13.1389	12.3506	20.7175	15.9864	12.7447	13.1056	12.7956	10.5483	30.7867	15.9958	23.255	22.5667	15.021	12.4366	19.725	30.9483	14.4565	18.8323	14.3766	21.9876	31.6968	10.0852	13.6888	13.1092	15.3464	12.5925
PPP1R8	20.4665	16.0567	16.0832	12.4138	13.3086	14.5148	18.9814	15.1566	10.9471	8.25173	15.46	16.2316	12.2653	8.86822	14.8105	13.2291	26.2749	12.8528	14.3813	30.4863	20.5444	16.1977	10.0467	12.7003	14.1773	14.6055	14.6409	16.3862	13.1943	16.8867	15.6966	17.5123	22.4775	14.7815	23.1019	13.3101	15.1461	17.9759	17.6323	17.8633	17.1713	15.6765	10.214	14.281	11.6894	14.1365	11.8703	12.4748	15.0318
RBMXL2	0.0276241	0	0.0270419	0	0	0.0372914	0	0	0.0952786	0	0.0104522	0	0	0.0136263	0	0.0140043	0.0363778	0.0493775	0.0340146	0.0225023	0.0374901	0	0	0	0.0306416	0	0	0	0.0281329	0	0.0112331	0	0	0	0.0142775	0.00639679	0	0	0	0.0123773	0	0.0361129	0.135371	0	0.102755	0.0173168	0.0206908	0.064234	0.0511292
TOPORS	20.0666	3.83738	5.61423	6.06631	5.36135	11.1613	2.59023	4.57916	7.13105	6.56406	4.45949	3.6847	4.98542	5.02864	5.52842	4.93758	3.30213	6.34753	5.30935	7.68678	7.36052	4.60731	3.60145	5.91826	4.93699	6.60552	8.18943	8.92698	6.75415	14.1906	7.43302	5.49879	6.72664	8.4488	9.87192	6.71633	6.48206	7.62291	5.80691	6.09027	11.1082	5.67266	11.9322	4.69459	4.69895	5.71747	5.88998	7.35188	4.89251
PPIL2	3.70295	4.64342	9.74248	8.29551	8.78502	4.8083	3.45908	15.1273	7.98903	8.28854	6.06402	6.24571	5.29461	10.1181	3.49082	8.02845	5.82172	6.71703	5.72434	12.1517	4.11085	5.88706	9.70645	9.00143	6.32052	8.37004	8.9403	4.63291	8.64519	9.35469	9.59849	4.30784	5.09883	10.9542	5.90333	5.92062	11.8782	7.38987	11.3185	5.43519	6.95846	5.10956	3.11206	4.1459	8.6473	6.05033	9.24209	5.90061	11.7967
PAXBP1	8.47361	3.19891	3.75459	2.57564	4.26889	3.30912	2.73794	7.94576	4.91852	6.19716	4.44599	4.88286	2.37434	3.26102	2.3964	5.1855	4.68375	3.97887	7.09143	7.90381	4.02003	5.99401	4.37548	2.79963	4.00757	7.81517	6.27156	4.63531	3.25668	4.28869	5.42324	4.42616	3.47601	5.1824	2.60252	1.93311	2.68228	6.49276	5.45437	4.59592	3.16913	1.75476	26.5663	1.93106	5.36343	2.83031	6.12102	6.04209	4.93562
SRSF9	18.7215	24.0242	21.8055	10.3589	40.057	23.9853	24.4847	20.9465	16.4293	23.8361	45.7038	16.6136	15.3995	27.0567	30.5323	17.7554	50.1821	18.6572	24.6586	39.1338	14.5679	31.6993	28.7553	19.7526	17.5355	11.4223	25.0703	13.6068	17.1442	12.6841	23.6372	28.0411	21.4211	30.257	36.5859	26.2165	18.2932	28.0285	34.2962	27.6247	19.4061	20.1364	12.586	23.746	16.1755	12.0307	23.4056	13.9996	15.9501
EEF1A1	1250.67	1392.95	758.225	651.418	544.284	682.109	1566.68	707.42	795.364	260.254	582.974	833.568	606.997	640.7	636.057	451.034	862.103	339.407	407.416	1018.33	706.056	524.624	543.701	418.799	758.967	613.273	841.418	1109.07	568.665	682.05	613.903	1124.43	716.055	437.027	795.293	692.664	310.094	472.706	808.612	657.282	798.151	1137.43	226.155	918.897	640.317	567.338	597.309	958.133	599.185
SRPK2	16.0871	7.22329	9.17467	7.74864	3.19863	8.8774	10.8507	4.64632	7.09121	13.8378	8.30014	4.52089	4.83117	8.42467	6.92112	5.35974	12.6216	6.8473	4.70125	8.45912	5.17053	5.99167	6.75535	10.972	6.47182	6.7801	6.27372	6.97826	12.9204	16.243	7.55917	7.81815	7.60366	5.9637	7.85888	7.58086	4.4444	10.4632	18.4937	8.9181	6.54898	6.73981	26.7748	4.5765	5.32957	4.96423	8.24899	6.73372	6.7582
KHDRBS1	35.1754	47.407	44.0383	36.8751	40.3805	56.8246	40.5338	53.9019	32.9187	37.468	55.5575	52.4688	37.3989	50.8367	51.7586	43.016	39.957	37.8679	58.4966	82.5844	49.8987	50.8205	49.7239	37.4935	42.736	34.355	52.8419	65.0874	50.6198	54.2895	44.0729	77.5411	45.6734	48.1872	58.1168	60.4057	47.0482	58.2486	60.0832	50.5211	50.9781	57.264	53.028	42.7055	38.2456	40.3657	54.2011	42.0371	50.8989
ZC3HAV1	18.1642	6.27679	7.73737	4.50387	6.72832	13.9853	7.45125	5.89726	5.79635	7.51998	7.87775	7.00957	5.2091	10.0035	12.3957	6.6893	3.99015	7.21889	11.4302	3.86103	3.65999	11.1515	7.57805	6.48023	9.78074	10.3893	7.2388	10.7151	10.1729	20.2074	9.36103	11.3288	4.51918	10.5411	7.32826	7.83015	6.93178	11.4846	8.12506	6.77122	8.41486	7.58936	17.6594	3.26043	5.90432	6.24997	9.02855	10.9589	7.61234
RBM27	7.81079	3.52008	4.35016	3.96654	1.71814	5.14728	3.06015	3.61008	2.61033	3.84598	4.76731	4.18221	2.43341	2.34084	4.61021	2.64117	3.28527	3.08226	4.29284	3.70215	4.79555	3.62748	3.6072	3.36612	3.40449	2.72806	4.59295	6.20157	3.05362	4.24276	4.29145	6.65242	2.68773	4.1087	3.51026	3.75956	3.42898	5.53991	7.064	5.60307	2.54449	3.95066	12.1964	2.88528	3.13961	3.6063	4.8306	3.71742	3.72165
MBNL1	47.7797	9.75361	19.0466	16.4526	9.72991	28.3062	16.9409	11.0636	22.8888	8.24106	20.1403	20.731	17.8879	8.33894	18.5526	13.3493	13.1341	10.3144	9.65712	9.90274	22.2536	20.8729	15.5341	14.9267	17.3376	20.4092	17.6535	29.6033	10.9622	16.6183	29.4256	11.924	25.3702	13.9086	10.6191	19.6561	9.88869	23.9617	19.6184	13.2543	18.9743	26.7274	67.3198	13.1607	20.1763	18.3197	29.2721	24.1582	19.1196
IK	21.7836	19.4521	36.0685	26.0832	17.1124	20.9806	19.1287	23.0133	24.2892	19.8137	23.7133	29.173	25.7189	18.4117	22.4982	25.7188	19.1354	23.6045	27.0356	19.6539	47.6264	26.2143	29.5417	20.7336	23.238	17.8349	33.9468	34.0879	18.8776	33.8489	24.6423	29.0011	17.8707	18.608	22.276	22.0733	27.8909	24.9996	25.3048	23.6707	16.3878	22.2337	11.6409	22.9965	25.7859	22.3764	30.2189	22.9089	31.6132
DDX5	136.28	51.1692	75.395	55.6756	102.356	88.2358	64.8233	73.1556	105.267	98.1935	64.4196	127.775	71.3288	118.984	64.1108	92.9319	41.0578	84.2003	45.4596	101.522	113.705	103.58	93.1673	82.4782	112.373	83.8744	105.662	114.475	47.4518	80.6732	121.312	74.7661	43.0662	136.337	70.3923	82.5979	70.7695	123.595	103.832	98.5356	65.674	61.5266	124.035	62.258	111.798	61.6756	124.607	94.1488	137.944
SRSF1	68.7239	50.9112	37.6938	39.7423	38.4576	74.9056	35.7093	44.7824	35.3273	53.0713	43.444	47.4798	32.0266	53.6175	43.9833	41.0555	47.0366	43.2684	55.346	85.7746	42.0346	54.6426	63.6777	39.0851	47.8462	60.8413	51.287	57.8035	42.1137	52.2089	48.4106	64.6192	32.8513	61.8183	45.7296	64.5212	49.9417	73.3105	73.5894	68.9325	39.9952	43.0672	94.8284	37.3431	42.1159	46.8413	64.6281	44.6333	53.3443
SYF2	11.1293	11.4275	17.0927	16.5635	12.7816	10.1404	11.6808	9.59501	14.6851	8.72227	13.4554	14.7787	16.6212	18.2842	17.2965	13.527	12.2386	14.0066	14.0601	17.2274	25.1074	14.2162	11.0575	9.30023	12.6772	19.1924	22.0608	16.9239	14.7916	18.2786	15.229	9.7126	15.3783	15.7621	14.4618	11.1943	20.1251	15.6365	12.9907	13.9446	16.3674	18.4451	8.16763	10.2354	18.0992	17.8051	11.6726	17.9669	15.7016
SF3A2	1.07367	16.6786	15.1943	14.744	35.9801	7.84913	11.6626	42.5867	17.69	18.4729	13.8561	18.3757	22.3515	26.4158	13.7556	24.5274	12.736	16.5869	15.7969	17.9428	18.472	29.7011	27.1713	9.80996	11.1828	12.4439	24.6865	14.691	13.8616	32.4527	17.8939	17.3757	15.4813	14.1915	16.5539	19.607	14.632	27.4403	22.334	19.9534	28.5341	22.4794	2.4891	15.0159	20.8139	21.1651	23.2041	14.3705	19.0776
CLK3	1.41428	3.92633	3.22177	1.76606	2.17241	1.61181	2.04067	3.65232	4.04973	3.83258	2.06672	2.76577	2.32867	2.39706	1.8444	3.01557	1.61068	2.91903	2.91335	2.01739	2.51452	2.23019	2.68968	1.54482	2.76396	2.58523	2.79068	1.54548	1.34104	2.72722	2.49504	2.4423	1.52997	3.31998	2.1903	1.36219	3.28115	2.77432	1.5529	2.54042	2.02826	1.83234	3.05892	1.73006	4.0445	2.01921	2.68859	2.0996	2.66807
SF3B5	26.1453	91.1799	72.785	103.617	148.403	51.5306	104.083	163.177	80.2153	39.266	77.2471	120.84	74.5396	174.992	77.8066	89.8662	147.165	91.7322	85.3284	166.076	257.201	100.522	80.0104	67.2934	95.9801	66.8162	82.6554	61.9507	61.7741	76.2092	75.3334	70.7874	108.816	56.9511	125.267	58.606	71.4723	75.2325	47.2319	86.6888	116.005	91.4548	8.05352	104.782	91.1061	93.89	75.9824	70.6713	67.9907
SYNCRIP	33.9944	23.2412	18.5104	11.6237	20.6274	20.9822	13.9439	12.5379	15.3418	17.4689	24.5242	19.5848	14.1285	20.1485	18.1567	14.611	21.5566	14.6472	27.5457	31.6115	17.5134	19.5356	17.9742	19.2545	20.7458	19.5638	22.6053	30.1047	18.8909	25.8343	17.4821	25.7881	12.9944	17.5097	20.4461	18.3459	13.1628	27.7226	31.0231	22.446	24.9003	18.0839	39.993	9.75783	14.099	13.5463	18.5319	17.9509	17.1634
DHX35	3.40742	2.35589	3.51549	2.02451	2.59688	1.87822	4.8769	1.86599	3.81491	1.13848	3.3374	3.13377	2.73162	4.74976	3.1971	3.5347	2.64806	2.88632	2.49974	5.98538	2.15662	2.81476	2.44234	2.52033	2.66729	3.95785	2.34519	3.02249	3.9514	4.30954	3.211	2.13163	2.06685	2.9588	2.94696	1.81638	1.81341	4.17342	5.35661	3.2699	2.73276	1.92182	5.95622	2.0497	3.62276	2.08007	3.45667	2.76955	4.27577
SFPQ	38.3691	19.9553	36.6869	26.7564	34.97	36.7724	22.6914	39.8968	31.5099	41.0775	26.5033	37.1749	19.7448	50.1637	31.9291	35.0157	24.3504	37.8003	56.4643	66.671	27.7172	43.5442	43.5773	36.2152	34.3199	49.4913	56.8435	66.0021	33.1441	40.3338	40.8912	50.1178	29.7965	50.2267	38.4461	35.2686	39.8807	52.9177	43.5566	51.6471	33.3777	33.61	72.1242	22.095	36.3324	30.7999	50.3244	35.2842	43.5888
SRSF5	29.3192	19.9844	34.6105	23.6228	16.5235	31.8307	24.0355	21.4457	38.5024	25.7821	24.2054	36.164	31.9979	35.8321	24.5712	43.9394	16.3781	47.2714	31.0923	40.7444	29.7314	39.3144	25.4651	17.1802	31.1533	69.2382	49.3236	29.7024	13.6403	28.9542	47.7013	22.0403	25.2753	45.0881	16.0626	30.4982	29.7279	49.4042	26.1751	49.3215	18.6816	20.0298	28.0466	18.5005	54.292	27.6297	47.4602	36.3573	46.3743
CWC27	5.73735	4.23296	6.21939	5.51856	5.89962	7.50225	5.01981	4.26568	4.56724	4.68005	8.04443	6.20891	5.42751	3.76209	6.16145	4.3787	4.09214	5.33868	6.06187	6.75948	4.7589	6.26241	5.18164	3.79077	6.42803	9.48146	7.44758	7.59307	4.27125	2.92553	4.99816	9.17376	5.86394	4.29762	4.60004	7.15089	5.47458	5.31163	3.27893	7.20661	6.57734	6.95756	8.20748	10.2187	5.27102	4.98924	6.19459	5.99573	6.52651
PTBP1	15.7492	46.1546	33.8653	30.4918	46.8211	41.8004	38.7327	57.3109	36.8536	43.3274	41.2862	40.2385	28.5369	50.7673	33.8179	34.8307	31.1592	29.1311	46.5581	41.1139	34.8611	51.3414	58.451	37.8977	35.7454	29.5418	39.6604	38.2463	36.3371	54.6384	44.3587	60.1456	37.1765	26.9826	35.2497	52.7067	35.7674	63.8611	57.2792	53.622	51.6698	45.2432	17.7834	30.0493	34.8413	39.6276	40.842	29.4509	38.6717
MYEF2	3.66536	0.218623	1.25127	0.639446	1.13015	0.894229	0.547303	1.54692	1.96741	3.13584	1.23091	1.3296	0.365812	1.86431	0.340514	1.18469	1.30364	2.27747	1.48932	3.06219	1.17535	0.587934	0.612502	0.999361	0.706196	0.371927	2.80296	1.55822	0.976315	1.89113	1.36628	4.09557	0.875466	1.51435	1.98193	0.698786	1.07201	1.69342	0.0673392	2.21612	0.313237	0.853943	3.02071	0.0690722	1.02838	0.802816	1.08052	0.712694	1.97531
DDX3Y	0	0.00736721	0.0441587	0	0	11.1257	3.56163	0.015979	0	0	0	8.97496	7.08288	8.01498	15.3308	0	0.00594039	7.18163	0.00740599	0.00183728	5.73838	8.9832	5.76947	0.00694046	0.00667159	17.5885	0.00472438	0.00752719	3.8406	10.6726	6.98881	20.1461	0	11.857	8.88759	8.22502	4.92489	8.3967	1.91633	0	0	0.0117943	19.6078	3.45441	0.0125847	0	11.3695	0.00599385	0
NOVA1	0.0566836	0.178838	0.654096	0.0122656	0.00933626	0.222605	0.0127303	0.00608452	0.346582	0.0993249	0.475743	0.0187383	0.113345	0.0355864	0.889182	0.339611	0.0678598	1.15547	0.103637	1.54157	0.030305	0.401252	0.0568166	1.65307	0.0228638	0.060382	0.0998421	0.38264	0.800314	0.0292604	0.335271	1.24455	0.00671715	0.432863	0.169123	0.408098	0.107404	0.350976	0	0.0138533	0.0915092	0.266095	0.73232	0.0193438	0.112613	0.0839882	0.106142	0.607675	0.226521
DDX41	7.42391	16.1669	20.8657	12.7404	15.5545	14.3281	15.7493	19.4452	13.7706	15.9988	13.0669	21.8972	14.5886	11.079	19.4503	15.5405	9.54347	16.9522	17.1116	21.1427	19.4021	21.4812	23.3331	15.7682	26.5296	18.321	15.2754	11.0739	10.3617	17.7562	22.0068	17.2706	15.1742	12.1472	14.9412	16.068	18.5879	20.3809	23.2622	14.5123	27.444	12.6743	5.2292	13.2879	13.9296	13.4572	18.9855	11.6348	22.2008
HNRNPU	52.3196	48.3702	48.0734	46.8573	37.6307	86.0912	39.1652	45.9555	36.6059	55.7829	58.589	54.8059	26.6623	62.5247	52.3413	41.7624	30.0501	48.5524	63.7634	66.9228	44.4262	51.9665	70.1307	46.5103	45.6713	60.1053	65.3855	81.8151	59.2459	68.0658	53.2247	96.4369	40.5018	52.4768	55.8747	64.8909	60.7656	71.7729	68.4726	67.5139	58.3807	69.2782	95.9691	25.0007	40.2033	44.7779	50.204	41.2546	54.334
RBM5	11.0296	2.70221	8.83873	4.9886	5.45492	4.10151	3.65608	5.67153	11.6388	11.3844	4.70225	6.20038	6.19665	8.86166	3.93012	11.2666	3.7413	13.8713	4.86519	6.69062	6.47586	11.9922	9.00495	6.33011	9.02393	19.9654	16.5598	6.69652	5.26295	5.14425	9.89396	7.72015	4.55272	12.2747	4.28902	3.76115	7.92654	12.2593	7.44739	6.96882	6.85184	4.82371	18.1982	3.88918	14.3545	6.7733	16.0719	12.1161	11.3925
RNF20	9.56168	6.62599	10.3318	13.3484	7.77272	12.7292	6.84399	5.06555	9.4145	6.03176	13.132	11.1458	6.92748	11.6309	12.7832	8.61012	5.90368	11.9637	10.4157	8.8983	10.9111	7.84722	9.63518	9.15435	8.47349	11.2267	14.3916	16.682	15.4715	17.6074	12.1892	16.3309	6.64166	6.90699	10.1945	11.653	11.5151	9.29322	20.1202	9.47274	7.93515	13.1704	7.68786	8.98362	9.13279	8.74552	11.4696	15.4159	15.0389
CWC25	6.39696	3.49071	6.16336	5.5398	6.44089	5.00339	8.03626	6.32219	6.1559	8.41671	6.67843	5.39868	5.39468	9.18439	5.50069	7.12028	5.15541	5.87285	7.7084	6.78894	6.29289	8.32624	4.36519	4.947	7.08328	7.59298	8.38686	7.82893	6.44627	18.9575	7.27588	5.1328	2.77954	10.8001	5.8581	4.83803	5.84167	9.34175	4.71714	7.72166	6.92821	5.35531	8.2738	3.77916	9.39544	4.46971	9.60294	6.26094	8.50965
NELFE	31.5575	44.4652	32.225	24.6985	37.8325	26.8844	69.9978	57.4046	22.4257	20.9561	40.3057	24.9733	21.0034	44.9201	27.1632	34.3422	75.631	23.7658	51.076	51.7616	67.5433	24.5213	33.1778	23.9034	25.6736	27.4873	22.263	20.5312	24.4409	24.3307	23.2341	27.8342	63.1249	24.759	29.3736	29.5127	35.2517	28.8135	22.2308	25.8652	47.1129	22.6374	6.29783	33.0907	22.5831	20.5046	20.4425	12.7186	34.0942
CACTIN	0.482712	2.40414	3.68948	3.03807	4.69985	4.66128	2.66865	4.03598	4.87479	3.38781	3.01774	6.6304	3.07932	5.82192	2.60464	3.73467	2.3079	2.9884	2.35611	3.60798	2.65586	5.09882	3.28334	3.05106	2.53731	4.56918	4.05807	3.02961	3.16663	4.87282	3.95764	2.81243	2.40354	2.73744	3.3063	3.76425	2.49908	5.30984	2.89481	4.4582	4.10098	3.57594	0.831128	2.16029	4.29077	3.88745	4.39405	2.16688	4.25795
ELAVL2	0.96183	0	0.00328641	0.00599321	2.0939	0.7002	0.00497622	0.469736	0.243164	0.024266	0.114323	0.0104638	0.0809436	0	0.0440767	0.035741	0.0198945	0.62209	0.0248029	0.0738372	0.118461	0.838323	0.105759	0	0.0186194	0.152436	0.00791103	0.340318	0.400023	0.00317715	0.307162	0	0.150978	0.0107091	0.176986	0.43146	0.0499806	0.138031	0.0199235	0.00902533	1.47399	0.00658323	0.185082	0.0189035	0.0421465	0.0126271	0.0565776	0.327868	0.130489
INTS6	5.77259	2.2981	0.932383	1.13758	0.80982	3.45461	1.08492	1.13101	1.17243	1.01376	1.86053	1.0927	1.0653	1.23129	1.49714	0.75721	1.60882	0.704134	1.81667	2.14905	1.38811	1.10797	1.35639	0.974182	1.33488	1.18106	1.53667	1.27834	1.31343	1.35144	1.20071	2.31794	1.30152	1.5364	1.02162	1.85531	1.20952	1.66035	1.16321	1.55216	1.82801	1.23763	8.80377	1.03732	1.18139	1.48335	1.42047	1.41028	1.24517
RNF113A	9.52708	15.1924	12.5599	7.44514	7.59071	10.3561	11.3805	8.60631	12.8668	7.72823	6.48569	13.7044	11.2319	11.1353	7.05665	9.6209	10.9337	11.4669	9.86224	8.82811	15.7683	11.0439	9.7631	5.88683	8.84182	9.34031	7.80395	7.11869	10.365	8.94378	11.8557	5.09623	13.9649	7.07894	8.73082	9.02835	9.32283	8.53304	6.67005	12.2919	8.38775	10.8291	1.78124	16.6368	10.016	7.91506	9.71512	6.57096	9.13545
CXorf56	13.0021	7.28309	10.6067	8.28634	7.84327	9.01991	8.06988	12.4501	9.76962	8.20235	8.29805	14.6499	6.56921	9.25424	9.45859	9.07354	9.57842	9.31312	11.851	8.16416	9.75783	8.8895	7.82742	9.49302	7.93081	16.2719	9.39865	11.6515	6.61056	10.3996	11.4066	9.29761	6.97037	9.30215	8.92905	8.39131	6.80088	9.62475	7.69041	9.33198	6.78234	9.60049	7.64499	6.86675	9.7401	7.64755	9.40057	7.89832	9.48876
RAVER2	1.29206	1.16303	3.26712	3.43068	2.45683	1.42186	1.33156	3.35332	4.27015	3.0103	2.52667	2.33035	1.36363	2.59985	2.98589	2.1272	1.71834	2.40692	2.48883	4.15614	3.78096	2.11056	2.25679	2.44064	2.81278	2.23185	8.98554	5.92008	2.02372	7.29359	2.37212	6.15875	1.46189	4.46162	4.51591	1.47722	1.06231	2.46163	5.4936	1.1502	1.74429	2.68138	2.51805	3.1641	5.00838	2.69451	1.67363	4.83311	2.43486
SNRNP48	5.36215	3.28131	2.4603	4.22277	2.00489	1.7004	4.11102	2.52419	2.4068	4.09275	1.95672	1.79019	1.66594	3.01476	2.98361	1.92918	2.90864	4.74083	4.01582	5.23503	2.01042	3.81478	2.09113	1.76739	1.95147	3.29145	2.9078	2.49777	2.82757	2.3953	2.90008	2.31673	1.8327	4.7254	2.73475	1.3865	3.65805	3.6913	6.27319	3.25908	1.66757	1.50751	7.88965	2.86919	2.21896	1.94066	3.76052	3.55655	2.9922
RBMS1	14.6085	2.38404	6.54867	6.11389	6.52319	10.3712	7.27004	8.72325	4.49226	5.60645	10.0076	6.89959	8.84271	6.78277	9.49078	8.10411	7.61393	3.75779	15.4541	4.94095	6.20454	8.95354	5.72016	7.42666	8.86512	12.776	7.39867	15.0554	9.33652	5.46758	5.92966	5.2341	7.6887	5.315	5.63207	11.3661	6.08568	8.65094	4.42724	3.68283	18.5943	9.02245	36.3872	3.01994	9.13098	4.22852	10.754	10.9361	8.70611
SMU1	24.8226	6.11214	7.763	9.65417	9.1955	13.8061	7.40182	7.14929	8.34848	7.66483	11.2871	6.97223	6.45053	8.87406	7.11647	8.78857	7.72941	10.2093	10.0809	15.4582	14.2939	7.83604	5.85045	7.79489	8.3368	6.30275	11.8509	13.1417	8.57586	18.4493	10.2505	12.4023	9.11015	13.6337	18.1717	10.8582	9.48676	8.98376	14.6467	11.7767	17.0652	9.42156	11.4429	7.55355	8.45943	7.77803	9.34247	10.0324	7.64497
TRA2A	23.6606	15.9155	24.877	19.8884	20.1669	19.4189	15.2623	37.5426	22.793	29.3904	14.0944	21.9703	13.1222	21.6938	10.7791	23.6466	28.7831	12.7758	15.1079	12.4913	29.1936	26.7246	16.3343	24.4768	26.2287	33.2038	36.9619	20.1705	24.7861	22.0713	23.9306	17.9216	17.9545	41.8316	15.6952	16.4335	21.781	30.6838	21.3383	25.9593	19.8621	15.0519	35.5528	16.7098	24.8987	16.6966	34.4129	25.0756	20.6089
CELF4	0.138692	0.00485377	0.149992	0.0518763	0.222562	0.0374455	0.0587364	0.477248	0.0774491	1.22207	0.290872	0.127626	0.0670465	0.238469	0.173419	0.0441955	0.0730563	4.16013	0.0422874	0.555198	0.763656	0.0531994	0.116509	0.5731	0.120143	0.247641	0.249006	0.571957	0.145281	0.222507	0.0676771	0.0763087	0.0258269	0.10955	0.27649	0.0311986	0.723662	0.450922	0.478169	0.120734	0.402802	0.124327	0.417502	0.00495835	0.313224	0.0794899	0.231507	0.139529	0.264037
SRSF12	0.779702	0.0511218	0.111426	0.06096	0.933178	0.57622	0.590516	0.34272	0.189754	0.644479	1.11116	0.440514	0.139627	0.763603	0.106744	0.48472	2.833	0.339099	0.219579	2.30642	0.818731	0.127345	0.179288	0.315233	0.197805	0.122262	0.345711	0.512822	0.336172	0.459611	0.310115	0.497754	0.556402	0.520433	1.07365	0.434906	0.271135	0.576722	0.571365	0.418206	0.0836413	0.193444	4.90861	0.0498495	0.12702	0.0428124	0.528588	0.192835	0.173809
PRPF40A	27.6671	15.5798	9.36013	10.5053	9.50855	21.9963	16.9624	7.58616	7.35853	12.4431	16.9089	12.5648	7.34352	18.0994	13.396	7.60683	12.8001	7.6475	24.2959	26.9439	12.7654	12.0376	12.6751	9.35054	11.8265	13.6234	11.5672	14.0158	12.8043	17.8547	10.2451	17.4757	10.052	12.7684	14.7992	17.7677	7.68868	15.0041	24.2083	16.4355	15.6838	10.7375	26.3569	11.6972	7.88799	10.6891	10.7732	11.204	13.2405
DDX1	32.0762	43.1774	26.0368	27.502	25.8644	26.0173	33.8457	40.0192	15.1783	29.0206	38.0453	23.9489	17.7727	32.7575	22.5617	22.1634	26.2781	26.9872	46.509	62.5855	39.011	21.2144	32.2359	29.0605	28.6088	23.6	29.6015	26.638	26.0923	26.0701	21.1057	55.17	30.7121	32.0963	28.7385	22.9681	25.4286	30.2159	51.7009	32.0362	30.7821	22.379	17.903	33.0808	17.665	26.847	19.979	28.5604	24.4477
GRSF1	23.1043	13.8087	13.4139	12.4249	10.2707	19.0936	12.0119	9.81457	9.0289	13.4073	15.3604	17.1111	8.20484	10.3718	16.592	11.7045	15.7054	18.2756	15.418	16.0945	8.35977	16.3937	15.1105	13.7966	12.9302	14.0059	13.4794	15.379	13.7677	16.8864	12.1897	14.5608	12.1482	17.4008	20.6814	17.2985	12.9886	17.2879	14.8841	18.0198	10.9332	10.3665	18.9083	15.5803	8.70676	10.2462	12.7032	11.0887	9.98161
CFAP20	11.378	13.4161	12.1766	8.40493	13.3975	20.1266	16.4559	21.2329	11.4023	9.46176	8.67616	12.444	9.00789	12.526	13.6818	14.4094	14.8543	11.5153	18.4297	9.56132	12.1383	9.63729	14.4998	10.8322	11.0896	11.4615	13.5029	7.94714	9.11241	9.97711	11.9923	11.0621	18.653	6.39679	9.22661	17.0905	10.5032	11.913	15.167	11.2997	14.8957	10.7711	4.75327	13.7734	12.3342	7.7201	10.5956	8.62352	10.8423
LSM5	9.56396	14.4058	7.39144	4.24627	9.61663	4.42257	11.7197	10.5711	7.53304	5.90338	5.94995	9.84212	3.6845	4.59003	4.0482	7.86597	21.7016	4.63881	7.73345	6.88244	13.4156	7.26388	8.00194	10.4707	6.58384	7.76903	4.93615	7.38225	8.5345	9.63645	4.99739	19.4787	12.8832	8.51257	5.81393	4.42172	4.32265	8.03999	8.05191	7.45539	5.39461	5.69362	9.94291	7.23407	4.45463	5.30853	12.0299	4.19209	5.50825
MFSD11	8.69212	4.27255	4.72888	2.69375	5.32182	5.73968	3.8287	3.69795	3.48773	9.46768	5.04626	5.61357	3.63017	4.80322	5.97967	5.11575	6.7375	5.70032	8.97071	4.0556	3.51264	4.04456	6.49894	7.71458	4.13211	4.01359	4.24303	3.42931	5.10642	3.83782	6.73038	3.65431	5.56276	5.69919	5.97309	5.20488	3.17079	4.33122	3.29591	4.52141	7.40165	2.87162	5.9599	4.75961	4.00137	3.35504	5.76879	4.28147	5.88759
RNU6-1	4.11238	0.296307	0	0	0	1.30624	0	0	0	0	0.183059	0.251328	0.818594	0	0	0	0	0.192177	0	0	0	0	0	0	0	0	0	0	0	0.152622	0	0	0	0	0	0.224067	0	0	0.239268	0.216777	0	0	0.592724	0	0.224957	0	0.181189	0	0.671608
SNRNP27	17.4872	16.5933	10.3655	11.645	15.3262	9.44586	19.5066	18.2704	8.37167	14.0444	13.4227	11.1587	9.5771	8.41839	13.5435	13.3355	27.4935	8.66809	26.4126	13.0678	22.2144	11.0079	10.9437	16.84	12.9148	10.3544	11.6954	11.5144	11.6334	11.8011	12.1308	14.497	15.7207	12.6301	10.4319	11.1761	9.22582	10.6505	15.1303	16.6291	8.72274	13.3418	19.6258	16.5997	10.5169	8.81547	12.0925	10.2347	11.2347
TRA2B	18.5667	11.5049	9.15871	5.67469	10.2307	16.7807	9.84512	9.36951	9.43155	9.42334	12.1029	8.28424	6.49907	9.63369	10.5848	6.94179	9.82698	8.2853	14.7357	22.027	8.49078	10.8225	11.2932	8.19904	8.60189	8.05987	12.2229	10.8464	6.54701	13.0489	12.9732	9.52582	11.198	9.42436	9.68028	13.6102	8.04818	15.0801	14.3888	12.9387	6.21396	8.02458	34.6342	10.1575	8.57975	9.94868	10.8855	9.77075	9.14075
PCBP1	26.8896	151.954	97.4243	99.1749	113.234	52.5528	122.671	147.818	80.6886	140.538	143.189	84.833	86.626	101.472	112.593	77.3676	121.327	93.2502	177.085	190.87	79.731	108.022	113.364	87.3406	93.5383	74.6837	101.254	81.2855	118.622	113.427	116.02	130.439	117.802	72.785	120.876	97.2159	149.516	128.714	128.184	102.191	68.8707	122.164	16.4533	105.178	86.5157	105.978	92.7154	80.8425	107.191
PCBP4	1.8679	5.36728	7.63493	3.24264	11.4059	1.86749	5.29458	6.62493	7.90389	10.9635	4.40529	6.82881	10.5744	13.5507	3.35415	12.0968	12.5765	7.48936	4.62886	6.87853	13.7743	7.33461	7.14526	7.88709	5.16168	7.70041	10.2742	3.4684	8.20994	2.3437	8.38377	4.19769	10.3527	6.31686	7.87946	3.39854	14.0577	8.57994	3.73676	7.23667	10.8964	4.81037	1.68619	8.32984	9.24025	9.3235	12.8442	6.34016	9.94293
DDX46	9.21174	5.54198	8.88386	7.91005	4.21312	8.99126	7.65502	5.35889	7.27026	5.65343	12.3594	8.09066	5.54677	6.58747	7.36651	4.62445	3.51505	8.31594	9.17466	8.32456	3.93107	7.39059	9.94124	5.57075	6.53593	5.98298	9.52265	12.2426	6.98888	9.53058	7.69033	11.1793	3.0623	6.20761	8.14693	8.331	4.59646	8.20625	10.1718	8.4762	3.85681	6.60465	15.1298	5.63681	5.75005	6.09834	6.48344	8.71752	8.55352
LUC7L3	12.1464	5.80341	12.0013	9.95469	10.3418	6.94039	6.84396	14.7657	13.4318	22.9276	10.9652	18.2662	10.6196	21.0464	7.21073	16.1792	7.46036	21.3135	9.13412	19.9089	16.5204	13.722	15.9959	11.7309	15.245	61.7562	24.3314	15.5416	8.76419	9.86725	16.3608	9.53714	5.59233	46.3265	8.54775	8.89473	13.7133	26.6692	11.0356	19.2709	11.0062	7.02827	37.9237	6.59203	19.9804	11.5419	27.2245	16.2871	20.5421
SF3B1	54.8774	33.8417	33.4986	25.2317	19.1954	52.1537	36.7785	22.6118	37.6595	35.4011	49.5519	34.4324	28.3347	47.8559	26.3574	25.7429	28.2574	33.4227	32.7736	53.2488	37.3847	32.8715	34.8678	23.6104	32.2223	40.6787	43.6667	36.2934	24.1571	41.5231	30.8779	45.0593	18.9025	44.6834	34.2859	35.3022	26.4581	42.5343	45.884	37.8376	26.8295	28.2732	55.6149	35.9258	35.9059	25.6491	41.8654	37.4233	43.6499
ZNF131	7.03021	1.56365	3.43159	2.66235	2.56342	5.74024	4.14182	3.73598	3.60277	4.22543	5.23725	3.8936	2.28076	3.63726	3.73208	3.2574	5.14732	2.29028	5.04747	2.88317	6.82819	2.95975	3.36399	4.14798	3.30176	16.7332	3.1721	3.52233	4.67097	9.86046	3.03304	4.41176	4.5642	3.08965	2.76797	4.16244	2.12977	4.21355	7.17754	3.64432	4.44084	3.53636	10.1507	2.33516	3.12609	2.24068	4.33231	2.97443	3.94921
GPKOW	6.18121	21.8827	18.5503	13.4397	13.42	16.8692	19.0585	30.3169	12.1973	13.7353	13.6729	16.4718	12.5325	15.4358	13.247	13.0166	19.1562	9.36076	17.3934	38.4534	22.2626	11.5966	17.3191	14.2426	11.5812	8.70547	15.4917	15.0623	14.9205	13.7619	18.211	18.9327	15.3206	8.53163	16.327	14.4305	17.4757	16.5751	19.1718	13.4084	13.0476	11.3634	4.66013	15.0412	13.0024	14.866	13.5666	8.82522	15.731
FAM32A	41.9585	27.5732	26.433	32.0399	42.6849	38.9255	35.4174	37.9447	35.0412	16.2645	32.5266	46.4837	38.9388	41.5139	25.71	35.3155	54.4382	23.892	39.6308	61.5746	44.5579	39.7244	43.0267	24.1724	37.6339	27.9984	37.2689	30.2404	38.5322	46.9344	29.3133	24.4013	47.4225	25.5023	30.9624	38.7522	45.3621	30.867	28.9734	25.1995	39.1919	32.5343	10.5647	70.6095	34.6332	40.2395	27.8648	35.4222	27.3831
NSRP1	6.06433	6.11315	6.33368	6.67893	3.55184	4.22416	3.49126	5.06196	7.27558	7.23639	7.68659	7.37769	7.00753	7.90089	7.85216	6.82041	3.40434	5.29477	5.30532	7.18614	6.53446	6.52192	6.48112	5.7839	8.63446	8.95087	7.29041	8.24997	8.26577	9.58562	7.57759	9.80528	3.38385	8.14334	5.5867	5.62713	4.97122	9.69846	4.92749	6.92571	9.20793	5.92126	11.0849	4.40735	7.16701	8.2041	8.02357	8.20101	7.13736
RBM14	6.08141	12.0715	12.7174	10.3831	16.039	10.0024	10.1155	16.4108	11.4893	26.8759	9.65686	9.94194	6.00134	16.8249	11.5748	15.9251	9.8613	17.0975	16.8601	18.7068	8.58352	17.0645	15.6301	13.7367	13.0927	13.7577	17.2105	11.9963	13.2372	19.1636	16.1316	14.8235	9.97552	12.6672	12.6508	12.627	17.566	17.098	17.6584	12.0188	9.63804	14.5768	18.0422	9.7896	13.4933	11.6882	16.083	11.0114	13.422
PRPF18	9.02117	9.20261	4.6193	3.53474	7.24186	6.33265	7.58418	8.09539	5.90387	4.14643	10.3031	3.576	4.2151	4.23086	5.62265	3.84163	4.87987	5.84363	4.9901	5.36442	8.0867	5.2544	4.51786	3.5874	5.655	8.34817	7.07873	5.80126	6.34631	6.88247	4.18759	6.10254	3.88962	6.37516	5.93941	5.15499	5.45482	5.47573	5.88906	6.97719	3.77341	5.42493	6.93725	7.62376	4.76244	5.55073	3.39927	4.68405	4.09723
TRIM24	7.89171	3.38831	12.2987	5.69809	3.5847	2.455	6.96365	9.60983	3.25561	9.3515	5.6152	5.79216	1.69519	10.9225	3.47406	4.49305	1.37852	3.70771	4.49929	3.25768	5.39574	2.53694	5.48433	7.86729	3.9286	4.58746	9.25415	5.32219	9.29748	9.76858	5.76084	2.97693	4.80331	10.707	5.54529	2.36424	4.63774	8.41982	12.644	6.45831	7.54436	4.89058	9.29696	1.4468	4.23312	2.33281	3.19092	3.1622	5.75281
GPATCH1	3.66803	0.972525	3.39499	3.12993	6.20161	3.00526	3.07754	3.78627	3.23579	2.61701	4.02832	3.40046	2.36148	2.78231	1.59373	2.59049	4.28353	2.27485	8.06261	11.4514	7.44622	2.30736	1.87741	2.33374	3.01953	3.2382	3.64225	2.27118	2.57262	3.32215	2.14823	3.59565	2.92445	2.35486	2.6291	2.32647	2.23814	3.36767	3.32285	2.86321	2.49334	2.35236	7.24938	2.49693	2.76208	1.9957	2.81651	2.65915	3.17572
TOP1MT	2.05351	4.52035	6.27326	3.60134	4.15373	6.1139	2.45413	12.9728	4.72646	12.5967	4.14494	2.73263	3.2263	9.66958	4.65802	6.21775	4.02724	2.95946	2.58958	11.742	2.82873	4.83401	4.00463	4.48882	3.90483	8.18167	5.71967	3.29582	5.12395	1.12826	6.60514	4.83023	6.67366	3.8457	4.20595	6.23109	7.94512	10.4677	7.18841	9.01732	8.05667	4.12925	1.16189	2.59466	6.48378	4.51433	9.01488	3.04627	4.58179
SF3B3	16.6904	12.9229	18.64	13.159	11.0377	15.3735	11.6201	9.85365	10.3948	12.6277	19.3792	10.3246	8.29241	13.7579	12.7646	12.1574	10.4078	14.3183	20.6746	16.6416	5.64397	12.7706	20.7324	14.3758	13.1623	15.0054	13.6819	10.3587	15.8282	9.87144	18.4116	18.4709	10.3076	7.792	12.6918	12.8814	16.3627	19.6228	20.1088	11.9477	19.0726	15.3781	12.9355	8.94783	10.5612	9.99501	12.4138	14.2622	13.1237
CHERP	0.68171	5.489	7.57425	6.78791	6.92355	4.64141	5.52309	10.0092	6.9273	8.04582	8.30211	7.8833	5.97136	11.1784	6.15744	6.69304	5.02953	6.4417	8.65483	17.344	3.40191	8.7732	12.165	7.01634	5.91163	7.57048	9.56091	7.33745	7.88271	13.1034	8.62281	6.84928	5.80643	5.27667	7.54579	7.97146	10.0146	12.8441	8.09553	5.94581	9.26681	7.34545	2.92571	4.81607	6.22529	8.2284	8.60423	6.79921	7.3355
NCBP1	18.2092	5.95465	6.35131	6.66297	4.73356	12.634	6.9154	4.82567	5.35313	4.51878	11.9473	4.80354	3.70614	5.97891	6.09613	5.28383	6.85651	10.6169	10.5052	6.48158	8.30717	7.05687	10.4105	3.747	6.76206	5.39392	8.53614	8.25596	8.94204	11.724	6.98532	8.60995	3.42997	5.85372	6.92291	9.20028	4.91296	10.7458	17.0162	6.97776	5.19383	6.87978	18.3817	6.9236	6.14774	6.52194	9.09258	8.55478	8.95901
PPIL4	16.2092	8.62716	11.0699	9.95403	7.70081	13.7734	9.40558	14.1147	8.83988	6.19079	11.8812	10.3056	9.88113	9.43839	14.8125	7.09166	13.1655	6.52793	13.7717	16.3673	17.4004	8.80785	5.61884	8.27793	9.94655	12.1121	15.0398	19.0328	9.28495	11.3437	8.13869	12.7077	8.08439	8.67486	11.4062	12.0374	5.81569	12.5454	11.8333	13.3683	12.8669	11.0874	17.4493	8.13983	8.86036	9.27193	9.88413	10.8468	8.09331
CLASRP	1.90021	4.57151	8.81435	5.56004	5.10711	5.22252	4.28457	9.98505	12.4804	10.9567	7.61885	5.48912	7.07857	13.0398	3.69529	10.5594	6.95406	10.1209	9.37212	36.0718	6.98622	9.42918	9.35949	5.16077	6.25346	8.66245	9.34036	3.52991	3.35721	6.12685	7.35135	6.52839	4.24918	9.42158	6.47332	6.11656	9.45596	11.5759	4.48587	6.4538	5.38728	3.30075	4.02574	4.1774	16.2649	5.67297	11.8698	3.97912	8.72954
SNRPD1	11.0411	12.1872	4.00195	6.77725	6.9021	10.805	27.4848	15.963	6.47429	10.7899	10.7892	10.8658	5.31265	7.74032	9.6653	7.20657	21.0668	8.01324	10.2928	15.7587	9.98006	10.3115	14.6835	6.98488	7.34594	5.38037	3.71092	11.4158	7.44796	6.18092	5.95203	18.3445	9.21688	6.99694	9.46191	11.3014	8.34179	10.7738	11.8073	13.9719	8.24628	7.18941	5.15485	14.4621	5.98204	9.49953	7.85917	5.42619	7.21694
ARGLU1	22.6499	7.969	15.5736	9.45174	12.7773	12.5822	10.5601	5.37883	26.0626	18.9816	15.2314	12.4856	16.2645	25.542	8.40503	16.4654	17.7458	21.5876	17.4561	26.4024	20.786	21.5175	18.2534	9.16919	23.9095	33.5944	34.6974	19.2737	14.5584	21.4253	19.5937	7.45307	5.20928	53.2613	8.09774	10.6988	11.8676	21.2936	15.9743	16.1352	8.41911	6.69447	34.3261	12.1952	45.6297	14.7045	31.4365	25.0812	29.4751
WDR77	6.01649	7.57298	16.6392	12.0585	25.9558	6.97594	10.2129	8.49868	9.97261	18.0087	8.28185	5.77149	5.8393	12.3355	8.69988	7.8592	16.8546	9.77566	15.256	16.9316	14.427	8.37465	17.684	14.3964	9.55333	10.5515	13.9698	8.57661	7.11405	6.46818	7.66985	17.385	8.42002	16.4644	16.2587	8.73107	12.529	13.7121	21.6907	11.9986	5.67324	8.42024	8.18487	13.6711	7.60297	8.9199	8.70871	6.2103	12.7926
USP39	27.2985	19.3662	14.8704	17.0706	15.1356	14.1642	28.6455	34.3597	9.75892	17.0427	25.1682	18.8592	10.0511	11.8891	11.0722	18.5143	32.1885	10.6405	25.3769	47.6138	60.0344	15.8039	14.6148	19.9223	12.3505	15.0805	16.322	12.5682	18.9366	21.876	14.1049	18.9609	31.5376	13.8726	16.3535	15.306	11.2589	17.1963	24.8048	20.0023	14.9115	14.9667	7.54253	15.022	11.8403	10.6257	14.2216	10.0428	14.747
SF3B6	98.6266	72.9714	35.9576	39.4264	69.6976	42.5609	79.6607	84.462	32.2199	64.4997	79.0367	56.9968	30.4039	53.3542	47.4253	64.7223	98.1004	38.7725	82.1155	112.68	119.755	55.2359	48.0248	48.8073	51.6018	43.8774	55.1908	38.1575	50.8491	47.3272	41.0464	70.2179	95.8933	62.6784	52.6739	39.7383	47.9246	56.6673	83.8523	58.075	78.363	46.7284	24.0016	55.3869	39.5944	34.5122	38.159	35.5133	46.9274
FUS	7.69995	17.8056	30.1769	18.229	19.3914	17.0751	23.1277	20.8169	35.5929	33.5501	32.9573	39.9079	20.5686	29.519	19.4322	43.576	15.9905	26.4331	32.1971	49.7384	25.054	30.1708	32.3131	23.3648	26.5436	35.9153	43.6008	40.1773	23.3227	45.6217	30.9672	26.9328	17.5149	33.2742	31.4305	31.2472	21.1206	42.9842	39.4531	41.0894	26.5673	24.3179	52.2396	11.4175	32.8928	18.3734	32.5207	21.8939	32.8852
DDX19B	3.58321	2.05429	4.35192	4.23724	4.02899	3.17584	3.48428	4.62967	4.2315	3.88911	5.50542	3.49383	3.84972	4.38773	2.29747	4.82864	4.80912	8.07831	4.9149	1.97931	5.1685	3.64251	4.50195	3.27613	3.30159	6.60657	6.11469	3.88261	3.96981	1.91763	3.97554	3.02207	6.45407	4.47954	3.47911	3.42503	4.6017	3.43744	3.3743	3.31872	6.20402	3.33739	2.04766	3.83183	4.65758	2.27492	3.12974	3.47578	4.34372
WBP4	9.54237	3.76316	4.21821	7.50456	3.22712	5.14206	3.89078	7.28235	4.88982	3.5188	6.66851	4.55207	5.68514	6.24035	3.59062	4.78257	14.3855	5.59348	13.5117	6.60351	5.05339	5.53772	4.9324	2.88472	6.00567	5.02992	7.68917	4.63525	4.59274	3.47405	3.9084	6.04929	5.38969	7.00914	5.30429	4.97236	4.93624	5.95066	7.90596	7.42809	5.52304	5.16017	5.99639	5.37124	6.35942	4.18174	4.64171	7.42793	5.93599
SSB	20.4823	16.1614	19.0727	13.8813	19.8801	16.4357	21.8009	43.8743	10.8023	21.727	24.7093	17.7326	13.6232	28.8869	19.9393	15.2958	26.1928	19.0689	42.9278	41.8332	25.1868	17.9016	22.619	14.9857	16.6139	22.8131	18.4001	17.3254	18.1683	16.5413	15.3198	34.8717	18.1338	21.5744	24.621	17.584	18.6608	28.5089	35.0702	22.7914	43.8829	16.1545	14.3142	17.7998	12.1129	15.1501	20.1684	17.119	19.7282
PPP1CA	48.5119	82.3748	67.9737	70.6779	74.4006	72.6809	182.582	102.454	64.0289	98.242	44.1456	74.2533	56.7022	125.748	62.175	76.7768	140.795	49.8184	109.053	79.0226	86.0561	86.7528	69.4789	74.948	65.6548	55.0249	72.2859	40.7375	71.818	55.2745	66.6777	73.3454	86.6344	63.2884	110.291	74.0303	87.2854	67.5119	101.901	70.5521	122.708	71.4451	9.42783	139.312	50.7599	71.6548	52.6409	46.0578	84.3648
DDX42	19.8267	11.1301	17.5404	15.614	19.169	24.6493	10.1669	17.141	13.8473	33.0054	18.5276	28.2649	13.4504	33.6991	15.5007	21.1468	5.36431	14.4962	11.3059	18.9455	11.7438	17.4979	26.306	21.1717	17.9121	24.2723	21.6763	19.8062	16.4765	20.9148	24.5589	22.9721	8.54098	29.3086	17.2434	20.264	14.2484	21.9132	18.9376	20.3995	27.8161	15.5191	27.993	8.38871	16.7456	13.3258	24.6635	18.2962	24.3982
SNRPD2	62.5847	85.5977	69.26	73.0855	55.7328	38.7665	105.715	168.873	69.8811	49.8107	134.091	54.4113	55.1247	70.7157	46.1925	60.3876	255.708	47.7245	121.844	684.699	247.179	66.2437	109.717	57.78	58.815	40.773	72.1207	47.502	61.5406	84.0292	37.9648	131.212	132.527	44.3645	89.6777	42.1877	78.6677	74.8737	55.2234	74.6629	60.6402	64.4139	13.8833	152.03	86.8808	64.2375	72.2079	48.5091	46.0757
PRPF4	12.1073	10.1324	8.34556	8.53471	6.51586	13.3076	11.6385	10.32	6.3751	10.1839	15.5593	9.95148	5.79405	11.4922	14.0281	6.83523	13.1231	10.2559	13.6496	11.0471	12.2117	10.6952	11.1037	7.55043	9.01148	7.93294	10.7781	12.2831	11.4693	35.4092	9.52035	17.015	11.3744	7.43478	9.7049	11.9511	9.4711	14.9895	17.9807	9.43726	8.80899	10.6112	8.338	11.4205	6.20912	8.84722	12.1486	8.40541	11.7151
EFTUD2	11.5885	13.2727	9.1698	10.499	13.9513	12.7105	9.5556	11.9216	6.6975	14.2399	15.2375	11.6096	7.69099	20.2834	13.1456	12.0078	12.7046	8.5651	12.2715	22.4666	10.1666	14.1679	8.97267	15.0239	12.4512	10.7531	8.35855	9.19396	13.5677	12.046	13.3467	22.3701	7.44399	12.3619	16.4585	10.9061	9.82534	14.7212	11.2104	13.3403	15.9493	11.1086	9.3711	7.36416	7.97164	8.81437	14.7978	10.4488	13.786
SNIP1	6.93165	2.58801	4.78289	3.86324	2.95019	4.78237	2.68441	3.61399	2.88576	3.59365	3.41416	3.39727	3.15828	5.86153	5.62149	3.54897	3.63314	3.74408	5.67274	6.2719	4.15387	4.61151	3.49759	3.81297	3.32066	5.18115	7.49809	6.4327	4.54622	6.291	4.34108	3.87076	4.41771	4.31305	5.41908	3.14895	3.04307	3.75624	3.10593	4.41789	4.00142	4.25742	5.34567	3.4389	3.00879	3.59837	4.24394	3.7362	4.39092
SART1	2.02975	17.4549	23.1598	13.646	19.2444	22.9956	13.49	32.535	22.1177	19.7925	12.6414	13.4803	20.5753	30.6099	19.8472	29.7773	10.2423	15.3949	37.9393	30.2637	13.4619	23.4452	19.6352	19.9813	23.1832	20.7145	17.5895	12.6486	15.4821	20.5992	18.3969	14.9844	11.2233	15.216	23.0642	23.0989	18.0953	20.9225	28.1837	16.1824	25.4524	19.9207	4.07846	12.9012	21.8209	16.1095	19.5128	7.33122	21.0394
PTBP3	47.1463	25.9057	12.564	15.3446	12.0698	48.8739	18.7665	13.6806	13.3605	17.6693	45.18	23.7847	13.3872	13.8232	32.1057	15.4203	22.5723	21.4265	31.0297	10.8993	22.8986	21.5695	17.2502	11.6104	16.2531	16.489	20.6332	19.1841	26.834	39.7194	18.345	17.8471	24.2435	18.7469	14.8037	34.3681	14.9856	29.2261	31.0178	14.5803	19.7611	20.8678	63.0289	22.7647	12.7612	25.0035	21.6133	12.5294	22.9771
CD2BP2	15.6277	14.6494	27.6193	15.8394	18.3209	20.5688	19.0155	15.9172	24.2455	15.0523	18.7515	26.3005	19.3031	21.5156	16.5899	29.4577	32.0442	22.0563	25.2912	29.8275	26.7705	21.2509	23.4988	20.5297	20.1706	19.6478	23.6993	29.6373	22.1685	29.2677	21.6366	14.554	27.4357	19.389	26.3908	19.0156	19.242	21.8413	27.2098	27.0989	20.7105	17.2014	6.3371	18.7563	19.9427	15.5593	18.6576	13.851	25.173
GEMIN2	8.33148	3.5478	5.06365	1.91011	2.37073	4.04345	5.00039	6.77156	2.08029	2.14283	4.15419	2.8464	2.10153	3.67102	2.56925	3.82467	8.89843	2.73686	3.96088	12.112	3.42218	3.54086	1.83562	3.83774	2.40394	3.94296	3.55451	6.06414	3.88328	3.83755	3.26737	5.81556	8.9281	4.17402	9.4259	3.35672	2.90179	6.07962	8.59455	5.38654	3.81853	2.49908	2.40461	6.5876	2.90898	1.74306	5.19903	2.47894	3.11251
NKAP	3.41336	3.09256	4.0465	2.68872	1.80895	2.07156	2.68285	4.77758	3.23448	2.00663	2.37212	5.20195	2.24965	2.90488	3.11185	3.38773	3.5105	2.92529	3.96478	2.91937	3.37309	2.67645	2.27935	2.78478	2.11679	3.43872	2.93269	3.62205	3.16566	2.85898	3.34936	3.64912	2.1499	2.41266	2.45902	2.17611	1.76387	2.91416	2.56211	3.19983	2.64636	3.30919	2.58699	2.14579	3.07969	1.94447	2.7654	2.52477	2.6855
SNW1	41.0608	28.0502	28.4569	24.2565	16.5929	45.6746	20.4033	25.561	20.1165	19.5997	28.7286	25.5928	20.1506	33.0642	26.7224	27.4635	24.3872	21.6156	49.0744	34.6656	20.7996	28.6915	17.6022	23.1545	23.7292	29.2033	27.5711	23.327	31.7041	30.3512	26.0019	48.3009	35.4744	21.1171	17.5367	43.7951	21.5386	28.9252	29.2598	37.8637	29.8361	24.2235	14.8644	27.6203	24.3277	22.0837	29.0251	23.7016	28.406
PRPF31	3.89274	11.703	20.2984	24.1324	16.6408	8.83681	14.4108	24.3197	18.3584	17.957	15.2932	17.3496	17.4409	20.0809	10.0376	16.9953	16.4628	16.9666	33.6562	19.1718	34.7558	25.5933	15.1915	18.6234	15.2668	16.0084	17.4435	13.9284	14.6053	16.972	16.7272	23.6202	14.5917	13.1383	22.5319	10.6736	22.8836	22.8909	17.1779	16.5047	14.5159	16.6214	2.82348	9.43891	18.2621	13.5003	21.1207	9.9524	18.2366
NCBP2	23.5252	14.6931	13.4074	7.57779	19.5003	16.9312	13.304	34.3157	15.8162	17.8205	29.044	21.9123	10.4306	9.79188	19.9164	14.6513	8.68479	15.4182	24.9913	43.7937	34.4092	14.1337	17.895	20.5819	13.171	14.3277	17.5617	16.8828	12.7937	27.4848	26.9742	23.1201	23.6261	16.1023	16.1693	19.0339	16.7734	36.2346	31.7442	21.2267	16.4141	14.4244	16.7173	18.4866	11.5692	16.9556	16.4075	16.8399	18.8859
SRSF8	9.4269	6.09748	18.4438	13.1082	12.114	10.8695	8.66774	26.7233	14.9532	10.012	10.1243	11.363	10.9269	20.8699	13.6514	14.145	8.80921	12.9106	14.7437	7.17128	9.70357	11.1807	13.4146	13.5648	11.5472	22.9971	17.8076	18.7218	13.6253	11.4006	15.1192	8.32191	14.8179	13.7749	32.9768	11.1335	16.7483	17.064	24.0317	13.5842	11.4429	14.4071	11.2893	16.3065	12.6208	12.254	12.0232	13.2388	14.8375
CCAR1	16.8785	14.1213	9.47902	11.7648	9.0789	15.4785	11.6259	14.6281	10.1619	14.3961	11.8416	12.9778	8.84352	13.3642	9.38524	9.92329	9.20923	11.1927	10.4258	22.4313	9.16035	12.197	15.8217	8.9061	13.385	10.1158	14.3551	10.24	12.0948	13.0531	11.7362	15.418	8.36406	21.9943	12.2233	13.968	14.6279	16.3259	22.1178	23.2487	11.191	10.8232	23.1642	9.48814	9.28808	13.5184	10.8919	13.345	10.8127
RBM26	9.26468	5.94817	4.32067	5.28331	3.32887	4.64996	3.36842	2.30684	4.78632	5.2288	5.25	3.69162	3.26665	6.46089	6.26067	4.04214	6.17265	5.12551	9.44836	8.52175	5.11086	4.4699	4.73945	2.63607	5.64844	11.3365	8.10415	9.33629	7.59928	8.40244	4.61071	8.71825	3.34669	9.54937	3.8897	4.07403	4.26136	6.93496	4.54263	7.99294	3.30092	5.5828	21.4475	2.79979	5.83567	4.7578	6.38006	7.33419	6.81797
MBNL2	67.1144	17.4092	12.4488	19.068	7.82556	14.3883	9.73497	11.6011	15.7585	5.81535	14.3114	11.0982	16.9629	8.48591	21.814	7.51818	7.55614	8.0421	34.6813	6.10243	20.8994	8.14228	7.9635	9.34753	16.3406	30.6615	9.36756	26.8404	35.8778	20.3799	10.4997	6.86789	15.6602	16.3071	10.6168	10.5197	6.925	10.7234	12.6287	15.9218	12.7885	15.6641	56.6245	15.2833	16.2725	24.2727	15.129	20.178	13.3094
HSPA1A	19.7543	404.944	51.7922	15.6693	30.0206	87.7702	18.0991	19.3001	33.3182	149.031	88.1865	19.4136	12.2936	17.0307	25.5869	30.6727	25.3277	21.5816	30.8405	4.042	17.7598	16.2996	32.2591	45.1172	21.8465	31.8201	18.4453	14.0897	28.7917	24.7227	22.8058	18.4601	30.8731	41.8766	11.8371	80.326	75.0111	54.1859	241.04	22.0648	40.9177	16.4487	74.9921	37.1881	64.7757	46.3578	44.7789	17.3695	22.9121
RNU5A-1	219.789	0.0911058	0.145622	0	0.202138	166.577	0	0.26347	0.513081	0.179206	0	0	0	0	0	1.5837	0	0.354534	0.549512	0.272646	0.201886	0.199712	0	0	0.165007	0	0.116847	0	0	0.281561	0.907363	0	0	0.474524	0	0.103341	0	0	0.441408	0	0	0	2107.67	0	0.207503	0	0.167132	0	0
RBMX2	9.90808	11.2737	10.82	6.89926	6.99575	6.40674	7.74429	5.60375	8.89051	9.01058	6.63938	14.3111	6.95574	6.91016	7.88627	8.03046	10.2792	8.01601	8.77422	10.0167	11.3939	8.63506	8.08733	8.10259	6.82665	4.31919	9.70106	7.7716	8.56425	8.45091	8.29505	9.39476	7.63802	10.1812	11.377	6.96023	5.53673	7.75432	6.68607	10.7069	5.49366	10.2724	6.27329	10.1318	6.27165	7.7378	7.14842	5.86349	6.40507
DHX9	56.1145	41.6796	35.1249	31.9893	30.7877	61.6019	33.7654	23.5567	27.1123	35.5585	35.7742	34.4476	20.241	40.6039	32.4739	22.4783	23.2775	35.5144	45.1341	65.8348	22.8546	29.5153	43.8924	29.5949	31.4255	29.9314	39.611	41.9209	38.0581	56.7996	34.3563	64.7453	32.228	29.5945	44.3619	43.3698	37.6089	42.679	68.2038	51.736	27.9488	36.6371	33.9858	29.1291	25.2728	32.6875	34.1312	33.8505	36.8243
GPATCH8	5.98711	5.23265	6.30638	5.86935	5.59256	4.56296	4.22323	6.21156	5.42729	10.9708	8.7668	6.24311	6.04833	10.6908	7.51022	5.56179	3.29596	5.67104	6.27397	17.5597	3.68321	5.45918	3.866	5.74885	7.03234	9.04242	7.70734	7.43332	6.11412	7.94043	6.7063	9.59029	3.0517	6.75672	7.59297	6.28707	3.82548	10.5584	6.32313	8.39662	6.67105	6.47943	16.2416	4.50385	5.98062	6.78456	9.3651	8.2066	8.66373
PABPC1	353.549	695.726	256.24	211.377	391.096	252.609	265.036	553.13	357.975	1114.4	488.2	240.416	181.805	397.949	310.572	255.836	151.866	158.043	347.056	267.771	159.93	304.334	348.444	400.264	298.438	236.936	233.594	147.215	358.685	289.568	371.822	232.101	392.315	301.959	322.914	461.696	481.277	528.379	1438.62	606.612	381.942	339.574	200.835	199.896	228.369	340.86	534.178	246.097	234.812
[truncated: 486 more columns]
