# Supplementary material for: Analysis of Genome-Wide Alternative Splicing Profiling and Development of Potential Drugs in Lung Adenocarcinoma
Source: Front Genet. 2021 Oct 19;12:767259. doi: 10.3389/fgene.2021.767259 (PMC8560713; doi:10.3389/fgene.2021.767259)
Supplement: Supplementary file 16 [file Table8.XLSX]

## Sheet: uniCoxResult.Sig
id	z	HR	HR.95L	HR.95H	pvalue
SEC14L2|61745|ES	-4.25256	4.02e-09	5.42e-13	2.97e-05	2.11e-05
MORF4L2|89774|ES	4.16576	55.5121	8.38809	367.377	3.1e-05
CHEK2|61538|ES	-3.94525	1.41e-08	1.78e-12	0.000112122	7.97e-05
TRAPPC8|45017|AA	-3.9289	1.72e-07	7.28e-11	0.000407792	8.53e-05
IMMP1L|14819|ES	3.90406	6.80488	2.59847	17.8206	9.46e-05
NTPCR|10316|AT	3.85584	43.8443	6.4167	299.581	0.000115332
NTPCR|10317|AT	-3.85565	0.0228118	0.00333851	0.155871	0.000115425
C10orf32|12982|RI	-3.82772	3.21e-05	1.6e-07	0.00641431	0.000129338
EMCN|70092|ES	-3.73293	0.000332737	4.97e-06	0.0222926	0.000189264
TTC39C|44852|AP	3.66449	4.91035	2.09637	11.5016	0.000247835
TMEM51|739|ES	3.61397	6.90532	2.42141	19.6924	0.000301549
MRPL33|53046|ES	3.57772	24.365	4.23702	140.11	0.000346606
RAMP1|58148|AP	3.55007	6.92247	2.37881	20.1447	0.000385127
ATP2A3|38511|ES	-3.5381	0.0760186	0.0182387	0.316843	0.000403013
LDB1|12935|AP	-3.5184	0.162926	0.0592951	0.447672	0.000434163
LDB1|12934|AP	3.5184	6.13777	2.23378	16.8648	0.000434165
KDM5A|19596|AT	3.5129	27.785	4.34772	177.566	0.000443239
KDM5A|19597|AT	-3.51276	0.0359955	0.00563246	0.230037	0.000443482
FAM71D|28039|AT	3.51261	4.56191	1.95594	10.6399	0.000443732
GOLGA8M|29754|RI	-3.51117	0.155709	0.0551389	0.439716	0.000446145
MRPL55|10169|ES	-3.50424	0.00276887	0.000102743	0.0746194	0.000457904
NLRC4|53174|ES	-3.50177	0.0827191	0.0205013	0.333756	0.000462181
SLC3A1|53419|AP	-3.4983	0.182946	0.0706367	0.473822	0.000468236
FAM71D|28041|AT	-3.45955	0.207648	0.0852254	0.505927	0.000541082
FAM57A|38255|ES	-3.45938	9.64e-07	3.76e-10	0.00246842	0.000541418
RUVBL2|50872|AD	3.42471	52.3247	5.43362	503.877	0.000615462
IL32|33427|AA	3.42235	28.8357	4.20567	197.709	0.000620827
IL32|33418|AA	3.41788	7.13561	2.31226	22.0205	0.000631112
IL32|33378|RI	3.41405	97.3281	7.02772	1347.91	0.000640054
FAM9C|88504|RI	-3.39838	0.18949	0.0726012	0.494569	0.000677859
KLHDC4|37952|AA	3.39798	13.4825	3.00688	60.4539	0.000678856
CBLB|66004|ES	-3.39233	0.00117146	2.37e-05	0.057851	0.000693014
RDM1|40348|AT	3.35705	3.22601	1.62813	6.39209	0.000787784
RDM1|40349|AT	-3.34986	0.31073	0.156813	0.615721	0.000808531
ALS2CR11|56844|ES	-3.34829	0.224892	0.0938955	0.538647	0.000813108
RAI14|71717|AD	-3.34174	0.00386807	0.000148776	0.100567	0.000832562
HAUS8|48226|AA	3.30923	24.7831	3.702	165.911	0.000935531
ABI2|57055|ES	-3.29499	0.00183358	4.32e-05	0.0778354	0.000984261
ZNF333|48017|AT	3.29438	15.6324	3.04543	80.2419	0.000986407
MTMR11|7412|AP	-3.29167	0.32626	0.167465	0.635627	0.000995927
MTMR11|7413|AP	3.28793	3.06023	1.57106	5.96094	0.00100926
MSI2|42618|AA	3.28587	7.84691	2.29628	26.8146	0.0010167
ICAM3|47505|AA	-3.28362	8.15e-06	7.47e-09	0.00888406	0.00102483
NCOA7|77429|AA	3.25595	8.46641	2.34023	30.6295	0.00113012
CHEK2|61541|ES	-3.25584	0.00229303	5.91e-05	0.0890021	0.00113057
TMEM256|PLSCR3|38941|AA	3.24799	47.3091	4.61547	484.923	0.00116225
RAB11FIP1|83366|ES	3.2459	22.2094	3.41555	144.416	0.00117081
ARHGAP30|8541|ES	-3.2019	0.000116831	4.58e-07	0.0298336	0.00136524
KDM2B|24878|RI	-3.20165	0.00464293	0.000173166	0.124486	0.00136644
CEP112|43099|ES	-3.19937	0.0522668	0.00857038	0.318752	0.00137727
IL18BP|17485|AD	3.19017	3.50738	1.6224	7.58242	0.00142189
RPH3AL|38214|ES	-3.1705	0.026214	0.00275988	0.248987	0.00152176
UPP1|79637|ES	3.15218	24.5803	3.35696	179.982	0.00162059
PPA2|70233|ES	-3.13999	0.0721028	0.0139666	0.37223	0.00168953
ATP2A3|38516|ES	-3.12991	0.00194815	3.91e-05	0.0970225	0.00174859
USP8|30596|ES	-3.11987	0.25676	0.10929	0.603217	0.0018093
PAPOLA|29202|AT	-3.11588	0.00515142	0.000187358	0.141639	0.00183398
BBIP1|13099|ES	3.11403	29.5735	3.50849	249.278	0.00184549
SEC16A|88181|AA	3.11322	62.5365	4.62762	845.104	0.00185057
CD300LF|43273|ES	3.1068	213.084	7.23691	6274.08	0.00189127
FBXO4|71888|ES	3.09154	158.756	6.39025	3944.04	0.00199122
MCF2L|26314|AP	3.08112	4.37099	1.71038	11.1703	0.00206223
TBC1D19|68990|ES	-3.06359	0.0376144	0.00461236	0.306751	0.00218696
ARHGEF2|8138|AP	3.06249	11.5683	2.41428	55.4311	0.00219505
LARGE|61939|AP	3.0586	22.0834	3.03936	160.454	0.00222375
EXD3|88297|AT	-3.05858	0.0759364	0.0145557	0.396157	0.0022239
IL32|33377|ES	-3.04961	0.00241619	5.03e-05	0.116138	0.00229137
TBC1D2B|31994|AA	-3.04905	0.000267222	1.35e-06	0.0529319	0.00229564
ENDOV|44077|ES	-3.04602	0.0638692	0.0108782	0.374997	0.00231891
RAMP1|58149|AP	-3.03477	0.184929	0.0621743	0.550046	0.00240715
HNRNPLL|53259|AT	3.03289	11.1661	2.34806	53.1	0.00242224
EPB41|1414|ES	3.03199	16563.2	31.0289	8.84142e+06	0.00242951
KIF9|64497|ES	-3.03077	0.129648	0.0345942	0.485881	0.0024393
DPF2|16816|ES	-3.0195	0.0574497	0.0089937	0.366976	0.00253194
ANKRD49|18347|AD	-3.01379	0.0474963	0.00654712	0.344563	0.00258002
YY1AP1|8101|RI	-3.01377	0.0274807	0.00265381	0.284568	0.00258027
SAA2|14579|AT	3.01364	5.90561	1.86064	18.7442	0.0025813
TMEM135|18207|ES	-3.00496	0.0419529	0.00530235	0.331937	0.00265615
FAM195A|32925|ES	-2.99156	0.000491626	3.34e-06	0.0723038	0.00277559
ILDR1|66416|ES	-2.98701	2.98e-05	3.19e-08	0.0277846	0.00281717
BANP|37994|AA	-2.97618	2e-07	7.74e-12	0.00515835	0.00291863
FAIM|67016|ES	-2.97195	0.212212	0.0763452	0.589871	0.00295917
SNAPC5|31278|ES	2.96731	56.2156	3.92686	804.764	0.00300413
ARNTL|14441|ES	-2.96483	3.85e-05	4.65e-08	0.0319005	0.0030285
DTX2|80179|ES	2.96068	3.37923	1.50918	7.56647	0.00306964
ZNF638|53926|AP	-2.95796	0.146238	0.0409094	0.522753	0.00309679
FGFR2|13298|AT	2.95726	73.4994	4.25968	1268.21	0.00310391
IL32|33440|ES	2.95707	3.49168	1.52443	7.99763	0.00310577
CHEK2|61537|ES	-2.95678	0.0278507	0.00259396	0.299026	0.00310869
KLC1|29465|AT	2.95601	33.9538	3.27977	351.507	0.00311644
MRPL55|10174|ES	-2.9558	0.153177	0.044147	0.531477	0.00311861
C12orf29|23601|ES	-2.95533	1.71e-08	1.2e-13	0.00241932	0.00312335
ZNF43|48790|AP	-2.95348	0.278596	0.119304	0.650573	0.00314214
SFXN2|12973|ES	2.94076	5.89838	1.8074	19.2492	0.00327406
SLC2A13|21085|AT	2.93598	14.3921	2.4266	85.3596	0.00332496
SLC2A13|21086|AT	-2.93596	0.0694842	0.0117155	0.412107	0.00332518
MYLK|66481|RI	-2.92765	0.0308465	0.00300454	0.316689	0.00341537
MORF4L2|89780|ES	2.92746	18.8662	2.63999	134.824	0.0034174
CDKN2A|86000|AP	-2.92738	0.347978	0.171636	0.705498	0.00341829
SNX11|42183|ES	-2.92649	1.93e-07	6.17e-12	0.00606342	0.00342808
GABPB2|7559|ES	-2.92618	0.193456	0.0643776	0.581342	0.0034315
PAPOLA|29203|AT	2.92426	57.6345	3.80714	872.503	0.00345275
KLC1|29477|ES	2.92414	24.0422	2.8533	202.582	0.00345413
CDKN2A|86004|AP	2.92209	2.92003	1.42309	5.9916	0.00347693
POLR2H|67944|ES	2.91814	10.56	2.16832	51.429	0.00352121
YPEL5|53106|ES	2.91453	10.2663	2.14417	49.1551	0.00356221
PXK|65450|ES	-2.91215	0.00751207	0.000279307	0.20204	0.00358953
ZNF638|53927|AP	2.90678	6.51437	1.84119	23.0486	0.00365175
TMBIM4|22893|AT	2.90382	6.20401	1.80988	21.2665	0.00368643
TMBIM4|22891|AT	-2.90375	0.161195	0.0470253	0.55255	0.00368726
ZNF19|37454|ES	-2.89781	0.00255583	4.51e-05	0.144869	0.00375778
LRRC8A|87789|ES	-2.89321	0.00138138	1.6e-05	0.119556	0.00381331
TMEM260|27644|ES	2.89191	9.07156	2.03527	40.4335	0.00382907
EFCAB14|2825|ES	2.89168	6.00153	1.78139	20.2192	0.0038319
PITRM1|10627|ES	-2.88949	1.38e-05	6.96e-09	0.0273124	0.00385864
PPP6R3|17312|AA	-2.88447	0.0114798	0.000551675	0.238883	0.00392069
IL32|33437|ES	2.87698	16.0729	2.42344	106.6	0.00401506
NME1|NME2|42513|ES	2.87291	260.939	5.86034	11618.7	0.00406707
RAD51C|42711|AT	2.87131	5.44623	1.71252	17.3204	0.00408777
ELP2|45228|ES	2.87062	537.359	7.34735	39300.5	0.00409668
HPS3|67212|ES	2.8699	1142.16	9.32165	139947	0.00410596
MXI1|13082|ES	-2.86787	0.00907571	0.000364967	0.225687	0.0041324
MAN2C1|31868|ES	-2.86769	0.000116764	2.4e-07	0.0569063	0.00413475
HSPBP1|52052|AP	2.8615	4.91894	1.65188	14.6475	0.00421647
ACPP|66802|AT	-2.86018	0.134786	0.0341372	0.532187	0.00423403
ACPP|66803|AT	2.86015	7.41895	1.879	29.2927	0.00423442
SH3BP2|68592|AP	2.85961	4.05152	1.55296	10.57	0.00424156
METTL16|38402|ES	-2.85873	3.27e-06	5.67e-10	0.0188514	0.00425338
LARGE|61941|AP	-2.84817	0.0409915	0.00455013	0.369288	0.00439708
TRIT1|1923|ES	2.84693	92.1964	4.09363	2076.44	0.00441435
MDFI|76116|AP	2.84661	3.42108	1.46683	7.97898	0.00441869
UBAP2L|7814|AT	-2.83894	0.0791307	0.0137334	0.455945	0.00452638
SLC38A7|36683|RI	-2.83858	0.0109536	0.000485202	0.24728	0.00453142
METTL21A|57196|AD	-2.83725	0.205244	0.0687366	0.612847	0.00455043
RCBTB2|25865|ES	-2.82377	0.11594	0.0259849	0.517303	0.0047463
TNC|87339|ES	2.82326	28.4715	2.78438	291.132	0.00475382
TMEM185A|90317|AT	-2.81637	0.0151907	0.000824339	0.279931	0.00485696
LRP8|3060|ES	-2.81587	0.0130049	0.000633063	0.267156	0.00486447
MR1|9138|ES	2.80925	7.28852	1.82302	29.1399	0.00496571
RAP1GDS1|69999|ES	-2.8053	0.0195789	0.00125407	0.305672	0.00502696
RNF19B|1646|AA	2.80305	29.5551	2.76905	315.453	0.00506212
FAM49B|85157|ES	-2.80006	0.000142189	2.88e-07	0.0701062	0.00510937
PUS10|53672|AP	-2.79056	0.251656	0.0954911	0.663214	0.00526167
HES2|401|AT	-2.78891	0.183287	0.0556267	0.603921	0.00528852
HES2|400|AT	2.7888	5.45563	1.65574	17.9762	0.00529036
NRP2|57111|AD	2.78868	12.8316	2.13476	77.128	0.00529234
TMEM185A|90319|AT	2.78541	58.7974	3.34459	1033.65	0.00534601
EVI5L|47191|ES	-2.78446	0.117141	0.0258927	0.529956	0.00536175
C1orf86|249|ES	-2.78354	0.266833	0.105254	0.676456	0.00537695
CCDC176|28364|ES	2.7797	5.76813	1.6766	19.8446	0.00544099
DYRK2|22919|ES	2.77176	5.32186	1.63174	17.3571	0.00557546
LRRC37A|42023|ES	-2.76993	0.0913956	0.0168148	0.496775	0.0056068
FAM21C|11379|ES	-2.76805	0.000202328	4.9e-07	0.0834867	0.00563932
LAMA3|44845|AP	2.7659	1.83222	1.19296	2.81403	0.0056766
SLC35A2|89035|AT	-2.76258	0.00553229	0.000138537	0.220925	0.00573468
MPPE1|44650|ES	2.7609	4.34784	1.53166	12.342	0.0057643
THEMIS2|1354|ES	-2.7602	0.32087	0.143148	0.719242	0.00577658
TPM1|30979|AP	2.7599	2.78438	1.34555	5.76178	0.00578196
PUS10|53673|AP	2.75716	3.91556	1.48388	10.3321	0.00583055
FAXC|77051|ES	2.75692	7.16791	1.76714	29.0745	0.00583488
FANCI|32419|ES	-2.75568	0.472348	0.277066	0.80527	0.005857
NDE1|34184|AT	2.75552	5.42532	1.62944	18.0639	0.00585988
NDE1|34185|AT	-2.75541	0.184334	0.0553628	0.613749	0.00586183
CENPH|72308|AD	-2.74933	6.1e-05	6.04e-08	0.0616495	0.0059717
STYXL1|80152|ES	2.74766	24.7552	2.5092	244.228	0.00600216
MAST4|72281|AT	2.74698	4.97254	1.58333	15.6165	0.00601467
CSTF3|14884|AT	-2.74091	0.103674	0.0205021	0.524255	0.00612693
CSTF3|14883|AT	2.74087	9.64518	1.9074	48.773	0.00612767
MATR3|73581|AA	2.7379	102.131	3.72283	2801.83	0.0061833
ATG4D|47534|ES	-2.73298	0.138945	0.0337388	0.572209	0.00627639
METTL21A|57188|AP	2.7253	3.16193	1.38166	7.23608	0.00642424
AP2B1|40327|AD	2.72442	7.49355	1.75967	31.9112	0.00644152
PER1|39100|AA	-2.72422	1.3e-05	3.98e-09	0.0426024	0.00644526
SLC3A1|53425|AT	2.72169	8.06614	1.7937	36.2728	0.00649493
SMC1A|89216|ES	-2.71673	0.0694492	0.010139	0.475706	0.00659313
DNAJC19|67760|ES	2.71515	84.9802	3.44046	2099.03	0.00662456
ENDOV|44064|ES	2.71315	16.2421	2.16811	121.676	0.00666471
OTOG|14545|AT	-2.70797	0.00032451	9.69e-07	0.108721	0.00676953
RFC2|80075|ES	-2.70112	0.00119849	9.1e-06	0.15791	0.00691058
RAB34|39963|AA	2.69869	4.18888	1.4801	11.8551	0.00696123
GTPBP3|48288|AA	2.69852	15.0053	2.09859	107.291	0.00696478
RERG|20572|ES	-2.69609	0.0505635	0.00577529	0.442691	0.00701577
LMBR1L|21521|AD	-2.69455	0.035484	0.00312865	0.402448	0.00704828
TMEM177|55139|AD	2.69198	4.53175	1.50819	13.6168	0.00710282
CYFIP1|29679|AA	-2.69136	0.00906144	0.000294808	0.278519	0.0071162
SPP1|69873|ES	-2.69055	0.0119793	0.000477138	0.300761	0.00713341
CEP170|10452|AD	2.69052	5.24879	1.56862	17.5631	0.00713409
PKIB|77377|AP	2.68915	2.15438	1.23135	3.7693	0.00716339
TEP1|26436|ES	2.68617	11.7496	1.94661	70.9199	0.00722771
APLNR|15826|RI	-2.68594	0.00278811	3.81e-05	0.203938	0.00723257
FUT10|83325|AT	2.68134	228.028	4.30905	12066.8	0.00733285
MORF4L2|89775|ES	2.68051	1505.23	7.14779	316981	0.00735094
FOXJ3|2069|ES	-2.67982	0.14382	0.0348232	0.593981	0.00736614
ABCD4|28381|ES	2.67863	141261	24.0838	8.28546e+08	0.00739249
RTN4|53584|AP	2.6776	2.82142	1.32048	6.02842	0.00741507
POLM|79450|ES	2.67682	6.009	1.61645	22.3378	0.00743254
TMEM154|70857|AT	-2.67645	0.0229141	0.0014428	0.363914	0.00744065
GABARAPL1|20413|RI	-2.67498	0.00071347	3.53e-06	0.144183	0.00747334
RHOT1|40180|ES	2.67315	3.51732	1.39871	8.84495	0.00751418
EEF1G|16350|AP	2.67301	4.71262	1.51216	14.6868	0.0075174
MCTP2|32583|AP	-2.67256	0.194651	0.058617	0.646385	0.00752748
RAD51C|42712|AT	-2.67245	0.214296	0.0692439	0.663201	0.00752996
GABARAPL1|20354|AD	-2.67183	0.418254	0.220669	0.792755	0.00754393
DDX52|40539|ES	-2.67088	0.08742	0.0146196	0.522739	0.00756523
TMCC1|66748|AP	2.67083	7.62128	1.71696	33.8294	0.00756631
ELP2|45226|ES	2.66964	3.03032	1.34275	6.83885	0.00759335
MRPL55|10170|AA	-2.66886	0.12418	0.0268373	0.574597	0.00761087
SLC39A9|28150|ES	-2.66432	0.0112536	0.000414718	0.30537	0.00771439
RAP1B|22946|ES	-2.66334	0.00269943	3.47e-05	0.209706	0.00773691
SORBS2|71374|AP	2.66253	3.69007	1.41131	9.64818	0.00775566
BBIP1|13098|ES	2.66013	2.51969	1.27537	4.97801	0.00781097
LETMD1|21790|ES	-2.6599	3.83e-06	3.91e-10	0.0375523	0.00781638
CADM1|18853|ES	-2.65983	7.32e-08	4.04e-13	0.0132572	0.00781811
CRLF2|88358|AT	2.65848	2.5184	1.27466	4.97569	0.00784943
ACTA2|12474|AP	2.65732	141.238	3.66613	5441.19	0.00787649
ZNF160|51656|ES	-2.65118	0.303094	0.125406	0.73255	0.0080212
MRPS16|12136|AT	-2.65102	0.0193224	0.00104449	0.357453	0.00802498
MRPS16|12135|AT	2.65089	51.7438	2.79705	957.231	0.00802794
SEZ6L2|35977|ES	-2.65052	0.133026	0.0299307	0.591227	0.00803684
SGOL1|63698|AT	2.64994	7.57542	1.69424	33.8718	0.00805057
SGOL1|63696|AT	-2.64987	0.132013	0.0295246	0.590267	0.00805229
HS2ST1|3692|AT	-2.64962	0.0265029	0.00180709	0.388692	0.00805815
UBAP2L|7813|AT	2.64925	9.23517	1.78317	47.8297	0.00806696
CORO7|33668|RI	2.64777	3.07264	1.33857	7.05315	0.00810252
SNAPC5|31277|ES	2.647	2.68122	1.29174	5.56532	0.00812085
SLC44A5|3481|AT	-2.64416	0.312962	0.13229	0.74038	0.00818942
WLS|3364|ES	-2.64392	0.0714657	0.0101072	0.505319	0.00819513
PODXL|81825|ES	-2.64248	0.229338	0.0769363	0.683628	0.00823014
CDR2|35555|ES	2.64174	106.617	3.33685	3406.59	0.0082482
ACVR2A|55521|RI	-2.64172	0.00400443	6.67e-05	0.240591	0.00824858
EXOC6|12540|AP	2.64101	7.26795	1.66777	31.6729	0.00826593
SHPRH|78036|RI	2.64045	59.9153	2.87144	1250.19	0.00827961
CD97|47969|ES	-2.6401	0.12176	0.0255032	0.581314	0.00828824
CLEC7A|20318|ES	-2.63948	0.235946	0.0807401	0.689501	0.00830336
ATP2A2|24418|RI	2.63801	3.92903e+07	89.5289	17242800000000	0.00833931
PCNA|58649|AP	2.63692	59.5052	2.85476	1240.34	0.00836616
ZNF641|21446|AP	-2.63515	0.214094	0.0680334	0.673729	0.00840998
CRLF2|88357|AT	-2.63504	0.400139	0.202457	0.790842	0.00841275
ATP6V0A1|41044|ES	2.63472	664.932	5.28342	83683.6	0.00842077
COL1A1|402802|ES	2.63382	193.781	3.8477	9759.36	0.00844308
AKAP13|32347|AP	2.63358	38.3947	2.54227	579.857	0.0084491
UBR4|872|AP	-2.63237	0.130774	0.0287554	0.594739	0.00847909
SLC44A5|3480|AT	2.62969	3.181	1.34274	7.53591	0.00854635
ATP5D|46401|RI	2.62654	5.48712	1.5404	19.5459	0.00862589
COL1A1|565319|ES	-2.62411	0.148286	0.0356441	0.616895	0.00868766
DDX52|40542|ES	-2.62321	0.170684	0.0455528	0.639544	0.00871067
ZNF43|48791|AP	2.62048	3.26898	1.34791	7.92799	0.00878068
OSGEPL1|56531|ES	-2.62035	1.51e-07	1.2e-12	0.0191014	0.00878398
SH3KBP1|88643|AP	2.61992	2.24885	1.22647	4.12347	0.00879514
DNAJC19|67759|AD	2.61776	37756.2	14.1292	1.00893e+08	0.00885085
ARSE|88421|AP	2.61603	5.19007	1.51132	17.8234	0.00889595
SMIM4|65231|AD	2.61503	23.5296	2.20592	250.981	0.00892193
TAB3|88754|RI	-2.61468	0.374807	0.179611	0.782135	0.00893119
HSPH1|25576|ES	-2.61208	2.68e-05	9.97e-09	0.0722411	0.00899931
PGAP3|40672|ES	-2.61007	9.76e-07	2.99e-11	0.0318364	0.00905236
SH2B1|35878|AD	-2.60832	0.0912755	0.0151055	0.551535	0.0090988
HS2ST1|3691|AT	2.60827	31.6552	2.36019	424.563	0.00910014
TMEM2|86569|AP	2.60672	5.72954	1.54205	21.2884	0.00914141
FAM86B1|82719|AD	-2.6067	0.1755	0.0474301	0.649385	0.00914201
C1orf86|248|ES	-2.60666	0.202897	0.0611522	0.673194	0.0091431
PPP6R3|17318|ES	2.60608	6.04494	1.56217	23.3914	0.00915845
IL32|33439|AD	2.60608	5.43203	1.5213	19.3959	0.00915859
TROAP|21553|AT	2.60389	6.27078	1.57461	24.973	0.00921728
SVIL|11107|AP	-2.60361	0.399197	0.19997	0.796909	0.00922485
HNF1A|24782|AT	2.60273	2.33183	1.23255	4.41151	0.00924852
HNF1A|24784|AT	-2.60271	0.428851	0.226681	0.811329	0.00924906
EXOC6|12541|AP	-2.60143	0.143188	0.0331094	0.619243	0.00928353
MEGF6|315|ES	-2.59954	0.310157	0.128307	0.749741	0.00933478
NAA60|33529|AD	2.599	11.7181	1.8315	74.9738	0.00934962
SETD5|63095|ES	-2.59871	0.322962	0.137705	0.757446	0.00935734
ARMC10|81153|ES	-2.59614	3.67e-06	2.89e-10	0.0465635	0.00942781
FAM72A|9576|AP	2.59513	2.86995	1.29439	6.3633	0.00945541
FAM72A|9575|AP	-2.59511	0.348441	0.157152	0.772568	0.00945598
TEX264|65099|AD	-2.59476	0.269106	0.0998422	0.725326	0.00946564
SFTPB|54364|ES	2.59325	41.0003	2.47657	678.771	0.00950737
C7orf49|81873|AD	-2.593	0.261987	0.0951868	0.72108	0.00951432
PLA2G4B|30115|AP	2.59268	10.7842	1.78665	65.0936	0.00952321
EEF1G|16351|AP	-2.59204	0.220384	0.0702304	0.691565	0.00954098
SNX11|42176|ES	-2.58764	0.0678555	0.00884277	0.520693	0.00966364
HECTD2|12516|AT	2.58701	8.8527	1.6965	46.1953	0.00968136
HECTD2|12517|AT	-2.58701	0.11296	0.0216472	0.589449	0.00968136
ITPKC|49957|ES	2.58681	2.34904e+06	34.98	157747000000	0.00968689
SLC35A2|89034|AT	2.58647	97.5944	3.03309	3140.25	0.00969653
ETV4|41711|AP	2.58454	9.29427	1.71387	50.4027	0.00975097
SMARCA2|85724|AP	2.58355	2.70787	1.27181	5.76546	0.00977905
ZSCAN2|32296|RI	-2.57954	0.0368723	0.00300374	0.452625	0.00989327
SEC23A|27346|AP	2.57863	3.06176	1.30796	7.16716	0.0099193
SEC23A|27345|AP	-2.57859	0.326617	0.139529	0.764563	0.00992039
COL1A1|406079|ES	2.5782	16.6084	1.96167	140.615	0.00993168
SLC46A3|25559|RI	2.5767	89.8302	2.93465	2749.72	0.00997473
WDR33|55246|RI	-2.57603	0.342485	0.151557	0.773941	0.00999417
TRAF3|29425|ES	2.57343	2.87719e+06	34.6518	238897000000	0.0100695
NSRP1|40084|ES	-2.57254	0.42998	0.226037	0.81793	0.0100955
ARSE|88420|AP	-2.56625	0.193874	0.0553815	0.678694	0.0102805
AFMID|43795|ES	-2.56594	0.388215	0.188448	0.79975	0.0102895
SMG7|9181|AA	2.56268	11.6531	1.78163	76.2196	0.0103867
MRPS28|84266|ES	2.56207	271.706	3.73275	19777.5	0.0104052
TAGLN|18894|AP	2.56204	2198.66	6.10108	792336	0.0104058
ETS1|19412|ES	-2.55877	0.074406	0.0101691	0.54442	0.0105045
FAM198B|70975|AP	2.55875	3.57849	1.34764	9.50224	0.0105049
PRR13|22031|AA	2.55868	3.55342	1.34539	9.38521	0.010507
RHOA|64860|ES	-2.55852	0.0565887	0.00626979	0.510747	0.0105119
EFS|26738|ES	-2.55847	0.163398	0.0407887	0.654565	0.0105133
ZNF506|48680|AT	2.55818	10.03	1.71454	58.6755	0.0105223
SYNRG|40528|AA	-2.55728	0.0752428	0.01036	0.546474	0.0105494
MBIP|27246|AA	2.5568	457.274	4.178	50047.8	0.0105639
ALKBH3|15468|AA	-2.55421	0.0110646	0.000349104	0.350683	0.0106429
CEP170|10453|AD	2.55411	6.47096	1.54401	27.1199	0.0106461
LRRC8A|87787|AP	2.55303	3.67466	1.35301	9.98012	0.010679
TBC1D13|87781|ES	2.55274	27271700000000	1318.03	5.64e+23	0.0106879
PMF1|8202|ES	2.54939	2.00709	1.17477	3.42909	0.0107911
RHOBTB3|72824|AT	2.54885	1.37909e+06	26.2118	72558486766	0.0108078
GINS4|83518|ES	-2.54869	0.000342935	7.43e-07	0.158366	0.0108128
MAMDC4|88226|ES	-2.54822	0.0841019	0.0125262	0.564667	0.0108275
FPGT|3453|AD	2.54649	7.41002	1.58615	34.6175	0.0108812
COL1A1|190090|ES	2.54459	9.65757e+06	40.2522	2317110000000	0.0109406
ST7|81563|ES	2.54398	3.40023	1.3244	8.7297	0.0109596
PNPLA3|62600|AT	-2.54292	0.200831	0.0582756	0.692111	0.0109929
AK2|1656|ES	-2.54244	0.00274323	2.91e-05	0.258883	0.0110082
APOBEC3D|62272|AP	-2.54044	0.0231011	0.00126232	0.422764	0.0110712
APOBEC3D|62273|AP	2.54026	43.2775	2.36477	792.016	0.0110769
FAM222B|39980|AP	-2.54002	0.210536	0.0632674	0.700601	0.0110847
HMHA1|46375|AP	-2.53935	0.279417	0.104436	0.747577	0.011106
GOLGA8J|93641|ES	-2.53903	0.227865	0.0727525	0.713687	0.0111159
MAF1|85534|RI	2.5386	121.301	2.98528	4928.86	0.0111298
PTPRK|77493|AT	-2.5385	0.0250684	0.00145579	0.431673	0.011133
PTPRK|77492|AT	2.53838	39.882	2.31613	686.736	0.0111369
ENTPD3|64217|AT	-2.53805	0.0139605	0.000515624	0.37798	0.0111473
UIMC1|74688|ES	2.53802	11.0662	1.72894	70.8299	0.0111481
ENTPD3|64216|AT	2.53613	71.3438	2.63663	1930.47	0.0112086
EMR2|48029|AT	2.53591	3.24568	1.30655	8.0628	0.0112157
EMR2|48028|AT	-2.53589	0.308105	0.124027	0.765382	0.0112162
SNX11|42179|ES	-2.53452	0.0453981	0.00415447	0.49609	0.0112601
TK2|36726|AD	-2.53354	0.268736	0.097241	0.742683	0.0112917
WISP1|85223|ES	2.53344	7.11554	1.55922	32.4719	0.0112949
SRSF11|3381|RI	2.53335	234.699	3.43976	16013.8	0.0112979
TRAF3IP3|9683|AA	-2.53285	0.0490829	0.00476376	0.505721	0.0113139
PCNA|58648|AP	-2.53279	0.0187283	0.00086237	0.406726	0.0113159
PCK2|26819|AA	2.53095	2657.34	5.92322	1.19217e+06	0.0113755
PIK3IP1|61843|ES	-2.53023	7.77e-05	5.09e-08	0.118505	0.0113986
HES6|58213|ES	-2.52941	0.000174769	2.14e-07	0.142584	0.0114256
EXD3|88296|AT	2.52852	2.67556	1.24769	5.7375	0.0114544
ATP10D|69176|AT	-2.52715	0.0142951	0.000530172	0.38544	0.0114993
ATP10D|69177|AT	2.52715	69.9541	2.59444	1886.18	0.0114993
CHRAC1|85283|ES	2.52712	606.409	4.21237	87297.9	0.0115003
RFC2|80073|ES	-2.52637	0.00211091	1.77e-05	0.251277	0.0115248
PNPLA3|62601|AT	2.52539	4.92432	1.42894	16.9699	0.0115571
BRD1|62750|RI	2.52426	10.8791	1.70502	69.416	0.0115944
SF1|16681|AA	-2.52259	0.0774156	0.0106044	0.56516	0.0116496
FN1|384487|ES	2.51995	4.77592	1.41547	16.1144	0.0117373
DMKN|49203|ES	-2.51936	0.226513	0.0713476	0.719128	0.0117569
POSTN|25676|ES	-2.5178	0.023806	0.00129727	0.436863	0.0118091
MCF2L|26320|AP	-2.51635	0.208314	0.0613868	0.706907	0.0118576
ANAPC7|24421|AT	-2.51479	0.113415	0.0207924	0.61864	0.0119105
ANAPC7|24422|AT	2.51478	8.8171	1.61644	48.0942	0.0119108
EFNA3|7936|AP	-2.51285	0.228491	0.0722442	0.722665	0.0119761
NT5C2|12992|ES	-2.51279	0.111911	0.0202766	0.617657	0.0119781
STRA13|44266|ES	-2.51266	0.249681	0.0845912	0.736963	0.0119824
MDFI|76115|AP	-2.51205	0.327146	0.136814	0.782263	0.0120033
KIF23|31390|AP	2.51122	2.33133	1.20419	4.51347	0.0120316
PHF19|87400|AP	-2.51088	0.163479	0.0397649	0.672084	0.0120429
BCOR|88823|AP	2.51067	4.26518	1.37459	13.2342	0.0120502
RAB28|68794|ES	2.50996	54.7584	2.40403	1247.27	0.0120744
ANKRD6|77008|ES	2.50949	27.3011	2.06297	361.301	0.0120907
PAAF1|17743|ES	-2.5082	0.04375	0.00379322	0.504601	0.0121348
IMMP1L|14814|ES	-2.50741	0.141722	0.0307712	0.652727	0.0121619
SLC35E2|222|AT	-2.5072	0.294578	0.113307	0.765851	0.0121692
SLC35E2|223|AT	2.50718	3.39464	1.30572	8.82545	0.01217
PRPSAP2|39659|AP	2.50615	3.95824	1.34964	11.6087	0.0122052
LAMA3|44844|AP	-2.5061	0.579714	0.378467	0.887972	0.0122073
PIP4K2A|10985|AP	-2.50502	5.69e-05	2.71e-08	0.11922	0.0122445
C9orf3|86946|ES	2.50425	6.21492	1.48747	25.967	0.0122711
C21orf58|60926|AT	2.50045	5.53293	1.44742	21.1502	0.0124034
C21orf58|60927|AT	-2.49976	0.180807	0.0472963	0.691198	0.0124276
MRPL35|54420|AA	2.49915	3.82832	1.33593	10.9707	0.0124492
TBCB|49357|RI	-2.49863	0.296017	0.113923	0.769172	0.0124673
RRBP1|58743|ES	-2.49853	0.133121	0.0273692	0.647483	0.012471
TMEM8A|32872|ES	-2.49661	0.0350384	0.00252313	0.486574	0.0125386
CRYZL1|60457|ES	-2.49387	7.21e-05	4e-08	0.129784	0.0126359
R3HDM2|22578|ES	2.49381	38.62	2.18618	682.242	0.0126381
IL32|33424|ES	2.49312	8.45874	1.57872	45.3216	0.0126626
CD300LG|41726|AT	2.49266	91.7282	2.62663	3203.36	0.012679
TK1|43787|ES	2.49258	9950950000000000	2620.9	3.78e+28	0.0126818
NUP54|69587|ES	2.4918	813.245	4.17967	158235	0.0127097
VPS53|38234|ES	-2.49021	0.00160502	1.01e-05	0.25407	0.0127666
FAM222B|39979|AP	2.49005	4.53148	1.37944	14.886	0.0127724
BRE|53055|ES	-2.48778	0.0348294	0.00247309	0.490515	0.0128542
NFIB|85881|AP	2.4876	28.8271	2.04002	407.349	0.0128608
METTL21A|57184|AP	-2.48447	0.306507	0.120587	0.779076	0.0129743
HTATIP2|14707|AT	-2.48323	0.00404162	5.22e-05	0.313077	0.0130196
HTATIP2|14708|AT	2.48314	247.35	3.19337	19159.1	0.013023
PARVB|62606|AP	2.48116	96.3396	2.6105	3555.39	0.0130954
TMEM62|30210|AP	-2.4795	0.152548	0.0345077	0.674369	0.0131567
C7orf49|81875|AD	-2.47903	0.392045	0.186991	0.821961	0.0131738
LONRF3|89948|ES	2.47903	2.89095	1.24892	6.69187	0.013174
ADAP1|78553|AP	2.47896	2.28381	1.18875	4.38766	0.0131768
NPIPA5|34143|AP	2.47861	4.43436	1.36568	14.3984	0.0131897
NPIPA5|34144|AP	-2.47856	0.225522	0.0694562	0.73226	0.0131913
CCNT2|55407|RI	2.47555	5.72858	1.4384	22.8147	0.0133031
ORC4|55534|AD	2.47528	8.48734	1.56083	46.1517	0.0133133
CXorf40A|90308|AD	2.47436	22.1354	1.90384	257.361	0.0133475
ERCC1|50447|AD	-2.47283	0.172252	0.0427315	0.694351	0.0134046
PDLIM5|69980|AA	2.47186	78.4645	2.46814	2494.46	0.013441
TMEM2|86570|AP	-2.46957	0.189277	0.0505088	0.709294	0.0135276
ZNF396|45166|AT	-2.46865	0.0457472	0.00395158	0.529613	0.0135625
CACNB3|21468|AP	-2.46863	0.122941	0.0232791	0.649277	0.0135631
FAM86A|33880|ES	-2.46817	1.22e-05	1.54e-09	0.0973909	0.0135804
TPX2|58903|ES	-2.46809	0.0204649	0.000932709	0.449028	0.0135836
ADPGK|31591|ES	2.46806	1.99768e+07	31.8381	12534400000000	0.0135848
PLA2G4B|30116|AP	-2.46621	0.10857	0.0185935	0.633956	0.0136553
EXOC6B|53944|AT	-2.46538	0.00841185	0.000188449	0.375483	0.0136867
TBC1D31|85035|ES	2.46538	16.2731	1.77156	149.481	0.0136869
EXOC6B|53943|AT	2.46523	118.836	2.66241	5304.21	0.0136925
MORF4L2|89771|ES	2.46393	4.73401	1.37439	16.306	0.0137423
TMEM107|39133|ES	-2.46364	0.203357	0.0572716	0.722067	0.0137533
SEC24C|12176|ES	-2.46324	0.0060969	0.000105378	0.352751	0.0137689
PHF19|87399|AP	2.46284	5.66128	1.42473	22.4955	0.0137843
TMEM62|30209|AP	2.45914	6.44352	1.45963	28.4449	0.013927
RPAIN|38689|ES	-2.45747	0.0670385	0.00776701	0.578621	0.013992
GGA3|43400|ES	2.45532	2768.74	4.94853	1.54913e+06	0.0140758
WDR6|64804|ES	-2.45399	0.299364	0.114248	0.784425	0.0141282
MRPL52|26639|ES	-2.4538	8.91e-07	1.31e-11	0.0605893	0.0141355
YWHAE|38301|ES	-2.45175	0.000269537	3.78e-07	0.192326	0.0142165
NAP1L1|23476|RI	-2.45099	0.0163721	0.000610932	0.438749	0.0142463
RIBC1|89219|AT	2.45046	3.90977	1.31379	11.6352	0.0142676
ZNF28|51620|AP	2.44978	3.2108	1.26268	8.16455	0.0142943
COPS7B|57937|AP	-2.44901	0.241089	0.07722	0.752707	0.0143249
PDE4DIP|4425|RI	-2.4489	0.283765	0.103547	0.777642	0.0143292
ATXN7L2|4013|AA	-2.44856	0.000369646	6.61e-07	0.206598	0.014343
KLC1|29483|ES	2.44806	11.3071	1.62188	78.8285	0.0143627
MAST4|72283|AT	-2.44736	0.256112	0.0860341	0.762409	0.0143908
LEPROTL1|83274|AT	2.44695	26.1039	1.91403	356.01	0.0144072
MCTP2|32582|AP	2.44569	3.54761	1.28594	9.78706	0.0144575
COPS7B|57936|AP	2.44423	4.14125	1.32516	12.9418	0.0145162
ZNF799|47797|AP	2.44391	4.23635	1.33094	13.4843	0.0145291
TMA16|71019|ES	-2.44285	0.0104243	0.000267837	0.405714	0.0145718
SLC35A2|89036|AA	2.44239	20.2809	1.81209	226.984	0.0145903
MFSD11|43692|AD	2.441	3.3802	1.27126	8.98772	0.0146468
EFNA3|7937|AP	2.43984	4.25682	1.32963	13.6282	0.0146937
RNF121|17460|AA	-2.43935	0.0132612	0.000411263	0.427608	0.0147137
TMEM205|47662|ES	2.43696	10.8804	1.59554	74.1967	0.0148112
EHF|14957|AP	2.43662	7.85662	1.49667	41.2425	0.0148254
TLE3|31418|AD	-2.43481	0.112945	0.0195185	0.653562	0.0148997
HMGA2|22880|AT	2.43479	1.94828	1.1389	3.33284	0.0149005
SGK1|77772|AP	-2.43303	0.00618924	0.000102957	0.372066	0.0149732
PPIL3|56760|AA	2.43106	2.65386e+06	17.5723	400800000000	0.0150548
VRK2|53647|ES	-2.4309	1.67e-06	3.68e-11	0.076015	0.0150614
MZT2B|55332|ES	2.42999	5.20953	1.3761	19.7219	0.0150992
TMX2|15920|ES	-2.42992	0.309974	0.120512	0.797298	0.0151022
BCAR1|37598|AP	2.42886	3.26007	1.25626	8.46008	0.0151464
BCKDHB|76828|RI	-2.4277	0.226123	0.0680903	0.750937	0.0151948
IP6K2|64773|ES	-2.42625	0.142787	0.0296369	0.687933	0.0152559
MBD2|45575|AT	2.4252	559.744	3.36631	93073.3	0.0153001
TMEM45A|65829|ES	2.42369	5.92701	1.40562	24.9921	0.0153636
PLEKHH3|41103|AD	2.4233	7.84657	1.48273	41.5239	0.0153804
SPEF2|71768|AT	-2.42185	0.241382	0.0764081	0.762555	0.0154415
USP39|54320|AA	-2.42137	0.00222724	1.59e-05	0.312319	0.015462
HMHA1|46370|AP	2.41973	4.48753	1.3301	15.1401	0.0155322
TMEM107|39128|ES	-2.41776	0.312619	0.1218	0.802386	0.0156165
POC1B|23639|ES	2.4176	3.7674	1.28541	11.0419	0.0156233
EPB41L2|77528|AP	2.41727	3.75314	1.2843	10.9679	0.0156373
C2CD5|20732|AA	-2.41691	0.180204	0.044899	0.723257	0.0156527
TREM2|76098|ES	2.41579	5777.37	5.12607	6.51142e+06	0.0157012
WDR55|73716|RI	-2.41574	0.02645	0.00138833	0.503916	0.0157031
SPAG9|42496|ES	-2.41531	0.160899	0.0365333	0.708625	0.015722
CAP1|1982|AA	-2.41512	0.0100801	0.000241655	0.420467	0.0157301
AATK|44105|RI	2.41337	29.5242	1.88889	461.478	0.0158057
MOV10|4222|AP	2.41274	4.09116	1.30262	12.8492	0.0158332
MGAT4A|54656|AA	-2.41168	0.00140939	6.79e-06	0.292417	0.0158792
NDUFC1|70623|AD	2.41141	14.7364	1.65477	131.233	0.0158908
SUMF2|79812|ES	-2.41093	0.0110784	0.000284929	0.430741	0.0159118
TFE3|89056|AA	2.40995	11.6618	1.58192	85.9697	0.0159548
KIAA0391|27217|ES	-2.40965	0.0353827	0.00233564	0.536016	0.0159679
MRC1L1|10939|AT	-2.40809	0.0798135	0.0101968	0.624722	0.0160364
SPTBN1|53576|AP	-2.40804	0.173908	0.0418788	0.722176	0.0160386
ATL2|53253|ES	2.408	28386.2	6.73831	1.19581e+08	0.0160402
SLC7A7|26625|ES	2.40623	360.739	2.98035	43663.6	0.016118
MBD1|45507|AA	2.40616	8.47969	1.48647	48.373	0.0161214
SECISBP2|86799|AA	2.40557	10.0107	1.53223	65.4046	0.0161474
CTSE|9581|ES	-2.40502	0.16038	0.0360901	0.712707	0.0161716
AP1G1|37478|AP	-2.40275	0.252593	0.0822179	0.776026	0.0162722
RNFT2|24670|ES	-2.40163	5.69e-06	2.98e-10	0.108496	0.0163224
LZTFL1|64417|ES	2.40109	110.357	2.37304	5132.13	0.0163461
SVIL|11109|AP	2.40054	2.31366	1.16644	4.58921	0.0163708
TRPV3|38442|AT	2.4005	2.57875	1.18988	5.58877	0.0163725
TRPV3|38443|AT	-2.4005	0.387785	0.17893	0.840424	0.0163725
TATDN3|9755|AA	-2.39989	0.244214	0.077227	0.772275	0.0164001
EIF1AD|16974|AA	-2.39972	0.223296	0.0656268	0.759768	0.0164078
USHBP1|48246|AA	2.39972	4.22375	1.30215	13.7005	0.0164078
CD44|15196|ES	-2.39969	0.259445	0.0861911	0.780958	0.016409
MUC1|8013|ES	-2.39775	0.0209383	0.000888072	0.493669	0.0164963
ALDH4A1|868|AP	2.39713	316.169	2.85702	34988.4	0.0165239
RBM4|17098|ES	-2.39673	0.143933	0.029494	0.702408	0.0165423
ITGB2|60845|AP	2.39542	5.38314	1.35798	21.3392	0.0166012
KIAA1324|3998|ES	-2.39422	0.000169777	1.39e-07	0.207104	0.0166558
SERPINB8|45739|ES	2.39268	11.4194	1.55338	83.9485	0.0167256
GPR133|25209|AP	-2.39268	0.0979515	0.0146048	0.65694	0.016726
CLK1|56755|ES	2.39182	56.6474	2.07275	1548.15	0.016765
AP1G1|37479|AP	2.39114	3.91396	1.27898	11.9776	0.0167961
ENSA|7491|AP	2.38998	675.479	3.22939	141287	0.0168491
SCIN|78814|AP	2.38992	8.87621	1.48112	53.1943	0.016852
ENSA|7490|AP	-2.38974	0.00148138	7.08e-06	0.30986	0.0168603
GRN|546752|ES	2.38607	13.9765	1.60156	121.969	0.0170297
MYO1D|40210|AP	2.38583	25.9286	1.78795	376.011	0.0170407
GGT1|61426|AP	-2.38467	0.172654	0.0407579	0.731377	0.0170942
POLM|79449|AD	2.38351	6.46101	1.39312	29.9649	0.0171486
PUM2|52774|ES	2.38265	6.7779	1.40423	32.7153	0.0171883
RPE|57242|ES	-2.3823	0.125496	0.022754	0.692157	0.0172049
CDCA7|56014|ES	-2.38203	0.00183124	1.02e-05	0.327337	0.0172176
ITGB1BP1|52621|ES	-2.38184	0.255748	0.0832748	0.785435	0.0172263
PRPSAP2|39657|AP	-2.38038	0.267633	0.0904033	0.792308	0.0172949
FAM72A|9578|AT	2.37915	3.05133	1.2172	7.6492	0.0173527
RCOR3|9708|AT	-2.37837	0.041174	0.00297143	0.570534	0.0173892
RCOR3|9705|AT	2.37833	24.2858	1.75264	336.52	0.0173914
MBTPS2|88676|AT	-2.37739	0.00108685	3.91e-06	0.301723	0.0174357
MBTPS2|88677|AT	2.37722	919.495	3.3126	255229	0.0174437
TSC22D2|67269|ES	-2.37713	0.113925	0.019002	0.683036	0.0174477
GIPC1|47984|ES	-2.37639	0.000215447	2.04e-07	0.227761	0.0174832
ECT2|67659|ES	-2.37547	0.116787	0.0198572	0.686868	0.0175266
POSTN|25672|ES	-2.37473	0.430482	0.214705	0.863113	0.0175619
RPL23|40607|AA	-2.37336	0.382138	0.172667	0.845726	0.0176269
CDK7|72310|AP	2.37302	14689.8	5.31288	4.06164e+07	0.0176432
NEDD4L|45661|ES	-2.37258	0.0711293	0.00801193	0.63148	0.0176643
FAM129C|48332|AA	-2.37099	0.0615954	0.00615085	0.616825	0.0177406
WIBG|22291|AT	-2.36993	0.0623691	0.00628627	0.618793	0.0177914
WIBG|22290|AT	2.36993	16.0335	1.61604	159.075	0.0177916
MCTP1|72802|AT	2.36987	63.018	2.0476	1939.48	0.0177944
PODN|3051|ES	-2.36981	0.000318398	4.08e-07	0.248429	0.017797
KRTCAP3|53014|AT	-2.36962	0.167505	0.0382126	0.734263	0.0178065
CIZ1|87717|AA	2.36917	43.995	1.92242	1006.83	0.0178282
KRTCAP3|53013|AT	2.36897	5.96735	1.36125	26.1592	0.0178379
SGK1|77770|AP	2.36855	47.2226	1.94446	1146.84	0.017858
ECHDC2|3031|ES	2.36819	3.23968	1.22462	8.57047	0.0178753
ANKRD29|44841|AT	-2.36739	0.288243	0.102918	0.807281	0.017914
ANKRD29|44842|AT	2.367	3.46858	1.23847	9.71442	0.0179331
MFSD11|43689|RI	2.3669	2.56212	1.17557	5.58407	0.0179379
FAM72A|9577|AT	-2.36582	0.303736	0.11318	0.815121	0.0179901
PARP6|31526|ES	-2.36578	0.335684	0.135888	0.829239	0.017992
AFMID|43794|ES	-2.3645	0.401941	0.18882	0.855612	0.0180543
PTPRJ|15813|AT	-2.36439	0.109678	0.017556	0.685197	0.01806
PIP5KL1|87686|AP	-2.36431	0.241922	0.0746027	0.784505	0.0180637
PTPRJ|15812|AT	2.36427	9.1162	1.45927	56.9497	0.0180654
CRAT|87829|ES	-2.36412	0.270069	0.0912309	0.799482	0.018073
DMKN|49204|ES	-2.36187	0.198334	0.0518027	0.759352	0.0181832
EDNRB|26097|AP	2.3616	20.7322	1.67463	256.667	0.0181964
PIP5KL1|87687|AP	2.3611	4.09164	1.27045	13.1776	0.018221
SYNE2|27835|AP	-2.36082	0.111352	0.0179996	0.688866	0.0182347
ZNF528|51456|AT	2.36043	77.9016	2.09372	2898.51	0.0182536
CUL4B|90004|AP	2.36022	5.70739	1.34363	24.2435	0.0182642
USP45|77071|ES	2.35922	149.964	2.3348	9632.13	0.0183132
C17orf62|44388|ES	-2.35911	0.018044	0.000642224	0.506968	0.0183186
ACYP1|28473|AP	2.35884	11.9411	1.52099	93.7488	0.0183322
UBC|25166|RI	-2.35797	0.0131832	0.000360886	0.481586	0.0183751
DLGAP1|44519|AT	-2.35784	0.437155	0.219742	0.869679	0.0183818
GPR137|16623|ES	-2.35703	0.0226457	0.000970714	0.528301	0.0184218
ZNF799|47798|AP	-2.35368	0.248194	0.0777717	0.792067	0.0185884
AMN1|21013|ES	2.35335	2.30966	1.15019	4.63795	0.0186054
RNF145|74404|AP	-2.3528	0.0445153	0.00333173	0.59477	0.0186328
ZNF655|80679|ES	2.35247	2.19226	1.13993	4.21607	0.0186492
CD302|55705|ES	-2.35236	0.0101504	0.000221564	0.465011	0.0186548
TJAP1|76278|ES	-2.35216	0.143437	0.0284406	0.72341	0.018665
NT5E|76917|AT	2.35142	15.3487	1.57562	149.517	0.0187022
NT5E|76916|AT	-2.3514	0.0651547	0.00668855	0.634686	0.018703
SH3KBP1|88641|AP	-2.35056	0.440992	0.222816	0.8728	0.0187453
ANKRD50|70530|ES	-2.35053	4.11e-05	9.04e-09	0.186721	0.0187469
YME1L1|11061|AA	-2.3493	0.0692964	0.00747384	0.642506	0.0188087
KIF3C|52880|ES	-2.34828	0.42844	0.211179	0.869218	0.0188604
SSH1|24258|ES	2.34764	5.10676	1.309	19.9229	0.0188928
ZNF268|25342|AP	2.34742	4.36019	1.27513	14.9092	0.0189038
EBPL|25915|ES	2.34508	29.5164	1.74349	499.698	0.0190229
CORIN|69181|AT	-2.34449	0.351228	0.146456	0.842309	0.0190533
CORIN|69182|AT	2.34429	2.84691	1.18711	6.82742	0.0190634
LAT2|80066|ES	-2.34374	8.8e-05	3.57e-08	0.216712	0.0190912
FAM86B1|82716|ES	-2.34318	0.462431	0.24259	0.881494	0.01912
FAM45A|13256|AA	-2.34182	0.235055	0.0699641	0.789702	0.01919
ATP2B4|9450|ES	-2.34117	0.0608312	0.00583754	0.633903	0.0192234
TMEM126B|18118|ES	-2.34098	0.00328468	2.74e-05	0.394267	0.0192334
ZNF266|47345|ES	2.33966	3.93395	1.24892	12.3915	0.0193013
MAD2L2|664|AD	2.33964	988.844	3.06232	319305	0.0193023
AKAP10|39781|ES	-2.33815	0.0435541	0.00314913	0.602377	0.0193794
ICA1L|56955|AT	2.33798	19.3427	1.6144	231.75	0.019388
KIF23|31389|AP	-2.33678	0.457207	0.237155	0.881438	0.0194508
PSMC3IP|41081|RI	2.33649	3.73448	1.23656	11.2783	0.0194657
LGALS8|10384|AA	-2.33579	0.0951993	0.0132313	0.684958	0.0195023
ACSF3|38064|ES	-2.33495	0.000992972	2.99e-06	0.329397	0.0195462
VPS13A|86649|AT	-2.33451	0.129943	0.0234258	0.720794	0.019569
HEXB|72498|AP	2.33373	14.5454	1.5354	137.794	0.0196098
RTN4|53582|AP	-2.3332	0.3853	0.172924	0.858502	0.0196376
RBAK|RBAKDN|78650|AP	-2.33301	0.0114567	0.000268208	0.489383	0.0196479
TNNT1|52028|ES	-2.33292	2.38e-25	4.88e-46	0.000115718	0.0196521
PDHB|65456|ES	2.33258	32565.1	5.25888	201655559	0.0196699
LRRC27|13496|AT	-2.3317	0.257114	0.0820909	0.8053	0.0197164
PNMAL2|50562|RI	-2.33131	0.000106284	4.85e-08	0.232849	0.0197372
EIF2B4|52985|AA	2.33005	256.796	2.41389	27318.8	0.0198037
TMEM64|84417|ES	2.32971	103.698	2.08893	5147.73	0.0198213
GLI4|85407|RI	2.32946	3.35088	1.21144	9.26866	0.0198345
PATZ1|61846|AA	2.32938	4.17594	1.25443	13.9016	0.019839
COL1A2|257688|ES	2.32909	64.8538	1.93714	2171.24	0.0198545
SSR2|8150|AD	-2.32907	0.00801008	0.000137879	0.465345	0.0198555
ECHDC1|77466|ES	2.32881	5.96752	1.32701	26.8358	0.0198692
C21orf2|60816|AD	2.32879	3.05237	1.19332	7.80764	0.01987
SUV420H1|17296|RI	2.32811	18.1709	1.58177	208.742	0.0199065
SIRT3|13619|ES	-2.3278	0.000968481	2.81e-06	0.334	0.0199227
DLGAP1|44520|AT	2.32774	2.25877	1.13739	4.48572	0.0199257
KPNA5|77336|AT	2.32767	3.73976	1.23167	11.3552	0.0199297
KPNA5|77335|AT	-2.32764	0.267402	0.088067	0.811923	0.0199314
LLGL2|43463|ES	-2.32726	0.0962281	0.0133987	0.691101	0.0199514
MEX3D|46522|RI	2.32691	12.6812	1.49268	107.735	0.0199699
TCTN1|24470|AA	2.3258	1210.54	3.0545	479757	0.0200291
CLPTM1|50379|AP	-2.32542	0.108808	0.016777	0.705676	0.0200496
FKBP8|48445|AP	2.32439	50.2028	1.84777	1363.98	0.0201043
RGS4|8767|ES	2.32408	241.997	2.36305	24782.5	0.0201212
BRMS1L|27244|AT	-2.32391	0.000848649	2.18e-06	0.33038	0.0201305
ABCC9|20715|AT	2.32308	1234.51	3.04246	500919	0.0201749
NUMA1|17518|ES	-2.32291	0.134012	0.0245851	0.730498	0.0201839
NEK3|25994|ES	-2.32232	0.504766	0.28347	0.89882	0.0202158
FAM214B|86242|AP	2.32178	14.0771	1.51	131.235	0.020245
GNAS|60002|AA	2.32139	3033.23	3.48426	2.64058e+06	0.0202658
SYS1|59525|AP	-2.32137	0.295403	0.105507	0.827085	0.0202666
PPP4R1|44610|ES	2.32109	3.64181e+07	15.0118	88349100000000	0.0202818
JMJD8|32952|ES	-2.32061	0.000145	8.3e-08	0.253183	0.0203077
ZNF512|53020|AT	-2.32024	0.0511955	0.00415803	0.630341	0.0203279
ZNF512|53021|AT	2.32019	19.5315	1.58634	240.478	0.0203305
RSPRY1|36537|AD	-2.3201	0.283956	0.0980326	0.822491	0.0203354
FAM206A|87149|AT	2.32007	130.105	2.12896	7950.98	0.0203371
MPZL2|18983|AT	2.31983	12.2628	1.47527	101.931	0.0203498
ZNF814|52355|AT	2.31974	8.94226	1.40464	56.9285	0.0203547
MPZL2|18984|AT	-2.3197	0.0815608	0.00981228	0.677943	0.020357
EIF4G1|67874|AP	2.31776	4.1042	1.24355	13.5454	0.0204624
TCTN1|24467|ES	-2.31739	0.1085	0.0165819	0.709951	0.0204825
COL1A1|402801|ES	2.31682	7.74698	1.37073	43.7837	0.0205134
ARF4|65382|ES	2.31674	7.68613	1.36898	43.1537	0.0205181
GK5|67108|ES	-2.3159	0.448379	0.227421	0.884016	0.0205635
CAMTA1|503|AT	2.31486	19.1987	1.57304	234.317	0.0206207
MOV10|4221|AP	-2.31405	0.259116	0.0825531	0.813311	0.0206652
TMEM143|50750|AA	-2.31217	0.00124725	4.31e-06	0.361106	0.0207683
AHI1|77886|AT	2.31209	5.18906	1.28501	20.9542	0.0207727
ATXN2L|35832|RI	2.31159	62839.5	5.36885	7.35503e+08	0.0208003
TMEM52B|20342|AP	-2.31132	0.0276517	0.00131925	0.579586	0.0208152
ARHGEF39|86269|AP	2.31099	2.42388	1.14394	5.13592	0.0208336
ARHGEF39|86268|AP	-2.31099	0.412561	0.194707	0.874169	0.0208336
STK40|1774|ES	2.31081	3.6869	1.21909	11.1503	0.0208431
ZNF544|52433|AA	-2.30998	0.261417	0.0837446	0.816042	0.0208892
SH2B1|35881|ES	-2.30996	0.326422	0.126249	0.843975	0.0208904
ARIH2|64787|ES	-2.3096	0.176655	0.0405719	0.769178	0.0209103
CCP110|34318|ES	2.30942	2.70889	1.16276	6.31096	0.0209203
SLC25A36|67054|ES	-2.30867	0.29627	0.105481	0.832152	0.0209619
ZNF792|49007|AP	2.30665	3.22502	1.19243	8.72236	0.0210744
TRMU|62708|ES	-2.30617	0.0185546	0.000626387	0.549616	0.0211014
POLR2H|67943|AA	2.30588	73.5453	1.9055	2838.58	0.0211175
PRDM2|725|ES	2.30568	2.38874	1.13947	5.00765	0.0211287
STRAP|20589|ES	2.30517	239.254	2.2711	25204.8	0.0211573
UBE2V1|59762|ES	2.30501	81.6652	1.93296	3450.25	0.0211657
CCDC90B|18082|RI	-2.30491	0.24371	0.073368	0.809545	0.0211715
C8orf59|84334|AD	-2.3047	0.605245	0.394895	0.927645	0.0211836
AKT1S1|51112|AD	-2.30372	0.0412901	0.00274305	0.621525	0.0212383
SYS1|59524|AP	2.30325	3.42433	1.20137	9.76059	0.0212646
COL1A1|306210|ES	2.30284	6.6201	1.32501	33.0757	0.021288
RNH1|13673|ES	-2.30246	0.25472	0.0795199	0.815928	0.0213095
IRAK4|21252|AD	2.30218	13.4666	1.47185	123.211	0.021325
ADARB1|60867|ES	2.30101	2.70587	1.15897	6.31741	0.0213913
NBPF10|7268|ES	2.29994	2.61495	1.15268	5.93224	0.0214515
MYO5B|45493|AP	2.29801	2.10559	1.11576	3.97356	0.0215614
NINJ2|19603|AP	2.2972	4.55538	1.24932	16.6103	0.0216076
ERF|50141|AP	-2.29504	0.0865117	0.0106989	0.69954	0.0217308
SCIN|78812|AP	-2.29292	0.114784	0.0180416	0.730272	0.0218526
YAF2|21157|ES	-2.29175	0.245144	0.073661	0.81584	0.0219203
NEK1|71148|ES	-2.29172	0.311391	0.114805	0.844597	0.0219218
C5orf56|73270|AT	2.29116	33.8141	1.66356	687.314	0.0219539
TMEM107|39135|ES	-2.29115	0.438672	0.216774	0.88771	0.0219548
AGR3|78876|ES	-2.29007	0.072142	0.00760266	0.684559	0.0220172
COL1A1|405811|ES	2.2897	8.42054	1.35912	52.1703	0.0220388
POLM|79444|AA	-2.2889	0.183874	0.0431259	0.78398	0.0220851
EPSTI1|25763|ES	-2.2881	0.00187098	8.62e-06	0.406241	0.0221315
ATG16L2|17665|ES	-2.28769	0.1501	0.0295633	0.762099	0.0221555
PDHX|14972|AP	-2.28755	0.0741117	0.00797279	0.688912	0.0221637
SNX11|42178|ES	-2.28694	0.0819237	0.00959785	0.69927	0.0221994
ZNF254|48840|ES	-2.28664	0.078884	0.00894451	0.695698	0.0222169
IGF1R|32601|AA	2.2859	3.8648	1.2126	12.3179	0.0222599
LRRK1|32750|ES	-2.28492	0.0527038	0.00422145	0.657995	0.0223175
ATG16L2|17666|AA	2.28444	2.95739	1.1665	7.49776	0.0223458
MFSD11|43691|AD	2.28382	2.60388	1.14535	5.91974	0.0223819
SCRN1|79097|AP	2.2835	3.84215	1.21011	12.199	0.0224011
TNFSF13B|26241|ES	2.28285	40.1646	1.68596	956.843	0.0224393
TSPAN2|4345|ES	2.28106	33.3511	1.63834	678.916	0.0225447
DHCR7|17421|AD	-2.27919	0.0513301	0.00399368	0.659737	0.0226555
TP53BP2|9930|ES	-2.27916	0.338353	0.133246	0.859188	0.0226575
ACYP1|28474|AP	-2.27835	0.0854322	0.010293	0.709088	0.0227057
RC3H2|87490|RI	-2.27832	0.00230882	1.25e-05	0.428135	0.0227076
ANKRD11|38079|AT	-2.2778	0.131018	0.0227942	0.753072	0.0227386
CORO7|33673|AD	2.27775	439.348	2.3373	82585.3	0.0227417
FKBP8|48444|AP	-2.2752	0.0162358	0.000466545	0.565005	0.0228937
TMPRSS6|62086|AT	2.27447	29.9539	1.60014	560.723	0.0229377
TPM1|30980|AP	-2.27405	0.393764	0.176351	0.879215	0.0229631
HNRNPA1|22147|ES	2.27274	9.16401	1.35645	61.9111	0.0230419
SLC16A4|4111|ES	2.27218	6.22679	1.2857	30.1572	0.0230757
ASAP3|1066|AD	2.27084	7.30388	1.31286	40.6339	0.0231569
OAS2|24607|AT	2.26984	6.11562	1.28045	29.2091	0.0232176
OAS2|24609|AT	-2.26984	0.163516	0.0342359	0.780975	0.0232176
FAM110A|58468|ES	2.26967	10.5678	1.37951	80.9549	0.0232279
NUBPL|27126|ES	-2.26911	0.0549377	0.0044815	0.673469	0.0232615
MED1|40648|ES	-2.26821	0.397857	0.179412	0.882275	0.0233166
SHPK|38461|AT	2.2671	30.8447	1.59128	597.881	0.0233842
PTCD1|80625|AP	2.26682	4.28704	1.2178	15.0917	0.023401
ALG9|18684|AA	2.26581	6.54115	1.28854	33.2054	0.023463
MANSC1|20503|AP	-2.26545	0.239231	0.0694063	0.824587	0.0234852
DHRS12|25951|AT	2.26243	15.2827	1.43985	162.212	0.0236708
FAM47E|69609|ES	2.26242	7.14725	1.30073	39.2727	0.0236715
DHRS12|25950|AT	-2.26237	0.0654381	0.0061652	0.694568	0.0236745
SIX1|27780|AP	2.26205	4.60838	1.22635	17.3174	0.0236942
USP34|53693|ES	2.26135	49.2807	1.68111	1444.63	0.0237374
CBLN3|26997|AP	2.26076	6.40406	1.28027	32.034	0.023774
POLE2|27431|AT	2.26043	5.75837	1.26201	26.2747	0.0237948
SNAPC3|85914|AT	2.26009	11.399	1.38148	94.056	0.0238156
PDHX|14971|AP	2.25958	13.0285	1.40551	120.768	0.0238472
CDK11A|214|AD	2.25819	5.27272	1.24553	22.3211	0.0239339
PHLDB2|66063|AT	2.25734	6.63151	1.28303	34.2758	0.0239867
FAM154B|32219|AT	2.25563	1.90596	1.08822	3.3382	0.024094
RPAIN|38691|ES	2.25527	2.80849	1.14478	6.89003	0.0241163
C16orf45|34154|AP	-2.25333	0.174268	0.0381261	0.796547	0.0242382
ANAPC11|44210|ES	2.25288	5.43287	1.24614	23.6861	0.024267
SERGEF|14558|ES	2.25287	5.94221	1.26074	28.0073	0.0242673
ECHDC2|3035|ES	2.25203	4.29551	1.20808	15.2733	0.0243205
FAM185A|81137|AD	2.25173	2.76675	1.14095	6.70922	0.0243395
SLC3A2|16462|AP	2.2513	5.33272	1.24186	22.8995	0.0243668
PARP16|31165|AA	2.25034	6.57257	1.27502	33.8808	0.0244276
ATF7|22097|AD	-2.24988	0.0421017	0.00266606	0.66486	0.0244566
C6orf163|76953|AP	-2.24936	0.393763	0.174802	0.887002	0.0244898
NMRK1|86628|ES	2.24779	24.89	1.50925	410.477	0.0245893
PON2|80535|AA	2.24765	57.3208	1.679	1956.93	0.0245988
AMT|64864|RI	2.24748	30.9083	1.55104	615.925	0.0246095
N4BP2L2|25601|RI	2.24725	27.2782	1.52599	487.619	0.0246243
GRN|522183|ES	-2.24694	0.186721	0.0431983	0.807083	0.024644
SCUBE1|62576|AT	-2.24658	0.0808675	0.00901354	0.725526	0.0246666
MPP5|28044|AT	2.24462	9901.63	3.21161	3.05275e+07	0.0247926
C8orf59|84337|ES	-2.24433	0.145578	0.0270541	0.783357	0.024811
RIBC1|89220|AT	-2.24309	0.250265	0.0745993	0.839585	0.0248909
KLRC1|20466|AT	-2.24293	0.064211	0.00582973	0.707247	0.0249016
ATG16L2|17654|ES	-2.24199	0.138128	0.0244743	0.779568	0.0249621
ZNF185|90396|AP	2.24159	2.74722	1.13538	6.64733	0.0249881
DTX2|80180|ES	2.24153	42.3366	1.60079	1119.69	0.024992
IP6K2|64756|AD	2.24115	2.3979	1.11598	5.15237	0.0250161
ADPRH|66333|AP	2.23998	3.91887	1.18618	12.9471	0.0250925
WSB1|39842|AA	2.23916	1722000000000	33.5477	8.84e+22	0.0251458
SLC3A1|53421|AT	-2.23621	0.158413	0.031509	0.796431	0.0253381
FAM63A|7536|AA	-2.23565	0.107339	0.0151719	0.759413	0.0253745
BRD4|48065|AP	-2.23564	0.129904	0.0217044	0.777499	0.0253751
SPTBN1|53577|AP	2.23542	4.93729	1.21745	20.0228	0.0253901
ADD3|13075|AP	2.23514	5.95833	1.24575	28.4984	0.025408
ZNF814|52354|AT	-2.2346	0.22819	0.0624393	0.833938	0.0254437
MAPKAPK3|65093|AP	-2.23412	0.0862817	0.0100557	0.740327	0.0254752
USP42|78717|ES	-2.23382	0.125914	0.0204395	0.775665	0.0254951
ZNF131|71922|AT	-2.23333	1.67e-06	1.43e-11	0.196336	0.0255274
CD44|15199|ES	-2.23322	0.334595	0.128002	0.874624	0.0255347
PAPOLA|29208|RI	-2.23287	0.27208	0.0867931	0.852918	0.0255575
RUVBL2|50865|ES	-2.23158	0.316464	0.115204	0.869326	0.0256429
NUMB|28291|ES	-2.23118	3.65e-06	6.1e-11	0.21826	0.0256693
TMEM256|PLSCR3|38939|RI	-2.23076	0.276823	0.0895605	0.855635	0.0256973
HIGD1A|64314|AP	2.23058	6128.96	2.88067	1.30401e+07	0.0257088
COL1A1|565379|ES	-2.23028	0.145628	0.0267859	0.791739	0.0257287
ETV7|75972|AT	-2.2302	0.104789	0.0144325	0.760833	0.025734
ETV7|75971|AT	2.2302	9.54296	1.31435	69.2878	0.0257341
POSTN|25675|ES	-2.23015	0.100559	0.0133568	0.75708	0.0257375
L3MBTL4|44551|AT	2.2281	5.60415	1.23049	25.5236	0.025874
MFSD5|21984|AP	-2.22805	0.179845	0.0397604	0.813481	0.0258773
L3MBTL4|44550|AT	-2.22802	0.178453	0.0391831	0.812735	0.025879
C21orf58|60935|ES	-2.22767	1.93e-05	1.38e-09	0.271346	0.0259026
PEX5|20088|AA	2.22689	54.7122	1.61561	1852.81	0.0259545
USP3|31040|ES	-2.22608	0.0501146	0.00359204	0.699178	0.0260088
SIX1|27781|AP	-2.22547	0.22195	0.0589527	0.835613	0.0260495
FLAD1|7863|AT	2.22524	12.8375	1.35564	121.567	0.0260653
MSL1|40845|RI	2.225	8.85117	1.2966	60.4222	0.0260811
CTCFL|59907|AT	-2.22454	0.245613	0.0712893	0.846211	0.0261119
RFX5|7606|AT	-2.22417	8.2e-07	3.55e-12	0.189245	0.026137
GPAT2|54512|ES	-2.224	0.124641	0.0198925	0.78097	0.0261482
ITFG3|32857|AA	-2.22323	0.000165081	7.64e-08	0.356544	0.0262002
ITGA9|63999|AT	2.22269	417808963	10.4479	1.6708e+16	0.0262364
MTMR2|18405|ES	-2.22182	0.230076	0.0629434	0.840995	0.0262958
LPXN|16009|AP	-2.22153	0.215974	0.0558688	0.834896	0.0263153
VPS53|38222|ES	2.22148	4.11751	1.18129	14.3521	0.0263186
ATP11A|26312|AA	2.22118	3.28799	1.15025	9.39871	0.0263385
INPP5B|1852|AD	2.22045	2.12326	1.09235	4.12712	0.0263882
UBE3B|24313|AA	-2.2203	0.332187	0.12557	0.87878	0.0263982
PLEKHA8|79105|AT	2.22006	3.13273	1.14314	8.58511	0.0264148
IL17RE|63251|ES	2.21968	3.53601	1.15926	10.7857	0.0264406
BRD8|73508|ES	-2.21954	0.106232	0.0146687	0.769346	0.0264502
PPFIBP1|20893|ES	-2.2187	0.20784	0.0518827	0.8326	0.0265071
SSH2|40060|AT	2.2184	2.8101	1.12791	7.00115	0.0265278
CADM1|18851|ES	-2.21803	0.220232	0.0578382	0.838582	0.0265531
FNDC3B|67643|AT	2.21763	5.61533	1.222	25.8036	0.0265801
FNDC3B|67645|AT	-2.21763	0.17808	0.0387528	0.818332	0.0265801
BOD1|74584|ES	2.21714	98302.4	3.79404	2546983700	0.0266138
SYNCRIP|76935|ES	2.21684	248.31	1.8946	32544	0.0266342
PPIG|55876|AD	2.21651	1.82659	1.07222	3.1117	0.0266567
ADCY7|36373|AT	2.21487	8.18732	1.27377	52.6249	0.0267689
ADCY7|36374|AT	-2.21485	0.122144	0.0190031	0.785087	0.0267706
TIMMDC1|66310|ES	2.21463	2.46914	1.10953	5.4948	0.0267855
WNK1|19611|AP	2.21251	34.8115	1.49962	808.098	0.0269313
STXBP2|47125|ES	-2.21246	0.0705053	0.00672807	0.738844	0.0269348
RBM7|18821|AT	2.21246	278753	4.1824	18578580039	0.0269351
RNF181|54295|ES	-2.21213	0.34613	0.135208	0.886087	0.0269576
QSER1|14865|AP	-2.21171	0.256757	0.0769584	0.856621	0.0269865
TMEM218|19280|AD	-2.21158	0.301479	0.104174	0.872475	0.0269954
FHL2|54828|ES	-2.20967	0.33692	0.128365	0.884316	0.027128
RPS20|83892|ES	-2.20937	0.0745581	0.00745196	0.745966	0.0271487
MFSD2B|52798|AT	-2.20869	0.0100997	0.000171142	0.596017	0.0271961
ZNF641|21444|AP	2.20718	3.10666	1.13538	8.50055	0.0273013
ZNF587B|52344|AP	2.20712	6.05651	1.22347	29.9813	0.0273057
SETD3|29213|AT	2.2071	643.191	2.06278	200552	0.0273074
CHEK2|61543|ES	2.20671	6.03605	1.22265	29.7992	0.0273342
TSGA10|54661|AP	2.20596	2.63995	1.11433	6.25425	0.0273865
WDR62|49339|RI	-2.20415	0.432995	0.205701	0.911441	0.0275141
UXS1|54851|AP	2.20257	50321.2	3.29527	7.68442e+08	0.0276248
SPATS2|21579|ES	-2.20248	0.0547471	0.00412708	0.726239	0.0276313
DGKZ|15541|AP	-2.20168	0.327354	0.121138	0.884616	0.0276878
KANSL3|54547|ES	2.20107	10.3392	1.29159	82.7648	0.0277312
MFSD5|21985|AP	2.20094	4.93862	1.19108	20.4772	0.0277403
LRRC28|32638|ES	2.20024	123.335	1.69182	8991.27	0.0277901
GOLM1|86745|AP	2.19984	3.21457	1.13579	9.09806	0.0278185
GABRP|74502|AT	-2.19978	0.0575656	0.00452366	0.732547	0.0278226
PTCD1|80624|AP	-2.19975	0.243901	0.0693785	0.85744	0.0278249
KIAA1328|45291|ES	-2.19958	0.10598	0.014343	0.78309	0.0278369
LDHA|14636|ES	-2.19904	0.026422	0.00103631	0.67366	0.0278753
RAD21|84981|AP	-2.19782	0.118098	0.0175747	0.793585	0.0279617
ATXN2L|35857|AD	-2.19768	0.175086	0.0370134	0.828215	0.0279716
SCRN2|42116|AP	2.19749	8.30006	1.25702	54.805	0.0279857
P2RY6|17681|AP	2.19745	3.11169	1.13053	8.56468	0.0279881
GFM2|72504|ES	-2.19667	0.268917	0.0833101	0.868037	0.0280442
FN1|384489|ES	2.19647	4.78126	1.1835	19.3159	0.0280585
WNT7B|62676|AT	2.19595	2062.04	2.27077	1.87251e+06	0.0280953
CAPN10|58273|AA	2.19561	976.323	2.09344	455329	0.0281198
LEKR1|67374|AD	-2.19474	0.520784	0.29082	0.93259	0.0281825
CBX7|62286|AA	2.19447	9.80085	1.27623	75.2659	0.0282016
ENOSF1|44465|ES	2.19274	25.7827	1.41196	470.799	0.0283262
BCL7B|79948|ES	-2.19239	1.67e-06	1.14e-11	0.244051	0.0283517
FAM49B|85138|AP	2.1922	3.16406	1.12978	8.86125	0.0283651
CDC16|26409|AA	2.19183	17.8877	1.35676	235.833	0.0283918
SNRPD3|61419|AT	2.19078	14.3241	1.32374	154.999	0.0284674
ANKRD13D|17158|ES	-2.19067	0.262123	0.0791136	0.868481	0.0284754
ABHD3|44780|ES	2.19029	186.933	1.73335	20159.8	0.0285032
CBLN3|26998|AP	-2.19024	0.164778	0.0328196	0.827305	0.0285066
SLC7A6|37208|RI	-2.18993	0.210011	0.0519587	0.848843	0.0285291
COL1A1|306218|ES	2.18949	6.35455	1.21391	33.2647	0.0285614
PARP9|66445|AD	2.1884	4.48066	1.16947	17.167	0.0286408
CCNL2|161|ES	-2.18827	0.285457	0.092872	0.877398	0.0286503
ZFAND4|11373|AD	2.18818	4.36273	1.16607	16.3228	0.0286565
SERPINB6|75149|AP	2.18765	5.30832	1.18974	23.6844	0.0286954
C10orf118|13185|AT	-2.1872	0.075399	0.00743641	0.764483	0.0287283
C10orf118|13186|AT	2.18717	13.2624	1.30804	134.469	0.02873
SNX14|76924|ES	2.18698	2.44378	1.09719	5.44303	0.0287437
ZNF792|49006|AP	-2.18681	0.337805	0.12771	0.893524	0.0287562
ERBB2IP|72268|AD	2.18657	12.5229	1.29946	120.683	0.0287736
GOLGA8A|29883|AP	-2.18625	0.0187513	0.000530658	0.662596	0.0287971
ELF2|70614|AA	2.18597	3.64331	1.14302	11.6129	0.0288178
PHC1|20213|AD	-2.18587	0.035641	0.0017929	0.708508	0.0288249
NME6|64587|ES	2.18511	2.58353	1.10274	6.05276	0.0288805
PAK4|49758|ES	-2.18326	0.0233118	0.000798199	0.680832	0.0290165
SMUG1|22124|RI	2.18248	3431550139	9.38003	1.25538e+18	0.029074
ANGEL1|28561|ES	-2.1824	0.0292924	0.00122964	0.697797	0.0290802
CD44|15200|ES	-2.18155	0.0759192	0.00748908	0.769617	0.0291428
ADCK3|10036|AP	-2.18155	0.3754	0.155671	0.905275	0.0291429
ADCK3|10035|AP	2.18154	2.66382	1.10463	6.4238	0.0291433
STRADA|42971|ES	-2.18125	2.74e-05	2.18e-09	0.344516	0.029165
PAPLN|28283|ES	-2.18021	0.0340134	0.00162793	0.710665	0.0292417
CCT7|53971|ES	2.18008	2.7012	1.10553	6.59997	0.0292518
SIRT5|75395|ES	2.17933	8.36991	1.23845	56.5669	0.0293071
MYO5B|45495|AP	-2.17776	0.492753	0.260615	0.931666	0.0294239
NR3C1|73887|ES	-2.17773	0.00020062	9.43e-08	0.42683	0.0294264
SLC41A3|66571|RI	-2.17766	0.00844008	0.000114812	0.620448	0.0294317
C3orf17|66154|AD	-2.17744	0.0408591	0.00229762	0.726606	0.0294476
ACAN|32396|AT	-2.17727	0.499419	0.267317	0.93305	0.0294604
ZNF28|51621|AP	-2.17713	0.385296	0.16327	0.909249	0.0294706
ZMYND8|59710|AP	2.17592	3.42266	1.12989	10.368	0.0295611
SCARF2|61158|AA	2.17591	4.4784	1.16043	17.2833	0.0295623
SLC34A2|68969|AA	2.17477	15.5267	1.31112	183.872	0.0296476
COL1A1|266799|ES	2.17444	8.91503	1.24084	64.0517	0.0296721
COL1A1|405908|ES	2.17442	61.7254	1.50171	2537.12	0.0296737
CHMP7|83076|AD	2.17439	48.2045	1.46547	1585.62	0.0296759
CD97|47968|ES	-2.17378	0.206077	0.0496058	0.856104	0.0297216
MEAF6|1799|ES	2.17108	12.1336	1.2747	115.497	0.0299251
CDV3|66841|AA	-2.17106	0.107911	0.0144593	0.805344	0.0299264
CLK4|74871|ES	2.17103	6.10629	1.19232	31.2726	0.0299292
KPNA6|1553|AP	2.17072	365.696	1.7736	75402.2	0.0299522
FYN|77273|ME	-2.17035	0.303411	0.103341	0.890818	0.0299801
LPXN|16010|AP	2.16987	4.46098	1.15564	17.2202	0.030017
B3GALNT1|67503|ES	2.16963	4.65359	1.1602	18.6657	0.0300351
SIDT2|18892|ES	2.16686	6.51685	1.19599	35.5099	0.0302454
NFKB2|12946|AP	2.16667	4.1605	1.1457	15.1085	0.0302596
CCDC125|72340|ES	-2.16666	0.0105738	0.000172563	0.64791	0.0302608
ACAN|32395|AT	2.16649	1.99466	1.06804	3.72524	0.0302739
FHL2|54833|ES	-2.16632	0.167212	0.0331529	0.843358	0.0302869
IFNAR1|60398|AP	-2.16543	0.273905	0.0848327	0.884374	0.0303546
IFNAR1|60399|AP	2.16543	3.6509	1.13074	11.7879	0.0303546
MKL2|34068|AP	-2.16508	0.253789	0.073344	0.878173	0.0303814
SSBP3|3142|ES	-2.165	0.000454564	4.28e-07	0.482464	0.0303881
NTPCR|10319|ES	2.1649	8.63036	1.22633	60.7364	0.0303951
GJA5|7386|AP	2.16445	22.0592	1.33948	363.282	0.0304299
RAB30|18040|AP	2.16426	2.86473	1.10445	7.43055	0.0304446
ZNF468|51633|ES	2.16394	2.50081	1.09024	5.7364	0.0304689
MTF2|3770|ES	2.16339	13.9714	1.28141	152.333	0.030511
S100A13|7734|AP	-2.16294	0.0760321	0.00736211	0.78522	0.030546
HHLA3|3405|AD	2.16265	3.33261	1.11943	9.92139	0.0305681
PTK7|76243|AP	2.1619	2.43155	1.08654	5.44155	0.0306255
LRRC23|20009|AD	2.16102	3.00082	1.10765	8.12978	0.0306937
VPS54|53762|AP	2.16072	2.85646	1.10243	7.40126	0.0307172
CPNE1|59193|ES	-2.15864	0.0166028	0.000401952	0.685783	0.0308778
MRPL43|12853|AA	2.15864	1375.44	1.94468	972823	0.0308784
ZNF268|25345|ES	2.15752	3.81147	1.13034	12.8522	0.0309652
DHRS13|40018|ES	-2.15742	0.0464281	0.00285484	0.755057	0.0309732
ZNF10|25340|AD	2.15734	3.67673	1.12651	12.0002	0.0309793
MAPKAPK3|65092|AP	2.15472	7.49588	1.19969	46.8355	0.031184
GKAP1|86694|ES	2.15378	2.79137	1.09678	7.10422	0.0312574
GOLM1|86743|AP	-2.15297	0.319263	0.112914	0.902712	0.0313212
RAB11FIP1|83367|AD	-2.15293	0.00420495	2.89e-05	0.61238	0.0313244
TBL2|79981|AA	-2.15263	0.0190886	0.000519308	0.701653	0.0313475
MECOM|67573|AA	2.15197	4.12801	1.13485	15.0156	0.0313999
B4GALT4|66287|ES	-2.15158	0.503011	0.268987	0.940639	0.0314306
EFNA5|72922|ES	2.15104	9.21207	1.21804	69.6709	0.0314731
MAST4|72277|AP	2.15103	1.97825	1.06247	3.68338	0.031474
ZNF808|51469|ES	2.15048	6.72526	1.18394	38.2023	0.0315172
EIF4H|80063|ES	2.1501	4.20791	1.1355	15.5937	0.0315476
AACS|25170|AP	-2.14993	0.229012	0.059742	0.877884	0.0315606
COL3A1|266550|ES	-2.14943	0.0547784	0.0038762	0.774127	0.0316004
TMEM87A|30132|AP	-2.14899	0.046049	0.00277986	0.762811	0.0316353
CMTM3|36811|ES	-2.14893	0.397708	0.171531	0.92212	0.0316399
TMEM87A|30133|AP	2.14887	21.7118	1.31072	359.652	0.0316443
RBM41|89818|ES	-2.14874	0.362939	0.143992	0.914808	0.0316552
PBX3|87588|AP	2.14865	14.2907	1.26309	161.686	0.031662
SPIRE2|38154|ES	-2.14783	0.0011979	2.58e-06	0.555202	0.0317269
TXNRD1|24109|ES	2.14745	5.0867	1.1526	22.4489	0.0317571
USP1|3252|AP	-2.14741	0.183734	0.0391388	0.862526	0.0317608
SAMD9L|80449|RI	-2.14706	0.291723	0.0947468	0.89821	0.0317887
NPRL3|32802|RI	-2.14673	3.56e-31	5.64e-59	0.00224383	0.031815
C16orf87|36315|ES	2.14641	8.52453	1.2046	60.3251	0.03184
CCNL2|162|ES	-2.14618	0.107533	0.0140318	0.824082	0.0318586
ADD3|13076|AP	-2.14556	0.179392	0.0373383	0.861892	0.0319082
EPB41L5|55147|ES	2.14521	25.9925	1.32488	509.937	0.0319359
C14orf105|27656|AT	-2.14474	0.184015	0.0391781	0.864301	0.0319737
IBTK|76835|AA	2.14463	201.503	1.57911	25712.8	0.0319825
GMPPA|57710|RI	2.14442	5.8911	1.1648	29.795	0.0319992
EEF1B2|57142|RI	-2.14434	0.0579191	0.00428566	0.782755	0.0320059
USP2|19141|ES	-2.14402	0.19371	0.0432016	0.868568	0.032031
TFDP1|26393|ES	2.14382	232.681	1.59578	33927.2	0.0320475
PISD|61882|ES	2.14292	19995.4	2.3292	1.71653e+08	0.0321192
SLC7A6|37213|ES	-2.1427	0.287337	0.0918275	0.899104	0.0321372
ATP11A|26311|AA	2.14246	3.28546	1.10664	9.75411	0.0321563
ZNF664|25126|ES	-2.14246	0.286831	0.0915063	0.899084	0.0321564
AIF1L|87920|AD	-2.14103	0.000534964	5.41e-07	0.528828	0.0322715
RNF135|40135|ES	2.14073	13.5294	1.24602	146.904	0.0322962
SLMAP|65397|ES	2.14063	147.271	1.524	14231.5	0.032304
GNB2|80983|AP	2.14062	2.9361	1.09516	7.87163	0.0323046
UNKL|33080|AT	-2.14048	0.0831212	0.0085218	0.810761	0.0323156
UPP1|79642|AA	2.14003	1449.56	1.84496	1.13891e+06	0.0323527
C11orf30|17890|AT	2.13976	5.51521	1.15428	26.3519	0.0323739
C11orf30|17891|AT	-2.13975	0.181318	0.037948	0.866348	0.0323749
LMLN|68340|ES	-2.13953	0.267372	0.0798568	0.895197	0.0323926
C14orf105|27658|AT	2.13855	5.40816	1.15137	25.4029	0.0324721
PLXNC1|23722|AT	2.13836	112.666	1.48312	8558.79	0.0324874
MGAT4A|54655|AT	2.13716	36.3152	1.34695	979.098	0.0325848
MGAT4A|54653|AT	-2.13711	0.0275402	0.00102151	0.74249	0.0325893
NRGN|19230|AA	-2.13669	0.170288	0.0335705	0.863793	0.0326229
UBE2W|84190|AT	-2.13627	8.92e-05	1.72e-08	0.463223	0.0326578
ELP2|45218|ES	2.13553	882.116	1.74645	445549	0.0327178
KDM6A|88881|ES	2.1352	7.97652	1.1858	53.6557	0.0327449
MIF4GD|43416|AD	-2.1349	0.0230839	0.00072565	0.734326	0.0327693
MTAP|85995|AT	2.13473	5.20845	1.14466	23.6996	0.0327828
BCL2L11|54951|AT	2.1347	52.9131	1.38383	2023.23	0.0327856
MTAP|85996|AT	-2.13462	0.192011	0.0421977	0.8737	0.0327924
EPOR|47689|RI	2.13455	4.19659	1.12447	15.6619	0.0327977
PPP1R12B|9413|AT	2.13428	64.1644	1.40478	2930.75	0.0328199
NFS1|59219|ES	-2.13415	0.298274	0.0981998	0.905982	0.0328308
FAM131A|67926|AP	2.13385	9.14098	1.19759	69.7713	0.0328554
RAI2|88594|RI	-2.13368	0.00217545	7.8e-06	0.60707	0.0328694
BOLA3|54017|ES	2.13331	9.16029	1.19719	70.0901	0.0328993
CLSPN|1730|AT	2.13328	2.47696	1.07648	5.69948	0.0329015
CLSPN|1731|AT	-2.13326	0.403725	0.175457	0.928967	0.0329035
EDNRB|26098|AP	-2.13321	0.0545983	0.00377499	0.789663	0.0329076
CKLF|36729|ES	2.13239	17.2548	1.25898	236.484	0.0329746
CCDC113|36632|ES	-2.13123	0.00306996	1.5e-05	0.628157	0.0330704
B4GALT4|66290|ES	-2.13074	0.159813	0.0295839	0.863315	0.0331103
RIC8A|13587|AA	-2.13044	0.00103192	1.85e-06	0.57681	0.0331352
TARBP2|22068|AP	2.12993	2.57897	1.07853	6.16679	0.0331774
NEIL2|82629|ES	2.12932	106332	2.51072	4503262790	0.0332278
EPDR1|79273|ES	2.1292	39.6558	1.3398	1173.74	0.0332374
CBS|60774|ES	2.129	38.7569	1.33693	1123.54	0.0332545
SEC61A2|10764|ES	2.1287	2.59721	1.07859	6.25398	0.033279
C21orf33|60806|ES	2.1282	15781.8	2.14714	1.15999e+08	0.0333209
ABHD14B|65143|ES	2.12719	5.83524	1.14874	29.6412	0.0334047
BDKRB2|29188|AA	-2.12478	0.441438	0.207628	0.938541	0.033605
PES1|61779|AP	2.12446	34.8005	1.31633	920.036	0.0336315
RIC8B|24169|ES	2.12418	2.81791	1.08339	7.32943	0.0336551
COL1A1|564860|ES	2.1241	6.6178	1.15722	37.8451	0.0336621
COL1A1|410160|ES	-2.12377	0.170999	0.033508	0.872649	0.033689
USP1|3251|AP	2.12312	5.32646	1.13717	24.949	0.0337442
C14orf2|29533|ES	2.1231	2.65605	1.07795	6.54449	0.0337454
MYO6|76805|ES	-2.12265	0.355961	0.137147	0.923886	0.0337832
ADAMTS2|74892|AT	2.12249	5.7441	1.14323	28.8608	0.0337969
ADAMTS2|74891|AT	-2.12246	0.174097	0.0346503	0.874732	0.0337992
PBX3|87589|AP	-2.12193	0.0725224	0.00642572	0.818507	0.033844
C12orf76|24408|ES	2.12176	3.02044	1.08795	8.38554	0.0338577
P2RX4|24843|ES	2.1204	665.449	1.63533	270784	0.0339723
LTA4H|23823|ES	2.11953	42.5644	1.3263	1366	0.0340455
RPS25|19054|ES	-2.11934	0.306613	0.102752	0.914937	0.0340618
ZNF207|40205|ES	-2.11884	0.278932	0.08562	0.908705	0.0341042
TRDMT1|10915|ES	2.11868	44.3606	1.32856	1481.2	0.0341176
APITD1|614|AT	2.11796	239.556	1.50486	38134.3	0.0341786
APITD1|613|AT	-2.11795	0.00417446	2.62e-05	0.66453	0.0341796
ARRB1|17833|ES	2.1164	4.28625	1.11358	16.4981	0.0343108
ZNF527|49506|AT	-2.11593	0.303122	0.100333	0.915776	0.0343505
TMPRSS13|18948|AT	-2.1157	0.0297403	0.00114568	0.772015	0.0343706
C8orf59|84336|ES	-2.11522	0.505736	0.268893	0.951192	0.0344112
IL32|33382|AA	-2.11511	0.10699	0.0134861	0.848792	0.0344206
YWHAZ|84722|AP	-2.1148	0.00146396	3.46e-06	0.620114	0.0344469
KLC1|29467|AT	-2.11466	0.320407	0.111575	0.920109	0.0344586
PNPLA6|47111|AA	-2.11415	0.194065	0.0424447	0.887296	0.0345021
TULP3|19728|AP	-2.11412	0.0817611	0.00802399	0.833112	0.0345046
ZNF365|11879|AT	2.11362	2.25862	1.06102	4.80796	0.0345477
MX1|60664|AP	2.11361	4.97156	1.12365	21.9965	0.0345485
METTL1|22748|ES	-2.11353	0.0860145	0.00884209	0.836736	0.0345556
C6orf163|76954|AP	2.11323	2.39479	1.06539	5.38304	0.0345808
INPP5K|38324|ES	2.11282	539.817	1.5764	184853	0.0346164
WDR7|45633|ES	-2.11236	0.0161892	0.000352899	0.742681	0.0346553
SLC47A1|39735|RI	-2.11221	2.17e-05	1.02e-09	0.461193	0.0346683
TNIP1|74126|AP	2.11215	2.54896	1.06974	6.07359	0.0346734
TULP3|19729|AP	2.11152	12.2214	1.19682	124.799	0.0347277
ZNF706|84744|RI	2.11149	2.55409	1.06961	6.09885	0.0347303
GIT2|24372|ES	2.11118	105.709	1.3963	8002.89	0.0347569
SLC38A6|27793|ES	-2.11095	0.077621	0.00723357	0.832923	0.0347765
MAP2K7|47192|AA	-2.11085	0.0251525	0.000823179	0.768546	0.034785
KIFC3|36610|AA	2.11024	2.04212e+08	3.90635	1.06756e+16	0.034838
SS18|44966|ES	-2.11022	0.0828011	0.00818674	0.837455	0.0348397
BIN1|55198|ES	2.10943	5.2828	1.12517	24.8032	0.0349073
UBE2V2|83796|AP	-2.10844	0.0808099	0.00779587	0.837654	0.0349931
UBE2V2|83797|AP	2.10844	12.3747	1.19381	128.273	0.0349931
PDE4D|72135|AP	2.10804	1.87157	1.04501	3.35189	0.0350274
ATP5G2|22101|ES	2.10771	2.95563	1.07893	8.09671	0.0350559
TBCK|70267|ES	-2.10696	0.232807	0.0600009	0.903308	0.0351206
NOP2|19895|AD	-2.10642	0.260114	0.0743001	0.910618	0.0351676
QSER1|14864|AP	2.1059	3.67537	1.0944	12.3432	0.0352131
OXNAD1|63641|AA	-2.10573	8.99e-05	1.54e-08	0.524703	0.0352282
COL1A2|484902|ES	2.10532	7.94502	1.15383	54.7075	0.0352637
ZNF527|49507|AT	2.10526	3.28097	1.08546	9.9173	0.0352687
PCSK5|86632|AT	-2.10513	0.372848	0.148802	0.934231	0.0352804
LILRB5|51853|ES	2.10489	10.8115	1.17811	99.2179	0.0353009
JARID2|75407|AP	-2.10438	0.0702081	0.00591483	0.833359	0.0353454
PIGH|28072|ES	-2.10426	1.41e-05	4.29e-10	0.464934	0.0353554
CCSER1|69945|AT	2.10412	1.78452	1.04048	3.06063	0.035368
TMEM106C|21391|AD	2.10327	6.31877	1.13384	35.2137	0.0354417
GSTT1|61372|ES	2.10298	4.48261	1.10741	18.1448	0.0354672
PAM|72898|ES	2.10272	6.99997	1.14124	42.9356	0.03549
PES1|61780|AP	-2.10256	0.0276759	0.000976919	0.784051	0.0355044
MKNK2|46567|AT	-2.10168	0.00103834	1.71e-06	0.629242	0.0355817
GIGYF2|58010|AP	2.10142	74.4058	1.33655	4142.19	0.0356044
AMPD3|14351|AA	-2.10108	0.0425016	0.00223321	0.808873	0.0356342
FAM198B|70976|AP	-2.10091	0.354139	0.13446	0.932728	0.035649
AFMID|94690|ES	-2.10087	0.438778	0.203463	0.946248	0.0356523
GIT2|24378|ES	-2.10069	0.0151157	0.000302564	0.755161	0.0356682
KIAA1715|56102|ES	2.10047	2.55499	1.06476	6.13092	0.0356875
CLEC3A|37671|AT	-2.1003	0.3804	0.154358	0.93746	0.0357023
COL1A1|266782|ES	2.10002	8.78476	1.15595	66.7606	0.0357273
TTLL3|63225|ES	-2.09963	0.293803	0.0936476	0.921755	0.0357614
ANKLE2|25300|RI	-2.09886	0.362867	0.140809	0.935117	0.0358294
HNRNPA1|120409|ES	2.09835	29.3337	1.2496	688.596	0.0358746
ARHGAP32|19452|RI	-2.09785	0.199333	0.0441767	0.899422	0.0359185
TARBP2|22067|AP	-2.09774	0.392611	0.163905	0.940443	0.0359282
MICAL1|77197|AP	2.09617	4.18498	1.09748	15.9584	0.0360673
MICAL1|77198|AP	-2.09614	0.238954	0.0626639	0.911198	0.03607
IDE|12534|ES	2.09548	14.6527	1.1896	180.484	0.0361286
COPS6|80879|AA	2.09517	1.74836e+06	2.52851	1208920000000	0.0361555
CHID1|13814|ES	-2.09445	0.0692549	0.00569322	0.842447	0.0362196
PHF20L1|85197|AA	-2.09376	0.229643	0.0579344	0.910266	0.036281
FBXO36|57858|ES	-2.09373	0.385438	0.157893	0.940908	0.0362841
ERF|50140|AP	2.09359	9.17503	1.15196	73.0764	0.0362969
PHTF1|4278|AT	-2.09318	0.0501232	0.00303955	0.826547	0.0363332
CA6|549|AT	-2.09308	0.482424	0.243776	0.954699	0.036342
PHTF1|4277|AT	2.09298	19.944	1.20951	328.864	0.0363505
USP10|37865|ES	-2.09236	0.0485466	0.00285397	0.825787	0.0364068
C12orf77|20760|AT	-2.09226	0.00698464	6.68e-05	0.730597	0.0364148
ZNF610|51445|ES	-2.09218	0.0300612	0.00112771	0.801334	0.036422
SERPINA1|29119|ES	2.09165	3.25288	1.07709	9.82394	0.0364702
FMO2|8981|RI	-2.0916	0.181002	0.0364826	0.898011	0.0364743
ERICH1|82553|AT	2.09142	6.95986	1.12969	42.8785	0.0364906
ERICH1|82554|AT	-2.09142	0.143681	0.0233217	0.885197	0.0364907
CCM2|79585|ES	2.09099	10.722	1.16027	99.0814	0.0365288
ASAH1|82845|ES	2.09075	243661	2.1726	27327080975	0.0365501
KIFC3|36616|ES	-2.09006	0.422311	0.188177	0.947759	0.0366126
RBM43|55566|AT	-2.08967	0.0536414	0.00345032	0.83395	0.0366474
RBM43|55565|AT	2.08957	18.6389	1.19895	289.763	0.0366562
CLPTM1|50380|AP	2.08937	8.0822	1.13817	57.392	0.0366744
CD9|19817|AP	2.08746	6.87997	1.12501	42.0742	0.0368468
TGFBI|73472|AP	2.08715	1306720000000	5.47464	3.12e+23	0.0368742
HMGCLL1|76532|AT	2.08595	2.914	1.06673	7.96023	0.0369835
OPTN|215727|ES	2.0859	34970	1.88075	6.50221e+08	0.0369875
ADPRH|66334|AP	-2.08568	0.28984	0.090518	0.928072	0.0370079
FAXDC2|74222|AP	2.08555	1.81774	1.03664	3.18741	0.0370198
ZMYM3|89412|AD	-2.08551	0.27539	0.0819617	0.925307	0.0370232
SPHK2|50793|AD	2.08524	2.68998	1.06125	6.81833	0.0370474
POC5|72543|ES	-2.08498	0.00204187	6.04e-06	0.68978	0.0370713
ANKRD11|38073|AP	2.08479	3.01215	1.06825	8.49341	0.0370886
ECE1|964|AP	-2.08416	0.117572	0.015704	0.880232	0.0371452
FMR1|90274|ES	2.08405	5.9583	1.11212	31.9222	0.0371553
RRNAD1|8315|ES	-2.08314	0.000264097	1.14e-07	0.614347	0.0372382
CCDC74A|55390|AA	-2.08295	0.430104	0.194438	0.951404	0.037256
YAF2|21146|ES	-2.08289	0.155677	0.027047	0.896041	0.0372614
SLBP|68501|ES	-2.08272	0.000781774	9.32e-07	0.655971	0.0372772
C14orf80|29663|ES	-2.08222	0.171023	0.0324446	0.901506	0.0373221
QPCTL|50516|ES	-2.08154	7.66e-05	1.02e-08	0.574904	0.0373841
AP2B1|40325|AD	-2.08139	0.181932	0.0365591	0.905367	0.0373984
DENND1B|9307|ES	-2.08134	0.439281	0.202451	0.953159	0.0374024
MRPL52|26637|ES	-2.08102	0.329093	0.115535	0.937394	0.0374322
C15orf48|30426|RI	-2.08081	0.0836495	0.0080818	0.865803	0.037451
STAP2|46791|AA	2.08052	2.98325	1.06538	8.35356	0.0374778
CYFIP1|29674|AP	-2.08027	0.329287	0.115624	0.937781	0.0375012
RBM6|64949|ES	-2.08025	0.163198	0.0295768	0.900485	0.0375025
RCOR3|9712|ES	-2.07999	0.0915366	0.00961855	0.871124	0.0375267
RAB11FIP1|83363|AP	2.07949	1.95364	1.03924	3.67257	0.0375722
RAB11FIP1|83362|AP	-2.07948	0.511868	0.27229	0.962241	0.0375729
NF2|61660|ES	-2.07929	0.000546633	4.6e-07	0.649805	0.0375907
NIP7|37283|ES	2.079	1737.23	1.53286	1.96886e+06	0.0376174
YME1L1|11060|RI	-2.07895	0.398511	0.167397	0.948707	0.0376222
TRPM7|30600|AA	-2.07879	0.240986	0.0629954	0.92188	0.0376368
ADAP1|78554|AP	-2.07818	0.4054	0.173011	0.949935	0.0376923
PLEC|85514|AP	-2.07696	0.0532837	0.00334904	0.847751	0.0378052
RBM10|88905|AD	-2.07653	0.172128	0.0327039	0.905951	0.037845
LYRM1|34402|AP	2.07648	3.44459	1.07187	11.0696	0.0378492
CRCP|79872|ES	2.07641	30.6159	1.21152	773.682	0.0378563
TMEM205|47661|ES	2.07599	601.696	1.43	253173	0.0378949
BFAR|34095|ES	-2.07386	0.397577	0.166281	0.950604	0.0380921
P4HA2|73259|AA	2.07379	2.90535	1.06029	7.9611	0.0380992
DAG1|64873|AP	2.07343	4.58636	1.08692	19.3526	0.0381327
DAG1|64874|AP	-2.07339	0.218042	0.0516732	0.920054	0.0381356
EIF3K|49681|ES	-2.07272	0.0213455	0.000561697	0.811168	0.0381979
C19orf54|49960|AP	-2.07227	0.0613636	0.00438037	0.859628	0.0382402
POLE2|27433|AT	-2.07198	0.148111	0.0243228	0.901903	0.0382673
DCAF4|28234|AA	-2.07196	0.281916	0.0851064	0.933849	0.038269
RAD1|71743|ES	-2.07172	0.250847	0.0677977	0.928116	0.0382917
PABPC1L|59498|ES	-2.07141	0.428651	0.19231	0.955446	0.0383203
LRRCC1|84321|ES	2.07055	58.8689	1.24315	2787.71	0.0384013
ARHGEF2|8139|AP	-2.07038	0.139317	0.0215606	0.90022	0.0384168
X44083|43743|ES	-2.07009	0.0347036	0.00144012	0.836277	0.038444
MTMR10|29794|ES	2.06999	6.44583	1.10412	37.6305	0.0384529
IK|73709|ES	-2.06872	0.180894	0.0358003	0.914034	0.0385725
DGCR6|61029|AT	2.06858	2.31276	1.04501	5.11848	0.0385859
DGCR6|61028|AT	-2.06852	0.432393	0.195375	0.956952	0.0385908
SCYL1|16860|AA	2.06794	21.9048	1.17489	408.397	0.0386456
LIMD2|42957|AA	-2.06776	0.198625	0.0429206	0.919187	0.0386621
ZNF397|45145|AT	2.06741	5.03827	1.08767	23.338	0.0386954
ATXN2L|35850|ES	-2.06675	0.0614277	0.00435843	0.865761	0.038758
THEMIS2|1349|RI	-2.06661	0.000126389	2.54e-08	0.629264	0.038771
CD9|19819|AP	-2.06626	0.144448	0.0230487	0.905262	0.0388044
NFKB2|12947|AP	-2.06595	0.248187	0.0661614	0.931005	0.0388334
MDM2|23155|ES	-2.0657	0.0292701	0.00102648	0.834639	0.0388564
CCDC120|89064|AD	-2.06542	0.146051	0.0235324	0.906441	0.0388828
C12orf43|24819|ES	-2.0652	0.397839	0.165887	0.954117	0.0389037
ACTR10|27682|ES	-2.06514	0.319729	0.108339	0.943578	0.0389094
UBTF|41828|AP	2.06512	10.8072	1.12886	103.464	0.0389112
G6PC3|41771|AD	-2.06395	0.050082	0.00291661	0.859973	0.0390221
FAM104A|43210|ES	-2.06389	0.261295	0.0730489	0.93465	0.0390278
TMEM107|39129|ES	-2.06345	0.44079	0.202444	0.959748	0.0390697
BTBD3|58697|RI	-2.0631	0.415003	0.179968	0.956986	0.0391028
ZNF532|45682|AP	-2.06295	0.412972	0.178245	0.95681	0.0391171
ZFP41|85399|AT	-2.0627	0.146716	0.0236847	0.908833	0.039141
COL1A1|408690|ES	2.0621	6.67825	1.09862	40.5957	0.0391981
RAD52|19641|AT	2.06098	18.2279	1.15291	288.19	0.0393047
YPEL5|53095|ES	2.06084	2.48706	1.04561	5.91567	0.039318
EGLN3|27150|AD	-2.06074	0.0309994	0.0011389	0.843762	0.0393275
C2CD2L|19121|AA	-2.05928	0.140549	0.0217146	0.909704	0.0394672
PTGES2|87700|ES	-2.05922	0.0260436	0.000808666	0.83875	0.0394727
NPFFR2|69473|AP	2.05851	2.93763	1.05294	8.1958	0.0395415
NME1|NME2|42506|AP	2.05832	8.94413	1.11037	72.0459	0.0395598
ZGPAT|60162|ES	2.05829	4.31805	1.07238	17.3871	0.039562
REL|53671|ES	-2.05639	0.414621	0.179156	0.95956	0.0397453
SNAPC3|85912|AT	-2.05579	0.118145	0.0154194	0.905239	0.0398029
SOCS2|23708|AP	2.05564	4.59273	1.07353	19.6485	0.0398176
RAP1GDS1|69996|AA	2.05561	13.0201	1.12684	150.44	0.0398198
MLF1|67432|ES	-2.0555	0.371082	0.144195	0.954969	0.0398305
GAPVD1|87565|ES	-2.0551	0.0201962	0.000488645	0.834733	0.0398695
WWTR1|67227|AP	2.05487	108.888	1.24188	9547.29	0.0398917
FCER1A|8408|AA	-2.05452	0.00117099	1.87e-06	0.732976	0.0399257
IL15RA|10674|AP	-2.0533	0.386119	0.155678	0.957664	0.0400432
UBE2K|69075|ES	2.0525	19699.1	1.56172	2.48478e+08	0.0401216
C19orf43|47858|ES	2.05246	1524.6	1.39142	1.67053e+06	0.0401245
LPAR2|48664|AP	2.05135	2.56743	1.0429	6.32055	0.0402332
TXNRD1|24106|ES	2.05054	9.71456	1.10564	85.3556	0.0403122
FRA10AC1|12559|AT	-2.05051	0.0324456	0.00122477	0.859521	0.0403147
APOBEC3D|62274|ES	2.05031	3.1947	1.05251	9.69692	0.0403345
LIMA1|21689|AP	-2.0503	0.344929	0.124689	0.954185	0.0403353
RDX|18630|AT	-2.05002	0.000592469	4.87e-07	0.721494	0.040363
NAA25|24574|ES	-2.04997	0.484628	0.242454	0.968696	0.0403672
ASB11|88552|AT	-2.04976	0.236458	0.0595582	0.938785	0.040388
AFMID|43800|ES	-2.04954	0.358406	0.134347	0.956143	0.0404089
ASB11|88550|AT	2.04952	4.22808	1.06503	16.7851	0.0404111
ZNF621|64240|AT	-2.04924	0.0713006	0.00570366	0.891318	0.0404384
ELP3|83202|AP	-2.04909	0.529112	0.287819	0.972692	0.0404532
USP8|30597|ES	-2.04849	0.405188	0.170714	0.961711	0.0405119
NSF|42037|ES	2.04771	545104	1.76122	168711000000	0.0405884
AHSA2|53692|RI	2.04602	270.676	1.26563	57888.5	0.0407545
CAMKMT|53453|AT	-2.04582	0.0754177	0.00633949	0.897206	0.0407742
AHI1|77890|AT	-2.04534	0.18213	0.0356152	0.931378	0.0408211
MYO10|71601|AP	2.04523	4.21948	1.06186	16.7668	0.0408317
PTCD2|72469|AD	-2.04513	0.474014	0.231784	0.96939	0.0408419
PI4KB|7592|ES	-2.04449	0.306437	0.0986095	0.952278	0.0409052
ING4|19911|ES	2.04445	4.78658	1.06685	21.4758	0.0409091
CPVL|79080|AD	2.0439	14.721	1.11677	194.048	0.0409633
TLE2|46648|ES	-2.04352	0.0735002	0.00601078	0.898765	0.0410013
DALRD3|64810|AA	2.04317	10.0658	1.09861	92.2268	0.0410352
ARNT|7512|AA	2.04236	17.3664	1.12205	268.788	0.0411163
DERL3|61332|RI	2.04224	2.38542	1.03565	5.4944	0.0411276
PDE4D|72142|AP	-2.04202	0.489508	0.246596	0.971702	0.0411494
MAPKAPK5|24542|AD	2.04179	6.28155	1.07643	36.6564	0.0411721
FXR1|67747|ES	-2.04162	0.358071	0.133591	0.959758	0.0411897
TRMT61B|53080|ES	2.04139	613.881	1.29186	291712	0.0412117
UBXN11|1254|ES	-2.04121	0.275254	0.0797569	0.949947	0.0412298
PPHLN1|21220|AA	2.04099	2.83478	1.04223	7.71037	0.0412523
PUS10|53675|AT	2.04085	4.32501	1.05976	17.6509	0.0412654
PUS10|53676|AT	-2.04084	0.231216	0.0566548	0.943621	0.0412671
PFKM|21429|ES	-2.04046	0.402414	0.167858	0.964728	0.0413049
SALL4|59804|AD	-2.04039	0.410256	0.174326	0.96549	0.0413114
RTEL1|60143|AP	2.04028	2.03138	1.02829	4.01298	0.041322
PDK1|55986|ES	2.03966	3.14277	1.04576	9.4448	0.0413838
SLC35A1|76963|ES	2.03909	138198	1.583	12064812827	0.0414407
TLE3|31412|AD	2.03869	9.48675	1.09076	82.5095	0.0414813
NFIB|85888|ES	2.03776	2.27381	1.03186	5.01057	0.041574
WARS|29273|AP	2.0376	5.53817	1.06739	28.735	0.0415904
RASSF1|65019|AP	-2.03753	0.0510538	0.00291903	0.892928	0.0415969
SLC30A5|72303|AA	-2.03743	0.364851	0.138318	0.962389	0.0416068
TUBA1A|21538|AP	2.03727	212.377	1.22549	36804.9	0.0416225
COX20|10475|ES	2.03638	7.13901	1.07655	47.3414	0.0417118
EIF3M|14850|ES	2.03627	317401	1.60758	62667481922	0.0417229
WARS|29272|AP	-2.03616	0.180848	0.0348673	0.93801	0.0417342
SPSB1|562|AP	2.03575	5.9803	1.06885	33.4604	0.0417754
DHDDS|1272|AT	-2.03565	0.0117279	0.000162264	0.847648	0.0417858
REPS2|88583|ES	-2.03563	0.315061	0.103618	0.957974	0.0417871
NUMB|28287|AP	-2.03544	0.378641	0.148626	0.96463	0.0418068
NUMB|28285|AP	2.0354	2.64096	1.03665	6.72812	0.0418108
COPE|48519|ES	-2.03528	0.548113	0.307187	0.977997	0.0418232
TMPO|23845|AT	2.03523	13.8791	1.10216	174.776	0.0418282
SLC30A6|53155|ES	2.03405	6.40413	1.06997	38.3307	0.0419466
RFPL3S|61917|AT	-2.03404	0.191736	0.0390419	0.941623	0.0419474
ANAPC5|24862|AA	2.03398	10.0016	1.0874	91.9919	0.041954
PMF1|8197|ES	2.03376	1152.34	1.29147	1.02821e+06	0.0419762
TBC1D22A|62728|ES	-2.03348	0.000437788	2.53e-07	0.756084	0.0420039
EGFL7|88186|AP	-2.03333	0.556068	0.315829	0.979047	0.042019
APP|60282|ES	2.03326	1.91899e+06	1.68461	2185970000000	0.0420261
NRSN2|58447|ES	-2.03304	0.129917	0.018163	0.929272	0.0420488
HARS2|73751|ES	2.03242	2652.32	1.3245	5.31128e+06	0.0421112
NOLC1|12942|AA	2.03238	7.67428	1.07531	54.7698	0.0421153
INTS4|17998|ES	-2.03219	0.180977	0.0348042	0.941054	0.0421343
DLG4|38844|AP	-2.03179	0.0956972	0.00995001	0.920397	0.0421752
TUBB3|38167|AP	2.03165	2.14163	1.02724	4.46498	0.0421891
DDX55|25090|AA	2.0305	14.0986	1.09627	181.316	0.0423062
LOXL3|54107|AT	-2.03019	0.059812	0.00394357	0.907165	0.0423369
LETMD1|21771|ES	2.03014	18.5471	1.10622	310.964	0.0423419
LOXL3|54108|AT	2.03009	16.7173	1.10218	253.559	0.0423476
FAS|12477|ES	-2.03008	0.000778274	7.76e-07	0.780962	0.0423488
CLK4|74876|ES	-2.02979	0.434211	0.194029	0.971709	0.0423776
VPS54|53761|AP	-2.02947	0.372134	0.143252	0.966712	0.0424104
UBL4A|90617|ES	2.02918	7860.65	1.35792	4.55034e+07	0.0424401
MCTS1|90006|AP	2.02881	2966.13	1.31167	6.70743e+06	0.0424777
TNIP1|74133|AA	2.02837	851.192	1.25551	577077	0.042522
PNKD|57463|AT	2.02832	2.72156	1.03432	7.16115	0.0425279
PNKD|57462|AT	-2.02827	0.367445	0.139646	0.966844	0.0425324
BEST3|23330|AT	2.02794	3.07637	1.03839	9.1142	0.0425659
SPARCL1|69872|ES	-2.02749	0.00419795	2.11e-05	0.833367	0.0426125
CCDC91|20918|ES	-2.02734	0.000473039	2.89e-07	0.775358	0.0426281
OGG1|63159|AT	2.02725	4.69743	1.05268	20.9615	0.0426373
OGG1|63158|AT	-2.02716	0.212897	0.0477099	0.950012	0.0426457
MUSTN1|65285|AP	2.0267	6.36737	1.06285	38.146	0.0426935
IP6K2|64755|AA	2.02649	6.47751	1.06325	39.462	0.0427148
OGFOD2|25012|AA	2.02632	4.19909	1.04811	16.823	0.042732
MUC1|7960|ES	2.02632	1.3727e+07	1.71289	110008000000000	0.0427321
TRUB2|87733|AP	2.02508	9.15538	1.0738	78.06	0.0428587
TRUB2|87734|AP	-2.02505	0.109232	0.0128116	0.931309	0.0428626
RNF145|74403|AP	2.02496	3.2856	1.03892	10.3908	0.0428714
SKA2|42754|ES	2.02483	13.1568	1.08605	159.385	0.042885
XRN1|67112|ES	2.02463	8.09508	1.06907	61.2966	0.0429058
CHD4|19897|AA	-2.02454	0.203131	0.0434142	0.950431	0.0429147
ATL3|16519|AP	2.0242	5.07687	1.05291	24.4794	0.0429495
CLIP1|24945|AP	2.02396	2.6492	1.03129	6.80536	0.0429738
MMS19|12720|AA	-2.02288	0.00172102	3.61e-06	0.820405	0.0430857
PDDC1|13744|RI	2.02269	152818	1.44801	16127791926	0.0431049
IL15RA|10675|AP	2.02264	2.54481	1.02937	6.29128	0.0431103
C11orf1|18689|ES	-2.02179	0.0183981	0.000382481	0.884987	0.043198
MTO1|76750|ES	2.02086	40.9737	1.11839	1501.13	0.0432941
MAN2B2|68721|ES	2.01983	203.472	1.17064	35366.1	0.0434011
RAP1A|4178|AP	2.01973	4.42533	1.045	18.7403	0.0434112
PDS5A|69080|AT	-2.01964	0.0492607	0.00265237	0.914887	0.0434209
PDS5A|69081|AT	2.01964	20.2997	1.09303	377.006	0.0434212
TOR3A|9100|AA	-2.01961	0.0293958	0.000958983	0.901075	0.0434236
ZNF532|45683|AP	2.01938	2.41724	1.02631	5.69324	0.0434473
IAH1|52634|ES	2.01922	33.0155	1.10807	983.719	0.0434647
SH3YL1|52504|ES	2.01896	3.48729	1.03717	11.7253	0.0434914
MTA2|16357|AP	2.01886	6.688	1.057	42.3171	0.0435017
NOP2|19890|ES	-2.01877	0.280709	0.0817683	0.963668	0.043511
CTTN|92714|ES	2.01838	157.164	1.15763	21337.1	0.0435514
C17orf97|38217|AT	2.01836	480.532	1.19561	193131	0.0435536
TIPARP|67367|AP	2.01831	4.82478	1.04654	22.2432	0.0435592
CAST|72863|ES	-2.01825	0.125483	0.0167187	0.941822	0.0435656
CDCP1|64397|AT	2.01758	6.84816	1.05648	44.3901	0.0436349
ALKBH6|49325|ES	2.01757	1.46539e+06	1.49988	1431690000000	0.0436358
CDCP1|64398|AT	-2.01739	0.146057	0.0225333	0.946708	0.0436545
CYFIP1|29675|AP	2.01692	2.95433	1.03107	8.46508	0.0437035
THTPA|26757|AD	2.01686	16.4637	1.08223	250.459	0.0437099
ZNF333|48020|AT	-2.01673	0.1778	0.0331878	0.952547	0.0437234
NVL|9942|ME	-2.01661	0.16978	0.0302972	0.951412	0.0437365
SULF1|84105|ES	-2.01658	0.195265	0.0399177	0.955176	0.0437391
C8orf44|84029|AT	-2.01645	0.346101	0.1234	0.970713	0.0437525
C8orf44|84028|AT	2.01637	2.8892	1.03012	8.10338	0.0437617
PSMG4|75189|ES	2.01625	62.7467	1.12249	3507.52	0.0437739
RABL2B|62922|AA	-2.01446	0.0959812	0.00981534	0.93857	0.0439615
PTHLH|20908|AT	2.01384	5.01136	1.04406	24.054	0.0440266
AHI1|77895|ES	2.0138	21.1864	1.08504	413.683	0.044031
MRAS|66991|AP	2.01363	2.80045	1.02783	7.63021	0.0440482
SORBS2|71370|AP	-2.01357	0.269039	0.0749563	0.965653	0.044055
ELF5|14951|AT	2.0131	2.85716	1.0281	7.94028	0.044104
MBNL1|67326|ES	-2.01308	0.430482	0.189482	0.978006	0.0441062
AGTPBP1|86732|AA	2.01305	4.68895	1.04159	21.1083	0.0441095
PHTF2|80204|AP	2.01292	12.3066	1.06827	141.773	0.044123
RPE|57239|ES	-2.01268	0.281522	0.08193	0.967346	0.0441483
PSME3|41143|AP	-2.01248	0.269873	0.0753635	0.9664	0.0441698
PSME3|41144|AP	2.01247	3.70544	1.03477	13.2689	0.04417
DDB2|15676|ES	2.0123	54351912599	1.90198	1.55e+21	0.0441882
RPL6|399926|ES	2.01226	15.3572	1.07357	219.68	0.0441923
NEDD1|23841|ES	2.01147	3.42536	1.03203	11.369	0.0442761
LITAF|34014|AP	2.01073	49.7056	1.10365	2238.61	0.0443538
EGFL7|88188|AP	2.0103	1.76815	1.01437	3.08204	0.0443989
COG8|37280|AT	-2.00973	0.105489	0.0117652	0.945829	0.0444599
COG8|37279|AT	2.00935	9.47576	1.05683	84.9618	0.0444997
POLDIP3|62524|ES	-2.00916	0.000156049	3.02e-08	0.806827	0.0445197
OLR1|20334|AP	2.00902	10.396	1.05884	102.07	0.0445348
HMOX2|33749|ES	-2.00841	0.0940554	0.00936546	0.944578	0.0446
CCNJL|74417|AT	-2.00823	0.004992	2.83e-05	0.880393	0.0446185
SLC37A3|81992|ES	-2.00816	0.00921365	9.5e-05	0.8936	0.044626
CCT3|8239|ES	-2.00802	0.134905	0.0190931	0.953192	0.0446413
ELP3|83201|AP	2.00757	1.86553	1.0149	3.42911	0.0446888
CYFIP2|74325|AP	-2.00706	0.441683	0.198861	0.981009	0.0447437
PPP2R4|87833|AP	2.00694	4.86917	1.03775	22.8464	0.0447561
KANSL1|42013|AA	2.00652	14.3873	1.06382	194.577	0.0448007
THBS3|8026|AA	-2.00647	0.0984227	0.0102218	0.947685	0.0448066
SCRN2|42115|AP	-2.00638	0.148968	0.0231909	0.956909	0.0448159
TXNDC15|73435|AP	2.00618	63.4892	1.10035	3663.28	0.044837
SLAMF7|8499|ES	-2.00608	0.0680816	0.00493045	0.940099	0.0448477
THTPA|26761|AD	2.00568	4.49951	1.03488	19.5633	0.0448899
TEP1|26437|ES	2.00527	2.39107	1.01989	5.60572	0.0449343
CCT4|53708|ES	-2.00417	0.202178	0.0423427	0.965355	0.045052
ZNF397|45144|AT	-2.00398	0.168127	0.0293957	0.961592	0.045072
NCAPG2|82527|ES	-2.00392	0.187588	0.0365048	0.963959	0.0450788
RPAIN|38695|ES	2.00309	8.84545	1.04805	74.6551	0.045168
GGA3|43403|ES	2.00259	11.7119	1.05377	130.169	0.0452216
HMGCLL1|76534|AT	-2.00243	0.355912	0.129479	0.97833	0.0452386
ZC2HC1C|28481|AD	2.00223	2.17964	1.01658	4.67333	0.0452605
AFMID|94692|ES	-2.00091	0.490083	0.243713	0.985511	0.0454018
RNF121|17448|ME	2.00068	3.75678	1.0273	13.7383	0.0454274
POSTN|25673|ES	-2.00042	0.00349279	1.37e-05	0.891883	0.0454544
SNAP47|10057|AT	-1.99949	0.00115738	1.53e-06	0.874889	0.0455556
SLC25A32|84813|ES	1.99907	4.84632e+08	1.47874	1.58829e+17	0.0456011
PP2D1|63692|AT	-1.99905	0.475154	0.22908	0.985557	0.0456031
TIAL1|13269|AA	1.99891	5.87075	1.03508	33.2974	0.0456184
C19orf54|49978|ES	-1.9986	0.0538982	0.00307376	0.945102	0.0456516
MAP3K13|68008|AA	-1.99854	0.0514503	0.00280315	0.944344	0.0456587
ARPC4|63191|AD	1.99765	2.89398	1.02025	8.20887	0.0457541
SNRPD3|61416|AT	-1.99749	0.152656	0.0241414	0.965307	0.0457721
CDK18|9553|AD	1.9972	4.99255	1.03043	24.1894	0.0458034
TBC1D31|85040|ES	1.99709	147.045	1.09722	19706.2	0.0458153
TRMT1|47918|ES	1.99686	4.6001	1.0286	20.5725	0.0458399
ASPH|83961|AP	1.99668	50.007	1.07459	2327.11	0.0458599
IDE|12535|ES	-1.99655	0.387708	0.15295	0.982788	0.0458742
R3HDM4|46347|ES	-1.99607	0.000711211	5.77e-07	0.877108	0.045926
SDHC|8666|ES	1.99571	4.1814	1.02596	17.0418	0.0459654
ELF5|14952|AT	-1.99482	0.352921	0.126841	0.981966	0.0460625
CTNNB1|64249|RI	-1.99462	0.181555	0.033954	0.970789	0.0460841
NASP|2754|ES	-1.99453	0.274073	0.0768199	0.977816	0.0460939
XRRA1|17797|ES	-1.99439	0.0553039	0.00321525	0.951256	0.0461093
AKTIP|36417|AA	-1.9943	0.113706	0.0134223	0.963255	0.0461188
TMCO6|73699|ES	-1.99411	0.030956	0.00101703	0.942228	0.04614
NPFFR2|69472|AP	-1.99398	0.351777	0.125973	0.982334	0.0461541
NVL|9941|ES	-1.99388	2.17e-06	5.88e-12	0.801053	0.0461651
PDE4A|47519|AP	1.99371	3.6843	1.02232	13.2777	0.0461837
IL32|33432|ES	1.99364	90.9703	1.07916	7668.55	0.0461918
CASP8|56818|ES	-1.99228	0.00916247	9.06e-05	0.926706	0.0463403
ZNF142|57511|RI	1.99219	2.90842	1.01742	8.31407	0.0463504
C11orf70|18439|ES	1.99218	22.3069	1.05149	473.229	0.0463512
L3MBTL2|62413|ES	-1.99134	0.244367	0.061056	0.978043	0.0464435
TAF8|76168|ES	-1.99126	0.361031	0.132447	0.984114	0.046452
CNIH1|27582|ES	1.99085	22630.5	1.16831	4.38361e+08	0.0464975
PP2D1|63693|AT	1.99037	2.00004	1.01064	3.95804	0.0465506
FBXL5|68814|AA	-1.99031	0.00881772	8.36e-05	0.930397	0.0465563
TMEM106C|21397|ES	1.9895	104965	1.18723	9280065951	0.0466464
UBE2W|84195|ES	-1.98795	0.0827015	0.00708384	0.965514	0.0468167
NIPA2|29681|ES	1.98776	655.878	1.09495	392873	0.0468379
ZSCAN20|1679|AT	1.98774	3.53335	1.01779	12.2663	0.0468408
ZSCAN20|1678|AT	-1.98772	0.28302	0.0815245	0.982528	0.0468426
MORF4L2|89764|AP	1.9876	4.85065	1.0222	23.0177	0.0468557
ECHDC2|3032|ES	1.98726	3.24474	1.0163	10.3595	0.0468933
TCF3|46537|RI	1.9872	46.2771	1.05396	2031.92	0.0469002
X44083|43729|AT	-1.98702	0.0322956	0.00109291	0.954337	0.0469204
EIF4G1|67875|AP	-1.98689	0.276016	0.0775252	0.982708	0.046935
YWHAE|38295|ES	-1.98684	0.116393	0.0139472	0.97133	0.0469406
ANAPC10|70752|AD	1.98622	4.50652	1.0201	19.9085	0.0470084
EIF1AD|16972|ES	-1.98585	0.278186	0.078689	0.983458	0.0470496
BIRC7|60100|AP	-1.98476	0.102554	0.0108209	0.971946	0.0471708
PROM2|54499|AD	1.98474	9.09458	1.02794	80.4634	0.0471738
ZNF587B|52345|AP	-1.98464	0.20239	0.0417838	0.980329	0.047184
BMP2K|69644|AT	-1.98343	0.394382	0.157258	0.989054	0.0473198
BMP2K|69645|AT	1.98341	2.5356	1.01106	6.35895	0.0473215
CD68|38994|AA	-1.98335	0.000232783	5.98e-08	0.906086	0.0473288
ZMYM2|25417|ES	1.98327	3.53979	1.01496	12.3454	0.0473377
MS4A7|16086|ES	1.98263	46.892	1.04498	2104.22	0.0474085
SLC47A1|39739|ES	1.98232	5.34017	1.01908	27.9835	0.0474429
GGCX|54285|AD	-1.98209	0.00191745	3.94e-06	0.93255	0.0474696
C2orf68|54310|AD	-1.9819	6.13e-06	4.3e-11	0.875613	0.0474906
ELMOD3|54218|RI	1.98159	4707.64	1.09669	2.02079e+07	0.047525
SNX11|42177|ES	-1.98153	0.114323	0.013382	0.976668	0.0475314
CERCAM|87747|RI	-1.98121	0.373546	0.141018	0.989497	0.0475679
APBB3|73660|ES	1.9811	9.08012e+16	1.51679	5.44e+33	0.04758
PPP1R12B|9411|AP	-1.98092	0.560309	0.315876	0.993892	0.0476006
USP10|37864|ES	-1.98087	0.108974	0.0121564	0.976881	0.0476062
CPNE1|59192|ES	-1.98049	0.167769	0.028672	0.981668	0.0476484
ADAL|30232|AT	-1.97947	0.280565	0.0797087	0.987556	0.0477634
ADAL|30234|AT	1.97942	3.56412	1.01257	12.5453	0.0477688
FES|32501|ES	-1.97882	0.205118	0.0427132	0.985019	0.0478364
SSH2|40062|AT	-1.97787	0.423741	0.180957	0.992258	0.0479436
SEC16A|88169|AP	1.97746	47.7966	1.03481	2207.67	0.0479895
NUDT1|78611|ES	1.9773	10.9906	1.02124	118.28	0.0480074
TIMMDC1|66313|ES	1.97668	2.0256	1.00599	4.07863	0.048078
TP53I3|52810|ES	1.97657	40.1719	1.03151	1564.48	0.0480903
BRD4|48064|AP	1.97634	5.50861	1.01424	29.9188	0.0481165
SLC25A30|25806|ES	1.97569	9.77899	1.01831	93.9087	0.04819
RPS20|83891|AD	-1.97495	0.270434	0.0738635	0.990128	0.0482741
OCLN|72383|ES	-1.97419	0.163936	0.0272274	0.987055	0.0483603
SERPINB5|45716|AT	1.97361	1.54832	1.00303	2.39005	0.0484265
LILRB2|51859|AA	-1.97359	0.260603	0.0685475	0.990756	0.048428
CD55|9639|ES	1.97295	43.7168	1.02518	1864.21	0.0485008
SNX12|89390|AD	1.97255	569820	1.08822	298372000000	0.0485472
HACL1|63588|ES	1.97231	23.2695	1.0199	530.906	0.0485742
TMEM220|39285|ES	-1.97134	0.0376211	0.00144239	0.981248	0.0486849
RALGPS1|87607|AT	-1.97116	0.040006	0.00163002	0.981878	0.0487051
ZNF506|48692|ES	1.971	15.0113	1.01529	221.945	0.0487235
MASP1|68073|AT	1.97038	6.77416	1.01016	45.4276	0.048795
APEX1|26450|AD	-1.97034	0.000207153	4.49e-08	0.956324	0.0487996
SMIM7|48189|AD	-1.97028	0.258522	0.0673088	0.992939	0.0488057
DYNLT3|88788|AP	-1.96985	0.00095418	9.43e-07	0.965707	0.0488558
SERPINB5|45717|AT	-1.96951	0.646431	0.418758	0.997888	0.0488947
PRDM15|60681|RI	1.96897	4.68019	1.00708	21.7501	0.0489568
HAUS2|30185|AT	1.96866	151.351	1.02243	22404.5	0.0489916
SETDB1|7519|AT	-1.9686	0.0606033	0.00371822	0.987775	0.0489989
SETDB1|7520|AT	1.96858	16.4999	1.01234	268.927	0.0490016
PBX3|87590|ES	1.96815	4.26126	1.00605	18.0492	0.0490508
PCGF2|40582|AP	-1.96773	0.221066	0.049162	0.99406	0.049099
PRPF8|38361|RI	-1.96674	0.293957	0.0867757	0.995791	0.0492132
GPX3|74123|ES	1.96651	1.61259	1.00159	2.59632	0.0492392
RHOT2|32942|ES	-1.96617	0.0607394	0.00372203	0.991202	0.0492794
EPS15L1|48159|ES	-1.96601	0.250718	0.063128	0.995751	0.0492969
CD44|15197|ES	-1.96553	0.0890385	0.00798238	0.993168	0.0493524
PAQR3|69655|RI	-1.96547	0.0298446	0.000899504	0.990214	0.0493601
IP6K2|64750|RI	-1.96547	0.366296	0.134551	0.997192	0.0493602
RANBP3|46965|ES	1.96508	2.17679	1.00203	4.72881	0.0494046
DUOXA1|30388|RI	1.96505	8.17152	1.00545	66.4116	0.0494083
POLK|72523|AT	1.96483	155.541	1.01257	23892.5	0.0494342
TMEM205|47660|ES	1.96442	2.66817	1.00223	7.10329	0.0494812
CYFIP2|74322|AP	1.96422	2.37016	1.00187	5.60716	0.0495045
FAXDC2|74223|AP	-1.96399	0.540666	0.292688	0.99874	0.0495312
FAM86B1|82683|AD	-1.96395	0.481113	0.231813	0.998517	0.0495362
IP6K2|64746|AD	1.96313	1.86746	1.00101	3.48391	0.049631
EWSR1|61580|AA	1.96273	11.5032	1.00345	131.87	0.0496774
FAM109A|24508|AP	1.96243	2.31887	1.00106	5.37146	0.0497124
VWA9|31210|ES	1.96226	2.14684	1.00089	4.6048	0.0497326
PSMG2|44700|AP	1.96121	1246.22	1.00455	1.54603e+06	0.0498542
PPP1CC|24497|AP	1.96102	4.9123	1.00086	24.11	0.0498763
PPP1CC|24498|AP	-1.96099	0.203578	0.0414784	0.999171	0.0498806
ANAPC11|44216|ES	1.96096	4.20599	1.00073	17.6774	0.0498833
SLMAP|65408|ES	1.96089	2.7404	1.00047	7.50625	0.0498923
GEMIN2|27356|ES	-1.9605	0.336044	0.112959	0.999701	0.0499372
STRADA|42981|AD	-1.96043	0.331647	0.110019	0.999735	0.049945
KLHL5|69039|AP	1.96027	14.8181	1.00042	219.484	0.0499646
